# Supplementary material for: Coupling chromosome organization to genome segregation in Archaea
Source: Nat Commun. 2025 Jul 22;16:6759. doi: 10.1038/s41467-025-61997-3 (PMC12284271; doi:10.1038/s41467-025-61997-3)
Supplement: Supplementary file 3 — Supplementary Dataset 1 [file 41467_2025_61997_MOESM3_ESM.pdb]

MODEL     1                                                                     
ATOM      1  N   MET A   1      24.016 -17.328 -38.031  1.00 40.59           N  
ATOM      2  CA  MET A   1      23.906 -16.297 -37.000  1.00 40.59           C  
ATOM      3  C   MET A   1      24.172 -16.875 -35.625  1.00 40.59           C  
ATOM      4  CB  MET A   1      22.516 -15.656 -37.031  1.00 40.59           C  
ATOM      5  O   MET A   1      23.500 -17.797 -35.188  1.00 40.59           O  
ATOM      6  CG  MET A   1      22.422 -14.461 -37.969  1.00 40.59           C  
ATOM      7  SD  MET A   1      20.750 -13.703 -37.969  1.00 40.59           S  
ATOM      8  CE  MET A   1      20.750 -12.922 -39.625  1.00 40.59           C  
ATOM      9  N   SER A   2      25.484 -16.875 -35.125  1.00 39.50           N  
ATOM     10  CA  SER A   2      26.266 -17.609 -34.125  1.00 39.50           C  
ATOM     11  C   SER A   2      25.984 -17.109 -32.719  1.00 39.50           C  
ATOM     12  CB  SER A   2      27.766 -17.469 -34.438  1.00 39.50           C  
ATOM     13  O   SER A   2      25.641 -15.945 -32.531  1.00 39.50           O  
ATOM     14  OG  SER A   2      28.312 -16.328 -33.812  1.00 39.50           O  
ATOM     15  N   GLU A   3      25.406 -17.797 -31.734  1.00 33.94           N  
ATOM     16  CA  GLU A   3      25.250 -17.984 -30.281  1.00 33.94           C  
ATOM     17  C   GLU A   3      26.156 -17.031 -29.516  1.00 33.94           C  
ATOM     18  CB  GLU A   3      25.531 -19.438 -29.891  1.00 33.94           C  
ATOM     19  O   GLU A   3      25.781 -16.547 -28.438  1.00 33.94           O  
ATOM     20  CG  GLU A   3      24.406 -20.094 -29.109  1.00 33.94           C  
ATOM     21  CD  GLU A   3      24.625 -21.578 -28.891  1.00 33.94           C  
ATOM     22  OE1 GLU A   3      23.750 -22.234 -28.266  1.00 33.94           O  
ATOM     23  OE2 GLU A   3      25.672 -22.094 -29.344  1.00 33.94           O  
ATOM     24  N   ILE A   4      27.062 -16.297 -30.312  1.00 42.44           N  
ATOM     25  CA  ILE A   4      28.000 -15.391 -29.641  1.00 42.44           C  
ATOM     26  C   ILE A   4      27.531 -13.945 -29.812  1.00 42.44           C  
ATOM     27  CB  ILE A   4      29.438 -15.562 -30.188  1.00 42.44           C  
ATOM     28  O   ILE A   4      27.719 -13.125 -28.906  1.00 42.44           O  
ATOM     29  CG1 ILE A   4      30.000 -16.922 -29.797  1.00 42.44           C  
ATOM     30  CG2 ILE A   4      30.344 -14.430 -29.688  1.00 42.44           C  
ATOM     31  CD1 ILE A   4      31.234 -17.344 -30.594  1.00 42.44           C  
ATOM     32  N   ASP A   5      26.547 -13.695 -30.641  1.00 39.06           N  
ATOM     33  CA  ASP A   5      25.984 -12.367 -30.859  1.00 39.06           C  
ATOM     34  C   ASP A   5      24.766 -12.133 -29.969  1.00 39.06           C  
ATOM     35  CB  ASP A   5      25.578 -12.211 -32.344  1.00 39.06           C  
ATOM     36  O   ASP A   5      24.484 -10.992 -29.578  1.00 39.06           O  
ATOM     37  CG  ASP A   5      26.469 -11.227 -33.094  1.00 39.06           C  
ATOM     38  OD1 ASP A   5      27.406 -10.664 -32.469  1.00 39.06           O  
ATOM     39  OD2 ASP A   5      26.219 -11.000 -34.281  1.00 39.06           O  
ATOM     40  N   PHE A   6      24.281 -13.148 -29.172  1.00 43.94           N  
ATOM     41  CA  PHE A   6      23.219 -13.031 -28.188  1.00 43.94           C  
ATOM     42  C   PHE A   6      23.781 -12.711 -26.812  1.00 43.94           C  
ATOM     43  CB  PHE A   6      22.391 -14.328 -28.125  1.00 43.94           C  
ATOM     44  O   PHE A   6      23.188 -11.953 -26.047  1.00 43.94           O  
ATOM     45  CG  PHE A   6      21.062 -14.172 -27.453  1.00 43.94           C  
ATOM     46  CD1 PHE A   6      20.906 -14.477 -26.109  1.00 43.94           C  
ATOM     47  CD2 PHE A   6      19.953 -13.719 -28.156  1.00 43.94           C  
ATOM     48  CE1 PHE A   6      19.672 -14.336 -25.469  1.00 43.94           C  
ATOM     49  CE2 PHE A   6      18.719 -13.578 -27.547  1.00 43.94           C  
ATOM     50  CZ  PHE A   6      18.578 -13.883 -26.203  1.00 43.94           C  
ATOM     51  N   LEU A   7      25.156 -12.711 -26.625  1.00 38.50           N  
ATOM     52  CA  LEU A   7      25.781 -12.547 -25.312  1.00 38.50           C  
ATOM     53  C   LEU A   7      26.438 -11.172 -25.203  1.00 38.50           C  
ATOM     54  CB  LEU A   7      26.828 -13.641 -25.062  1.00 38.50           C  
ATOM     55  O   LEU A   7      26.797 -10.734 -24.094  1.00 38.50           O  
ATOM     56  CG  LEU A   7      26.281 -14.977 -24.547  1.00 38.50           C  
ATOM     57  CD1 LEU A   7      27.312 -16.078 -24.750  1.00 38.50           C  
ATOM     58  CD2 LEU A   7      25.891 -14.875 -23.078  1.00 38.50           C  
ATOM     59  N   LEU A   8      26.250 -10.219 -26.172  1.00 37.38           N  
ATOM     60  CA  LEU A   8      26.969  -8.945 -26.156  1.00 37.38           C  
ATOM     61  C   LEU A   8      26.000  -7.777 -26.031  1.00 37.38           C  
ATOM     62  CB  LEU A   8      27.812  -8.797 -27.422  1.00 37.38           C  
ATOM     63  O   LEU A   8      26.406  -6.633 -25.844  1.00 37.38           O  
ATOM     64  CG  LEU A   8      29.312  -8.523 -27.203  1.00 37.38           C  
ATOM     65  CD1 LEU A   8      30.094  -9.828 -27.266  1.00 37.38           C  
ATOM     66  CD2 LEU A   8      29.828  -7.531 -28.234  1.00 37.38           C  
ATOM     67  N   LYS A   9      24.719  -7.953 -25.516  1.00 47.38           N  
ATOM     68  CA  LYS A   9      24.016  -6.699 -25.234  1.00 47.38           C  
ATOM     69  C   LYS A   9      23.688  -6.562 -23.750  1.00 47.38           C  
ATOM     70  CB  LYS A   9      22.734  -6.605 -26.062  1.00 47.38           C  
ATOM     71  O   LYS A   9      22.531  -6.707 -23.359  1.00 47.38           O  
ATOM     72  CG  LYS A   9      22.438  -5.211 -26.594  1.00 47.38           C  
ATOM     73  CD  LYS A   9      21.516  -5.254 -27.797  1.00 47.38           C  
ATOM     74  CE  LYS A   9      21.250  -3.859 -28.359  1.00 47.38           C  
ATOM     75  NZ  LYS A   9      20.422  -3.902 -29.594  1.00 47.38           N  
ATOM     76  N   ARG A  10      24.438  -7.145 -22.781  1.00 50.31           N  
ATOM     77  CA  ARG A  10      24.125  -7.031 -21.359  1.00 50.31           C  
ATOM     78  C   ARG A  10      24.844  -5.828 -20.734  1.00 50.31           C  
ATOM     79  CB  ARG A  10      24.531  -8.312 -20.625  1.00 50.31           C  
ATOM     80  O   ARG A  10      26.047  -5.664 -20.906  1.00 50.31           O  
ATOM     81  CG  ARG A  10      23.375  -9.281 -20.406  1.00 50.31           C  
ATOM     82  CD  ARG A  10      23.750 -10.398 -19.438  1.00 50.31           C  
ATOM     83  NE  ARG A  10      23.500 -11.711 -20.016  1.00 50.31           N  
ATOM     84  NH1 ARG A  10      24.469 -12.891 -18.266  1.00 50.31           N  
ATOM     85  NH2 ARG A  10      23.578 -14.008 -20.062  1.00 50.31           N  
ATOM     86  CZ  ARG A  10      23.844 -12.867 -19.453  1.00 50.31           C  
ATOM     87  N   LYS A  11      24.266  -4.699 -20.625  1.00 55.97           N  
ATOM     88  CA  LYS A  11      24.797  -3.506 -19.969  1.00 55.97           C  
ATOM     89  C   LYS A  11      24.812  -3.680 -18.453  1.00 55.97           C  
ATOM     90  CB  LYS A  11      23.969  -2.275 -20.344  1.00 55.97           C  
ATOM     91  O   LYS A  11      23.766  -3.861 -17.828  1.00 55.97           O  
ATOM     92  CG  LYS A  11      24.703  -0.957 -20.172  1.00 55.97           C  
ATOM     93  CD  LYS A  11      23.828   0.228 -20.562  1.00 55.97           C  
ATOM     94  CE  LYS A  11      24.516   1.554 -20.266  1.00 55.97           C  
ATOM     95  NZ  LYS A  11      23.641   2.719 -20.562  1.00 55.97           N  
ATOM     96  N   LYS A  12      25.969  -4.152 -17.844  1.00 52.62           N  
ATOM     97  CA  LYS A  12      26.172  -4.344 -16.422  1.00 52.62           C  
ATOM     98  C   LYS A  12      26.875  -3.141 -15.797  1.00 52.62           C  
ATOM     99  CB  LYS A  12      26.984  -5.617 -16.156  1.00 52.62           C  
ATOM    100  O   LYS A  12      27.922  -2.703 -16.297  1.00 52.62           O  
ATOM    101  CG  LYS A  12      27.047  -6.023 -14.695  1.00 52.62           C  
ATOM    102  CD  LYS A  12      27.797  -7.328 -14.508  1.00 52.62           C  
ATOM    103  CE  LYS A  12      27.938  -7.695 -13.031  1.00 52.62           C  
ATOM    104  NZ  LYS A  12      28.656  -8.992 -12.852  1.00 52.62           N  
ATOM    105  N   LYS A  13      26.203  -2.379 -14.930  1.00 65.81           N  
ATOM    106  CA  LYS A  13      26.797  -1.267 -14.188  1.00 65.81           C  
ATOM    107  C   LYS A  13      27.031  -1.643 -12.727  1.00 65.81           C  
ATOM    108  CB  LYS A  13      25.891  -0.031 -14.281  1.00 65.81           C  
ATOM    109  O   LYS A  13      26.078  -2.020 -12.023  1.00 65.81           O  
ATOM    110  CG  LYS A  13      26.562   1.255 -13.812  1.00 65.81           C  
ATOM    111  CD  LYS A  13      25.672   2.467 -14.047  1.00 65.81           C  
ATOM    112  CE  LYS A  13      26.328   3.750 -13.562  1.00 65.81           C  
ATOM    113  NZ  LYS A  13      25.469   4.945 -13.820  1.00 65.81           N  
ATOM    114  N   ASN A  14      28.359  -1.779 -12.289  1.00 61.84           N  
ATOM    115  CA  ASN A  14      28.750  -2.104 -10.922  1.00 61.84           C  
ATOM    116  C   ASN A  14      29.297  -0.881 -10.188  1.00 61.84           C  
ATOM    117  CB  ASN A  14      29.781  -3.232 -10.914  1.00 61.84           C  
ATOM    118  O   ASN A  14      30.266  -0.260 -10.641  1.00 61.84           O  
ATOM    119  CG  ASN A  14      29.547  -4.227  -9.789  1.00 61.84           C  
ATOM    120  ND2 ASN A  14      30.359  -5.285  -9.758  1.00 61.84           N  
ATOM    121  OD1 ASN A  14      28.656  -4.043  -8.953  1.00 61.84           O  
ATOM    122  N   GLU A  15      28.594  -0.323  -9.156  1.00 66.19           N  
ATOM    123  CA  GLU A  15      29.062   0.809  -8.367  1.00 66.19           C  
ATOM    124  C   GLU A  15      29.281   0.417  -6.906  1.00 66.19           C  
ATOM    125  CB  GLU A  15      28.094   1.983  -8.461  1.00 66.19           C  
ATOM    126  O   GLU A  15      28.391  -0.168  -6.281  1.00 66.19           O  
ATOM    127  CG  GLU A  15      28.031   2.623  -9.844  1.00 66.19           C  
ATOM    128  CD  GLU A  15      27.156   3.869  -9.883  1.00 66.19           C  
ATOM    129  OE1 GLU A  15      27.125   4.543 -10.938  1.00 66.19           O  
ATOM    130  OE2 GLU A  15      26.516   4.172  -8.859  1.00 66.19           O  
ATOM    131  N   GLY A  16      30.547   0.339  -6.379  1.00 59.69           N  
ATOM    132  CA  GLY A  16      30.891   0.046  -4.992  1.00 59.69           C  
ATOM    133  C   GLY A  16      31.688   1.150  -4.328  1.00 59.69           C  
ATOM    134  O   GLY A  16      32.469   1.828  -4.980  1.00 59.69           O  
ATOM    135  N   VAL A  17      31.109   1.621  -3.125  1.00 66.75           N  
ATOM    136  CA  VAL A  17      31.812   2.658  -2.377  1.00 66.75           C  
ATOM    137  C   VAL A  17      32.188   2.139  -0.990  1.00 66.75           C  
ATOM    138  CB  VAL A  17      30.969   3.945  -2.258  1.00 66.75           C  
ATOM    139  O   VAL A  17      31.359   1.499  -0.323  1.00 66.75           O  
ATOM    140  CG1 VAL A  17      31.703   4.996  -1.421  1.00 66.75           C  
ATOM    141  CG2 VAL A  17      30.641   4.496  -3.643  1.00 66.75           C  
ATOM    142  N   GLN A  18      33.531   2.129  -0.625  1.00 64.19           N  
ATOM    143  CA  GLN A  18      34.031   1.808   0.712  1.00 64.19           C  
ATOM    144  C   GLN A  18      34.500   3.062   1.440  1.00 64.19           C  
ATOM    145  CB  GLN A  18      35.156   0.783   0.640  1.00 64.19           C  
ATOM    146  O   GLN A  18      35.281   3.838   0.901  1.00 64.19           O  
ATOM    147  CG  GLN A  18      35.406   0.055   1.952  1.00 64.19           C  
ATOM    148  CD  GLN A  18      36.406  -1.075   1.811  1.00 64.19           C  
ATOM    149  NE2 GLN A  18      36.531  -1.890   2.852  1.00 64.19           N  
ATOM    150  OE1 GLN A  18      37.062  -1.216   0.772  1.00 64.19           O  
ATOM    151  N   GLY A  19      33.719   3.521   2.562  1.00 56.41           N  
ATOM    152  CA  GLY A  19      33.969   4.797   3.229  1.00 56.41           C  
ATOM    153  C   GLY A  19      34.938   4.699   4.379  1.00 56.41           C  
ATOM    154  O   GLY A  19      35.188   3.613   4.902  1.00 56.41           O  
ATOM    155  N   GLY A  20      35.781   5.812   4.699  1.00 59.34           N  
ATOM    156  CA  GLY A  20      36.625   6.270   5.773  1.00 59.34           C  
ATOM    157  C   GLY A  20      35.875   6.812   6.965  1.00 59.34           C  
ATOM    158  O   GLY A  20      34.656   6.926   6.922  1.00 59.34           O  
ATOM    159  N   GLU A  21      36.375   6.840   8.297  1.00 54.88           N  
ATOM    160  CA  GLU A  21      36.062   6.953   9.719  1.00 54.88           C  
ATOM    161  C   GLU A  21      35.000   7.996   9.977  1.00 54.88           C  
ATOM    162  CB  GLU A  21      37.344   7.309  10.500  1.00 54.88           C  
ATOM    163  O   GLU A  21      34.094   7.777  10.805  1.00 54.88           O  
ATOM    164  CG  GLU A  21      38.125   6.098  11.000  1.00 54.88           C  
ATOM    165  CD  GLU A  21      39.312   6.465  11.867  1.00 54.88           C  
ATOM    166  OE1 GLU A  21      39.844   5.586  12.586  1.00 54.88           O  
ATOM    167  OE2 GLU A  21      39.750   7.641  11.812  1.00 54.88           O  
ATOM    168  N   SER A  22      34.531   8.945   8.906  1.00 59.44           N  
ATOM    169  CA  SER A  22      33.438   9.883   9.133  1.00 59.44           C  
ATOM    170  C   SER A  22      33.125  10.656   7.859  1.00 59.44           C  
ATOM    171  CB  SER A  22      33.812  10.852  10.258  1.00 59.44           C  
ATOM    172  O   SER A  22      33.969  11.344   7.305  1.00 59.44           O  
ATOM    173  OG  SER A  22      35.094  11.398  10.062  1.00 59.44           O  
ATOM    174  N   GLY A  23      32.125  10.062   7.074  1.00 64.19           N  
ATOM    175  CA  GLY A  23      31.609  10.781   5.922  1.00 64.19           C  
ATOM    176  C   GLY A  23      30.391  10.117   5.309  1.00 64.19           C  
ATOM    177  O   GLY A  23      30.141   8.922   5.527  1.00 64.19           O  
ATOM    178  N   ALA A  24      29.344  10.992   4.887  1.00 75.69           N  
ATOM    179  CA  ALA A  24      28.156  10.531   4.172  1.00 75.69           C  
ATOM    180  C   ALA A  24      28.516   9.945   2.812  1.00 75.69           C  
ATOM    181  CB  ALA A  24      27.156  11.680   4.004  1.00 75.69           C  
ATOM    182  O   ALA A  24      29.422  10.461   2.131  1.00 75.69           O  
ATOM    183  N   GLN A  25      27.984   8.766   2.584  1.00 81.06           N  
ATOM    184  CA  GLN A  25      28.219   8.125   1.296  1.00 81.06           C  
ATOM    185  C   GLN A  25      26.938   8.055   0.471  1.00 81.06           C  
ATOM    186  CB  GLN A  25      28.812   6.727   1.494  1.00 81.06           C  
ATOM    187  O   GLN A  25      25.859   7.789   1.011  1.00 81.06           O  
ATOM    188  CG  GLN A  25      30.156   6.711   2.201  1.00 81.06           C  
ATOM    189  CD  GLN A  25      30.672   5.309   2.455  1.00 81.06           C  
ATOM    190  NE2 GLN A  25      31.984   5.184   2.645  1.00 81.06           N  
ATOM    191  OE1 GLN A  25      29.906   4.344   2.480  1.00 81.06           O  
ATOM    192  N   ARG A  26      27.203   8.430  -0.850  1.00 83.19           N  
ATOM    193  CA  ARG A  26      26.062   8.391  -1.768  1.00 83.19           C  
ATOM    194  C   ARG A  26      26.438   7.703  -3.074  1.00 83.19           C  
ATOM    195  CB  ARG A  26      25.547   9.805  -2.049  1.00 83.19           C  
ATOM    196  O   ARG A  26      27.484   7.992  -3.654  1.00 83.19           O  
ATOM    197  CG  ARG A  26      24.328   9.844  -2.955  1.00 83.19           C  
ATOM    198  CD  ARG A  26      23.828  11.266  -3.168  1.00 83.19           C  
ATOM    199  NE  ARG A  26      22.625  11.297  -3.994  1.00 83.19           N  
ATOM    200  NH1 ARG A  26      22.578  13.594  -4.207  1.00 83.19           N  
ATOM    201  NH2 ARG A  26      20.969  12.320  -5.211  1.00 83.19           N  
ATOM    202  CZ  ARG A  26      22.062  12.406  -4.469  1.00 83.19           C  
ATOM    203  N   VAL A  27      25.562   6.617  -3.426  1.00 84.12           N  
ATOM    204  CA  VAL A  27      25.750   5.934  -4.703  1.00 84.12           C  
ATOM    205  C   VAL A  27      24.484   6.105  -5.559  1.00 84.12           C  
ATOM    206  CB  VAL A  27      26.047   4.434  -4.504  1.00 84.12           C  
ATOM    207  O   VAL A  27      23.375   5.809  -5.113  1.00 84.12           O  
ATOM    208  CG1 VAL A  27      26.156   3.719  -5.852  1.00 84.12           C  
ATOM    209  CG2 VAL A  27      27.344   4.254  -3.701  1.00 84.12           C  
ATOM    210  N   GLU A  28      24.766   6.613  -6.801  1.00 84.12           N  
ATOM    211  CA  GLU A  28      23.688   6.770  -7.758  1.00 84.12           C  
ATOM    212  C   GLU A  28      23.984   6.039  -9.062  1.00 84.12           C  
ATOM    213  CB  GLU A  28      23.422   8.250  -8.031  1.00 84.12           C  
ATOM    214  O   GLU A  28      25.062   6.203  -9.641  1.00 84.12           O  
ATOM    215  CG  GLU A  28      22.875   9.016  -6.832  1.00 84.12           C  
ATOM    216  CD  GLU A  28      22.562  10.469  -7.137  1.00 84.12           C  
ATOM    217  OE1 GLU A  28      22.016  11.172  -6.250  1.00 84.12           O  
ATOM    218  OE2 GLU A  28      22.844  10.906  -8.273  1.00 84.12           O  
ATOM    219  N   SER A  29      23.047   5.188  -9.398  1.00 85.06           N  
ATOM    220  CA  SER A  29      23.172   4.477 -10.664  1.00 85.06           C  
ATOM    221  C   SER A  29      21.953   4.668 -11.547  1.00 85.06           C  
ATOM    222  CB  SER A  29      23.422   2.986 -10.422  1.00 85.06           C  
ATOM    223  O   SER A  29      20.812   4.574 -11.062  1.00 85.06           O  
ATOM    224  OG  SER A  29      24.547   2.785  -9.586  1.00 85.06           O  
ATOM    225  N   ARG A  30      22.297   5.016 -12.836  1.00 82.75           N  
ATOM    226  CA  ARG A  30      21.219   5.176 -13.812  1.00 82.75           C  
ATOM    227  C   ARG A  30      21.531   4.406 -15.094  1.00 82.75           C  
ATOM    228  CB  ARG A  30      21.000   6.656 -14.125  1.00 82.75           C  
ATOM    229  O   ARG A  30      22.625   4.512 -15.641  1.00 82.75           O  
ATOM    230  CG  ARG A  30      19.750   6.930 -14.953  1.00 82.75           C  
ATOM    231  CD  ARG A  30      19.531   8.414 -15.180  1.00 82.75           C  
ATOM    232  NE  ARG A  30      18.109   8.773 -15.164  1.00 82.75           N  
ATOM    233  NH1 ARG A  30      18.469  11.055 -15.258  1.00 82.75           N  
ATOM    234  NH2 ARG A  30      16.328  10.219 -15.188  1.00 82.75           N  
ATOM    235  CZ  ARG A  30      17.641  10.016 -15.203  1.00 82.75           C  
ATOM    236  N   VAL A  31      20.547   3.523 -15.430  1.00 80.94           N  
ATOM    237  CA  VAL A  31      20.719   2.771 -16.672  1.00 80.94           C  
ATOM    238  C   VAL A  31      19.484   2.971 -17.562  1.00 80.94           C  
ATOM    239  CB  VAL A  31      20.938   1.268 -16.391  1.00 80.94           C  
ATOM    240  O   VAL A  31      18.344   2.854 -17.094  1.00 80.94           O  
ATOM    241  CG1 VAL A  31      21.016   0.488 -17.703  1.00 80.94           C  
ATOM    242  CG2 VAL A  31      22.188   1.058 -15.562  1.00 80.94           C  
ATOM    243  N   GLN A  32      19.781   3.395 -18.812  1.00 78.31           N  
ATOM    244  CA  GLN A  32      18.750   3.525 -19.828  1.00 78.31           C  
ATOM    245  C   GLN A  32      18.984   2.572 -20.984  1.00 78.31           C  
ATOM    246  CB  GLN A  32      18.672   4.965 -20.328  1.00 78.31           C  
ATOM    247  O   GLN A  32      20.062   2.602 -21.609  1.00 78.31           O  
ATOM    248  CG  GLN A  32      17.406   5.262 -21.141  1.00 78.31           C  
ATOM    249  CD  GLN A  32      17.234   6.742 -21.422  1.00 78.31           C  
ATOM    250  NE2 GLN A  32      16.031   7.125 -21.859  1.00 78.31           N  
ATOM    251  OE1 GLN A  32      18.156   7.539 -21.250  1.00 78.31           O  
ATOM    252  N   GLY A  33      18.062   1.571 -21.062  1.00 65.31           N  
ATOM    253  CA  GLY A  33      18.250   0.502 -22.031  1.00 65.31           C  
ATOM    254  C   GLY A  33      17.703   0.838 -23.406  1.00 65.31           C  
ATOM    255  O   GLY A  33      16.891   1.750 -23.562  1.00 65.31           O  
ATOM    256  N   GLY A  34      18.312   0.276 -24.547  1.00 64.50           N  
ATOM    257  CA  GLY A  34      17.953   0.262 -25.953  1.00 64.50           C  
ATOM    258  C   GLY A  34      16.906  -0.789 -26.297  1.00 64.50           C  
ATOM    259  O   GLY A  34      16.281  -1.354 -25.391  1.00 64.50           O  
ATOM    260  N   GLU A  35      16.234  -0.973 -27.422  1.00 59.47           N  
ATOM    261  CA  GLU A  35      15.047  -1.650 -27.938  1.00 59.47           C  
ATOM    262  C   GLU A  35      14.992  -3.100 -27.469  1.00 59.47           C  
ATOM    263  CB  GLU A  35      15.016  -1.594 -29.469  1.00 59.47           C  
ATOM    264  O   GLU A  35      13.938  -3.588 -27.062  1.00 59.47           O  
ATOM    265  CG  GLU A  35      14.570  -0.247 -30.016  1.00 59.47           C  
ATOM    266  CD  GLU A  35      14.422  -0.241 -31.531  1.00 59.47           C  
ATOM    267  OE1 GLU A  35      13.727   0.653 -32.062  1.00 59.47           O  
ATOM    268  OE2 GLU A  35      15.000  -1.139 -32.188  1.00 59.47           O  
ATOM    269  N   SER A  36      16.219  -3.777 -27.156  1.00 62.62           N  
ATOM    270  CA  SER A  36      16.234  -5.168 -26.719  1.00 62.62           C  
ATOM    271  C   SER A  36      17.531  -5.488 -25.953  1.00 62.62           C  
ATOM    272  CB  SER A  36      16.094  -6.113 -27.906  1.00 62.62           C  
ATOM    273  O   SER A  36      18.594  -4.980 -26.297  1.00 62.62           O  
ATOM    274  OG  SER A  36      17.078  -5.836 -28.891  1.00 62.62           O  
ATOM    275  N   GLY A  37      17.312  -5.852 -24.594  1.00 69.25           N  
ATOM    276  CA  GLY A  37      18.453  -6.266 -23.781  1.00 69.25           C  
ATOM    277  C   GLY A  37      18.188  -6.223 -22.297  1.00 69.25           C  
ATOM    278  O   GLY A  37      17.281  -5.508 -21.844  1.00 69.25           O  
ATOM    279  N   ALA A  38      18.812  -7.219 -21.531  1.00 77.81           N  
ATOM    280  CA  ALA A  38      18.688  -7.301 -20.078  1.00 77.81           C  
ATOM    281  C   ALA A  38      19.547  -6.246 -19.391  1.00 77.81           C  
ATOM    282  CB  ALA A  38      19.062  -8.695 -19.594  1.00 77.81           C  
ATOM    283  O   ALA A  38      20.641  -5.945 -19.844  1.00 77.81           O  
ATOM    284  N   GLN A  39      18.938  -5.648 -18.438  1.00 81.25           N  
ATOM    285  CA  GLN A  39      19.672  -4.645 -17.656  1.00 81.25           C  
ATOM    286  C   GLN A  39      19.797  -5.070 -16.203  1.00 81.25           C  
ATOM    287  CB  GLN A  39      18.969  -3.287 -17.750  1.00 81.25           C  
ATOM    288  O   GLN A  39      18.844  -5.574 -15.602  1.00 81.25           O  
ATOM    289  CG  GLN A  39      18.812  -2.770 -19.172  1.00 81.25           C  
ATOM    290  CD  GLN A  39      17.969  -1.518 -19.250  1.00 81.25           C  
ATOM    291  NE2 GLN A  39      18.172  -0.718 -20.297  1.00 81.25           N  
ATOM    292  OE1 GLN A  39      17.109  -1.271 -18.391  1.00 81.25           O  
ATOM    293  N   ARG A  40      21.109  -4.840 -15.781  1.00 83.88           N  
ATOM    294  CA  ARG A  40      21.375  -5.203 -14.391  1.00 83.88           C  
ATOM    295  C   ARG A  40      22.188  -4.121 -13.695  1.00 83.88           C  
ATOM    296  CB  ARG A  40      22.109  -6.543 -14.320  1.00 83.88           C  
ATOM    297  O   ARG A  40      23.172  -3.617 -14.250  1.00 83.88           O  
ATOM    298  CG  ARG A  40      22.391  -7.023 -12.906  1.00 83.88           C  
ATOM    299  CD  ARG A  40      23.078  -8.383 -12.891  1.00 83.88           C  
ATOM    300  NE  ARG A  40      23.281  -8.867 -11.531  1.00 83.88           N  
ATOM    301  NH1 ARG A  40      24.578 -10.672 -12.156  1.00 83.88           N  
ATOM    302  NH2 ARG A  40      24.125 -10.297  -9.938  1.00 83.88           N  
ATOM    303  CZ  ARG A  40      24.000  -9.945 -11.211  1.00 83.88           C  
ATOM    304  N   VAL A  41      21.594  -3.717 -12.430  1.00 85.19           N  
ATOM    305  CA  VAL A  41      22.312  -2.754 -11.602  1.00 85.19           C  
ATOM    306  C   VAL A  41      22.578  -3.350 -10.219  1.00 85.19           C  
ATOM    307  CB  VAL A  41      21.531  -1.426 -11.477  1.00 85.19           C  
ATOM    308  O   VAL A  41      21.656  -3.846  -9.570  1.00 85.19           O  
ATOM    309  CG1 VAL A  41      22.234  -0.477 -10.508  1.00 85.19           C  
ATOM    310  CG2 VAL A  41      21.375  -0.770 -12.844  1.00 85.19           C  
ATOM    311  N   GLU A  42      23.906  -3.195  -9.906  1.00 86.38           N  
ATOM    312  CA  GLU A  42      24.297  -3.627  -8.570  1.00 86.38           C  
ATOM    313  C   GLU A  42      25.016  -2.510  -7.824  1.00 86.38           C  
ATOM    314  CB  GLU A  42      25.188  -4.871  -8.648  1.00 86.38           C  
ATOM    315  O   GLU A  42      26.000  -1.949  -8.328  1.00 86.38           O  
ATOM    316  CG  GLU A  42      24.453  -6.117  -9.133  1.00 86.38           C  
ATOM    317  CD  GLU A  42      25.344  -7.355  -9.156  1.00 86.38           C  
ATOM    318  OE1 GLU A  42      24.844  -8.453  -9.484  1.00 86.38           O  
ATOM    319  OE2 GLU A  42      26.547  -7.227  -8.844  1.00 86.38           O  
ATOM    320  N   SER A  43      24.406  -2.186  -6.668  1.00 86.12           N  
ATOM    321  CA  SER A  43      25.031  -1.157  -5.844  1.00 86.12           C  
ATOM    322  C   SER A  43      25.312  -1.675  -4.434  1.00 86.12           C  
ATOM    323  CB  SER A  43      24.141   0.085  -5.770  1.00 86.12           C  
ATOM    324  O   SER A  43      24.469  -2.352  -3.838  1.00 86.12           O  
ATOM    325  OG  SER A  43      23.844   0.563  -7.066  1.00 86.12           O  
ATOM    326  N   ARG A  44      26.609  -1.368  -4.078  1.00 84.50           N  
ATOM    327  CA  ARG A  44      27.016  -1.767  -2.732  1.00 84.50           C  
ATOM    328  C   ARG A  44      27.688  -0.610  -1.996  1.00 84.50           C  
ATOM    329  CB  ARG A  44      27.953  -2.969  -2.787  1.00 84.50           C  
ATOM    330  O   ARG A  44      28.547   0.065  -2.549  1.00 84.50           O  
ATOM    331  CG  ARG A  44      28.266  -3.574  -1.428  1.00 84.50           C  
ATOM    332  CD  ARG A  44      29.234  -4.742  -1.536  1.00 84.50           C  
ATOM    333  NE  ARG A  44      28.562  -6.020  -1.298  1.00 84.50           N  
ATOM    334  NH1 ARG A  44      30.422  -7.312  -1.779  1.00 84.50           N  
ATOM    335  NH2 ARG A  44      28.453  -8.312  -1.179  1.00 84.50           N  
ATOM    336  CZ  ARG A  44      29.141  -7.211  -1.419  1.00 84.50           C  
ATOM    337  N   VAL A  45      27.141  -0.405  -0.734  1.00 83.94           N  
ATOM    338  CA  VAL A  45      27.750   0.623   0.094  1.00 83.94           C  
ATOM    339  C   VAL A  45      28.062   0.056   1.478  1.00 83.94           C  
ATOM    340  CB  VAL A  45      26.859   1.874   0.217  1.00 83.94           C  
ATOM    341  O   VAL A  45      27.203  -0.574   2.102  1.00 83.94           O  
ATOM    342  CG1 VAL A  45      27.469   2.889   1.178  1.00 83.94           C  
ATOM    343  CG2 VAL A  45      26.625   2.504  -1.155  1.00 83.94           C  
ATOM    344  N   GLN A  46      29.312   0.260   1.827  1.00 81.38           N  
ATOM    345  CA  GLN A  46      29.750  -0.096   3.176  1.00 81.38           C  
ATOM    346  C   GLN A  46      30.203   1.135   3.949  1.00 81.38           C  
ATOM    347  CB  GLN A  46      30.859  -1.136   3.127  1.00 81.38           C  
ATOM    348  O   GLN A  46      31.156   1.813   3.543  1.00 81.38           O  
ATOM    349  CG  GLN A  46      31.188  -1.751   4.480  1.00 81.38           C  
ATOM    350  CD  GLN A  46      32.188  -2.900   4.379  1.00 81.38           C  
ATOM    351  NE2 GLN A  46      32.219  -3.744   5.406  1.00 81.38           N  
ATOM    352  OE1 GLN A  46      32.906  -3.029   3.387  1.00 81.38           O  
ATOM    353  N   GLY A  47      29.344   1.456   5.008  1.00 69.94           N  
ATOM    354  CA  GLY A  47      29.578   2.691   5.738  1.00 69.94           C  
ATOM    355  C   GLY A  47      30.609   2.545   6.840  1.00 69.94           C  
ATOM    356  O   GLY A  47      30.906   1.431   7.270  1.00 69.94           O  
ATOM    357  N   GLY A  48      31.359   3.697   7.117  1.00 67.69           N  
ATOM    358  CA  GLY A  48      32.312   3.877   8.211  1.00 67.69           C  
ATOM    359  C   GLY A  48      31.625   4.129   9.547  1.00 67.69           C  
ATOM    360  O   GLY A  48      30.453   3.811   9.719  1.00 67.69           O  
ATOM    361  N   GLU A  49      32.156   4.359  10.727  1.00 67.62           N  
ATOM    362  CA  GLU A  49      31.688   4.406  12.109  1.00 67.62           C  
ATOM    363  C   GLU A  49      30.484   5.352  12.258  1.00 67.62           C  
ATOM    364  CB  GLU A  49      32.812   4.832  13.047  1.00 67.62           C  
ATOM    365  O   GLU A  49      29.500   5.008  12.898  1.00 67.62           O  
ATOM    366  CG  GLU A  49      33.812   3.721  13.359  1.00 67.62           C  
ATOM    367  CD  GLU A  49      34.875   4.129  14.367  1.00 67.62           C  
ATOM    368  OE1 GLU A  49      35.594   3.244  14.891  1.00 67.62           O  
ATOM    369  OE2 GLU A  49      35.000   5.344  14.633  1.00 67.62           O  
ATOM    370  N   SER A  50      30.531   6.531  11.414  1.00 71.12           N  
ATOM    371  CA  SER A  50      29.469   7.539  11.500  1.00 71.12           C  
ATOM    372  C   SER A  50      29.250   8.211  10.148  1.00 71.12           C  
ATOM    373  CB  SER A  50      29.828   8.594  12.547  1.00 71.12           C  
ATOM    374  O   SER A  50      30.188   8.398   9.375  1.00 71.12           O  
ATOM    375  OG  SER A  50      31.109   9.156  12.297  1.00 71.12           O  
ATOM    376  N   GLY A  51      27.938   8.141   9.688  1.00 76.81           N  
ATOM    377  CA  GLY A  51      27.609   8.789   8.438  1.00 76.81           C  
ATOM    378  C   GLY A  51      26.406   8.172   7.738  1.00 76.81           C  
ATOM    379  O   GLY A  51      26.109   6.996   7.934  1.00 76.81           O  
ATOM    380  N   ALA A  52      25.641   9.031   7.012  1.00 83.19           N  
ATOM    381  CA  ALA A  52      24.453   8.602   6.289  1.00 83.19           C  
ATOM    382  C   ALA A  52      24.812   7.922   4.977  1.00 83.19           C  
ATOM    383  CB  ALA A  52      23.531   9.789   6.031  1.00 83.19           C  
ATOM    384  O   ALA A  52      25.781   8.312   4.316  1.00 83.19           O  
ATOM    385  N   GLN A  53      24.125   6.863   4.762  1.00 86.00           N  
ATOM    386  CA  GLN A  53      24.328   6.137   3.510  1.00 86.00           C  
ATOM    387  C   GLN A  53      23.062   6.168   2.656  1.00 86.00           C  
ATOM    388  CB  GLN A  53      24.734   4.691   3.785  1.00 86.00           C  
ATOM    389  O   GLN A  53      21.969   5.930   3.156  1.00 86.00           O  
ATOM    390  CG  GLN A  53      26.000   4.562   4.621  1.00 86.00           C  
ATOM    391  CD  GLN A  53      26.016   3.318   5.488  1.00 86.00           C  
ATOM    392  NE2 GLN A  53      27.188   2.963   6.008  1.00 86.00           N  
ATOM    393  OE1 GLN A  53      24.969   2.682   5.691  1.00 86.00           O  
ATOM    394  N   ARG A  54      23.438   6.535   1.351  1.00 87.75           N  
ATOM    395  CA  ARG A  54      22.297   6.613   0.438  1.00 87.75           C  
ATOM    396  C   ARG A  54      22.625   5.945  -0.894  1.00 87.75           C  
ATOM    397  CB  ARG A  54      21.891   8.070   0.207  1.00 87.75           C  
ATOM    398  O   ARG A  54      23.688   6.176  -1.471  1.00 87.75           O  
ATOM    399  CG  ARG A  54      20.656   8.242  -0.669  1.00 87.75           C  
ATOM    400  CD  ARG A  54      20.234   9.695  -0.771  1.00 87.75           C  
ATOM    401  NE  ARG A  54      19.016   9.844  -1.564  1.00 87.75           N  
ATOM    402  NH1 ARG A  54      18.984  12.156  -1.461  1.00 87.75           N  
ATOM    403  NH2 ARG A  54      17.344  11.031  -2.602  1.00 87.75           N  
ATOM    404  CZ  ARG A  54      18.453  11.016  -1.873  1.00 87.75           C  
ATOM    405  N   VAL A  55      21.625   4.961  -1.299  1.00 88.69           N  
ATOM    406  CA  VAL A  55      21.750   4.309  -2.600  1.00 88.69           C  
ATOM    407  C   VAL A  55      20.469   4.551  -3.412  1.00 88.69           C  
ATOM    408  CB  VAL A  55      22.000   2.793  -2.451  1.00 88.69           C  
ATOM    409  O   VAL A  55      19.359   4.297  -2.934  1.00 88.69           O  
ATOM    410  CG1 VAL A  55      21.984   2.107  -3.816  1.00 88.69           C  
ATOM    411  CG2 VAL A  55      23.328   2.547  -1.741  1.00 88.69           C  
ATOM    412  N   GLU A  56      20.812   5.070  -4.652  1.00 89.81           N  
ATOM    413  CA  GLU A  56      19.719   5.285  -5.590  1.00 89.81           C  
ATOM    414  C   GLU A  56      20.000   4.602  -6.926  1.00 89.81           C  
ATOM    415  CB  GLU A  56      19.484   6.781  -5.801  1.00 89.81           C  
ATOM    416  O   GLU A  56      21.047   4.820  -7.539  1.00 89.81           O  
ATOM    417  CG  GLU A  56      18.984   7.508  -4.559  1.00 89.81           C  
ATOM    418  CD  GLU A  56      18.750   8.992  -4.785  1.00 89.81           C  
ATOM    419  OE1 GLU A  56      18.297   9.688  -3.844  1.00 89.81           O  
ATOM    420  OE2 GLU A  56      19.000   9.461  -5.914  1.00 89.81           O  
ATOM    421  N   SER A  57      19.016   3.719  -7.223  1.00 88.44           N  
ATOM    422  CA  SER A  57      19.141   3.027  -8.500  1.00 88.44           C  
ATOM    423  C   SER A  57      17.891   3.195  -9.352  1.00 88.44           C  
ATOM    424  CB  SER A  57      19.422   1.541  -8.281  1.00 88.44           C  
ATOM    425  O   SER A  57      16.766   3.031  -8.852  1.00 88.44           O  
ATOM    426  OG  SER A  57      20.578   1.361  -7.477  1.00 88.44           O  
ATOM    427  N   ARG A  58      18.234   3.607 -10.633  1.00 86.44           N  
ATOM    428  CA  ARG A  58      17.125   3.762 -11.578  1.00 86.44           C  
ATOM    429  C   ARG A  58      17.422   3.014 -12.875  1.00 86.44           C  
ATOM    430  CB  ARG A  58      16.875   5.242 -11.875  1.00 86.44           C  
ATOM    431  O   ARG A  58      18.484   3.168 -13.469  1.00 86.44           O  
ATOM    432  CG  ARG A  58      15.586   5.504 -12.641  1.00 86.44           C  
ATOM    433  CD  ARG A  58      15.383   6.988 -12.906  1.00 86.44           C  
ATOM    434  NE  ARG A  58      14.484   7.594 -11.938  1.00 86.44           N  
ATOM    435  NH1 ARG A  58      14.711   9.742 -12.750  1.00 86.44           N  
ATOM    436  NH2 ARG A  58      13.352   9.336 -10.953  1.00 86.44           N  
ATOM    437  CZ  ARG A  58      14.188   8.891 -11.883  1.00 86.44           C  
ATOM    438  N   VAL A  59      16.422   2.117 -13.195  1.00 86.06           N  
ATOM    439  CA  VAL A  59      16.562   1.387 -14.453  1.00 86.06           C  
ATOM    440  C   VAL A  59      15.312   1.589 -15.312  1.00 86.06           C  
ATOM    441  CB  VAL A  59      16.797  -0.119 -14.203  1.00 86.06           C  
ATOM    442  O   VAL A  59      14.188   1.404 -14.844  1.00 86.06           O  
ATOM    443  CG1 VAL A  59      16.844  -0.880 -15.531  1.00 86.06           C  
ATOM    444  CG2 VAL A  59      18.094  -0.332 -13.414  1.00 86.06           C  
ATOM    445  N   GLN A  60      15.617   2.061 -16.500  1.00 84.12           N  
ATOM    446  CA  GLN A  60      14.562   2.164 -17.500  1.00 84.12           C  
ATOM    447  C   GLN A  60      14.820   1.216 -18.672  1.00 84.12           C  
ATOM    448  CB  GLN A  60      14.445   3.602 -18.016  1.00 84.12           C  
ATOM    449  O   GLN A  60      15.820   1.346 -19.375  1.00 84.12           O  
ATOM    450  CG  GLN A  60      13.227   3.844 -18.891  1.00 84.12           C  
ATOM    451  CD  GLN A  60      13.062   5.301 -19.281  1.00 84.12           C  
ATOM    452  NE2 GLN A  60      11.898   5.641 -19.828  1.00 84.12           N  
ATOM    453  OE1 GLN A  60      13.969   6.117 -19.078  1.00 84.12           O  
ATOM    454  N   GLY A  61      13.906   0.174 -18.688  1.00 74.44           N  
ATOM    455  CA  GLY A  61      14.109  -0.858 -19.688  1.00 74.44           C  
ATOM    456  C   GLY A  61      13.500  -0.511 -21.031  1.00 74.44           C  
ATOM    457  O   GLY A  61      12.680   0.406 -21.125  1.00 74.44           O  
ATOM    458  N   GLY A  62      14.094  -1.109 -22.109  1.00 71.62           N  
ATOM    459  CA  GLY A  62      13.617  -1.019 -23.469  1.00 71.62           C  
ATOM    460  C   GLY A  62      12.438  -1.933 -23.766  1.00 71.62           C  
ATOM    461  O   GLY A  62      11.703  -2.309 -22.844  1.00 71.62           O  
ATOM    462  N   GLU A  63      11.875  -2.217 -24.922  1.00 72.62           N  
ATOM    463  CA  GLU A  63      10.664  -2.910 -25.344  1.00 72.62           C  
ATOM    464  C   GLU A  63      10.625  -4.336 -24.797  1.00 72.62           C  
ATOM    465  CB  GLU A  63      10.547  -2.922 -26.875  1.00 72.62           C  
ATOM    466  O   GLU A  63       9.602  -4.793 -24.297  1.00 72.62           O  
ATOM    467  CG  GLU A  63      10.117  -1.589 -27.469  1.00 72.62           C  
ATOM    468  CD  GLU A  63       9.898  -1.646 -28.969  1.00 72.62           C  
ATOM    469  OE1 GLU A  63       9.297  -0.700 -29.531  1.00 72.62           O  
ATOM    470  OE2 GLU A  63      10.320  -2.648 -29.594  1.00 72.62           O  
ATOM    471  N   SER A  64      11.906  -4.961 -24.766  1.00 72.88           N  
ATOM    472  CA  SER A  64      11.992  -6.352 -24.312  1.00 72.88           C  
ATOM    473  C   SER A  64      13.312  -6.613 -23.594  1.00 72.88           C  
ATOM    474  CB  SER A  64      11.859  -7.301 -25.516  1.00 72.88           C  
ATOM    475  O   SER A  64      14.328  -5.977 -23.891  1.00 72.88           O  
ATOM    476  OG  SER A  64      12.867  -7.047 -26.469  1.00 72.88           O  
ATOM    477  N   GLY A  65      13.156  -7.195 -22.359  1.00 77.88           N  
ATOM    478  CA  GLY A  65      14.359  -7.523 -21.609  1.00 77.88           C  
ATOM    479  C   GLY A  65      14.148  -7.473 -20.109  1.00 77.88           C  
ATOM    480  O   GLY A  65      13.305  -6.715 -19.609  1.00 77.88           O  
ATOM    481  N   ALA A  66      14.875  -8.359 -19.391  1.00 83.75           N  
ATOM    482  CA  ALA A  66      14.773  -8.453 -17.938  1.00 83.75           C  
ATOM    483  C   ALA A  66      15.555  -7.340 -17.250  1.00 83.75           C  
ATOM    484  CB  ALA A  66      15.266  -9.820 -17.453  1.00 83.75           C  
ATOM    485  O   ALA A  66      16.609  -6.922 -17.734  1.00 83.75           O  
ATOM    486  N   GLN A  67      14.930  -6.844 -16.234  1.00 86.75           N  
ATOM    487  CA  GLN A  67      15.578  -5.812 -15.438  1.00 86.75           C  
ATOM    488  C   GLN A  67      15.766  -6.270 -13.992  1.00 86.75           C  
ATOM    489  CB  GLN A  67      14.766  -4.516 -15.469  1.00 86.75           C  
ATOM    490  O   GLN A  67      14.836  -6.812 -13.383  1.00 86.75           O  
ATOM    491  CG  GLN A  67      14.555  -3.959 -16.875  1.00 86.75           C  
ATOM    492  CD  GLN A  67      13.242  -4.398 -17.484  1.00 86.75           C  
ATOM    493  NE2 GLN A  67      12.867  -3.781 -18.609  1.00 86.75           N  
ATOM    494  OE1 GLN A  67      12.562  -5.289 -16.969  1.00 86.75           O  
ATOM    495  N   ARG A  68      17.078  -6.000 -13.625  1.00 88.81           N  
ATOM    496  CA  ARG A  68      17.391  -6.426 -12.266  1.00 88.81           C  
ATOM    497  C   ARG A  68      18.188  -5.359 -11.523  1.00 88.81           C  
ATOM    498  CB  ARG A  68      18.172  -7.746 -12.273  1.00 88.81           C  
ATOM    499  O   ARG A  68      19.156  -4.816 -12.062  1.00 88.81           O  
ATOM    500  CG  ARG A  68      18.469  -8.297 -10.891  1.00 88.81           C  
ATOM    501  CD  ARG A  68      19.109  -9.672 -10.961  1.00 88.81           C  
ATOM    502  NE  ARG A  68      19.359 -10.219  -9.625  1.00 88.81           N  
ATOM    503  NH1 ARG A  68      20.375 -12.148 -10.383  1.00 88.81           N  
ATOM    504  NH2 ARG A  68      20.125 -11.789  -8.133  1.00 88.81           N  
ATOM    505  CZ  ARG A  68      19.953 -11.383  -9.383  1.00 88.81           C  
ATOM    506  N   VAL A  69      17.625  -5.016 -10.258  1.00 90.00           N  
ATOM    507  CA  VAL A  69      18.328  -4.070  -9.391  1.00 90.00           C  
ATOM    508  C   VAL A  69      18.578  -4.711  -8.031  1.00 90.00           C  
ATOM    509  CB  VAL A  69      17.531  -2.758  -9.227  1.00 90.00           C  
ATOM    510  O   VAL A  69      17.641  -5.223  -7.398  1.00 90.00           O  
ATOM    511  CG1 VAL A  69      18.203  -1.835  -8.219  1.00 90.00           C  
ATOM    512  CG2 VAL A  69      17.359  -2.057 -10.578  1.00 90.00           C  
ATOM    513  N   GLU A  70      19.938  -4.598  -7.703  1.00 91.06           N  
ATOM    514  CA  GLU A  70      20.328  -5.090  -6.391  1.00 91.06           C  
ATOM    515  C   GLU A  70      21.094  -4.023  -5.609  1.00 91.06           C  
ATOM    516  CB  GLU A  70      21.188  -6.355  -6.527  1.00 91.06           C  
ATOM    517  O   GLU A  70      22.094  -3.488  -6.098  1.00 91.06           O  
ATOM    518  CG  GLU A  70      20.422  -7.551  -7.074  1.00 91.06           C  
ATOM    519  CD  GLU A  70      21.281  -8.797  -7.215  1.00 91.06           C  
ATOM    520  OE1 GLU A  70      20.766  -9.844  -7.664  1.00 91.06           O  
ATOM    521  OE2 GLU A  70      22.484  -8.727  -6.871  1.00 91.06           O  
ATOM    522  N   SER A  71      20.484  -3.738  -4.441  1.00 90.31           N  
ATOM    523  CA  SER A  71      21.141  -2.752  -3.592  1.00 90.31           C  
ATOM    524  C   SER A  71      21.406  -3.314  -2.199  1.00 90.31           C  
ATOM    525  CB  SER A  71      20.297  -1.486  -3.480  1.00 90.31           C  
ATOM    526  O   SER A  71      20.531  -3.916  -1.585  1.00 90.31           O  
ATOM    527  OG  SER A  71      20.016  -0.955  -4.762  1.00 90.31           O  
ATOM    528  N   ARG A  72      22.750  -3.092  -1.866  1.00 88.62           N  
ATOM    529  CA  ARG A  72      23.141  -3.535  -0.533  1.00 88.62           C  
ATOM    530  C   ARG A  72      23.828  -2.410   0.238  1.00 88.62           C  
ATOM    531  CB  ARG A  72      24.078  -4.746  -0.622  1.00 88.62           C  
ATOM    532  O   ARG A  72      24.750  -1.782  -0.266  1.00 88.62           O  
ATOM    533  CG  ARG A  72      24.266  -5.465   0.702  1.00 88.62           C  
ATOM    534  CD  ARG A  72      25.203  -6.664   0.556  1.00 88.62           C  
ATOM    535  NE  ARG A  72      24.469  -7.887   0.257  1.00 88.62           N  
ATOM    536  NH1 ARG A  72      26.344  -9.211   0.037  1.00 88.62           N  
ATOM    537  NH2 ARG A  72      24.250 -10.117  -0.245  1.00 88.62           N  
ATOM    538  CZ  ARG A  72      25.016  -9.070   0.017  1.00 88.62           C  
ATOM    539  N   VAL A  73      23.188  -2.170   1.468  1.00 88.62           N  
ATOM    540  CA  VAL A  73      23.781  -1.142   2.312  1.00 88.62           C  
ATOM    541  C   VAL A  73      24.094  -1.720   3.691  1.00 88.62           C  
ATOM    542  CB  VAL A  73      22.859   0.090   2.445  1.00 88.62           C  
ATOM    543  O   VAL A  73      23.219  -2.328   4.324  1.00 88.62           O  
ATOM    544  CG1 VAL A  73      23.453   1.109   3.414  1.00 88.62           C  
ATOM    545  CG2 VAL A  73      22.625   0.726   1.076  1.00 88.62           C  
ATOM    546  N   GLN A  74      25.359  -1.547   4.016  1.00 86.19           N  
ATOM    547  CA  GLN A  74      25.781  -1.896   5.367  1.00 86.19           C  
ATOM    548  C   GLN A  74      26.203  -0.656   6.152  1.00 86.19           C  
ATOM    549  CB  GLN A  74      26.938  -2.904   5.332  1.00 86.19           C  
ATOM    550  O   GLN A  74      27.172   0.019   5.789  1.00 86.19           O  
ATOM    551  CG  GLN A  74      27.281  -3.484   6.691  1.00 86.19           C  
ATOM    552  CD  GLN A  74      28.344  -4.574   6.613  1.00 86.19           C  
ATOM    553  NE2 GLN A  74      28.438  -5.391   7.656  1.00 86.19           N  
ATOM    554  OE1 GLN A  74      29.062  -4.680   5.617  1.00 86.19           O  
ATOM    555  N   GLY A  75      25.281  -0.359   7.195  1.00 77.88           N  
ATOM    556  CA  GLY A  75      25.516   0.857   7.953  1.00 77.88           C  
ATOM    557  C   GLY A  75      26.547   0.680   9.055  1.00 77.88           C  
ATOM    558  O   GLY A  75      26.875  -0.448   9.422  1.00 77.88           O  
ATOM    559  N   GLY A  76      27.188   1.842   9.406  1.00 75.06           N  
ATOM    560  CA  GLY A  76      28.109   1.927  10.523  1.00 75.06           C  
ATOM    561  C   GLY A  76      27.422   2.137  11.859  1.00 75.06           C  
ATOM    562  O   GLY A  76      26.250   1.767  12.023  1.00 75.06           O  
ATOM    563  N   GLU A  77      27.953   2.451  12.992  1.00 77.75           N  
ATOM    564  CA  GLU A  77      27.453   2.551  14.367  1.00 77.75           C  
ATOM    565  C   GLU A  77      26.297   3.539  14.461  1.00 77.75           C  
ATOM    566  CB  GLU A  77      28.578   2.965  15.320  1.00 77.75           C  
ATOM    567  O   GLU A  77      25.281   3.246  15.078  1.00 77.75           O  
ATOM    568  CG  GLU A  77      29.578   1.854  15.617  1.00 77.75           C  
ATOM    569  CD  GLU A  77      30.625   2.250  16.641  1.00 77.75           C  
ATOM    570  OE1 GLU A  77      31.375   1.363  17.125  1.00 77.75           O  
ATOM    571  OE2 GLU A  77      30.719   3.455  16.953  1.00 77.75           O  
ATOM    572  N   SER A  78      26.469   4.699  13.664  1.00 77.25           N  
ATOM    573  CA  SER A  78      25.453   5.746  13.695  1.00 77.25           C  
ATOM    574  C   SER A  78      25.281   6.402  12.320  1.00 77.25           C  
ATOM    575  CB  SER A  78      25.797   6.809  14.734  1.00 77.25           C  
ATOM    576  O   SER A  78      26.250   6.492  11.562  1.00 77.25           O  
ATOM    577  OG  SER A  78      27.047   7.406  14.445  1.00 77.25           O  
ATOM    578  N   GLY A  79      24.000   6.512  11.914  1.00 81.06           N  
ATOM    579  CA  GLY A  79      23.719   7.145  10.633  1.00 81.06           C  
ATOM    580  C   GLY A  79      22.516   6.547   9.922  1.00 81.06           C  
ATOM    581  O   GLY A  79      22.219   5.367  10.094  1.00 81.06           O  
ATOM    582  N   ALA A  80      21.828   7.406   9.172  1.00 86.38           N  
ATOM    583  CA  ALA A  80      20.625   6.988   8.453  1.00 86.38           C  
ATOM    584  C   ALA A  80      20.984   6.250   7.168  1.00 86.38           C  
ATOM    585  CB  ALA A  80      19.750   8.195   8.141  1.00 86.38           C  
ATOM    586  O   ALA A  80      21.984   6.559   6.527  1.00 86.38           O  
ATOM    587  N   GLN A  81      20.188   5.262   6.945  1.00 89.31           N  
ATOM    588  CA  GLN A  81      20.359   4.484   5.719  1.00 89.31           C  
ATOM    589  C   GLN A  81      19.109   4.551   4.852  1.00 89.31           C  
ATOM    590  CB  GLN A  81      20.688   3.031   6.051  1.00 89.31           C  
ATOM    591  O   GLN A  81      17.984   4.352   5.344  1.00 89.31           O  
ATOM    592  CG  GLN A  81      21.953   2.865   6.891  1.00 89.31           C  
ATOM    593  CD  GLN A  81      21.656   2.752   8.375  1.00 89.31           C  
ATOM    594  NE2 GLN A  81      22.688   2.451   9.164  1.00 89.31           N  
ATOM    595  OE1 GLN A  81      20.516   2.936   8.812  1.00 89.31           O  
ATOM    596  N   ARG A  82      19.484   4.871   3.559  1.00 91.31           N  
ATOM    597  CA  ARG A  82      18.359   5.000   2.641  1.00 91.31           C  
ATOM    598  C   ARG A  82      18.656   4.316   1.310  1.00 91.31           C  
ATOM    599  CB  ARG A  82      18.031   6.477   2.406  1.00 91.31           C  
ATOM    600  O   ARG A  82      19.734   4.512   0.731  1.00 91.31           O  
ATOM    601  CG  ARG A  82      16.797   6.695   1.532  1.00 91.31           C  
ATOM    602  CD  ARG A  82      16.422   8.164   1.460  1.00 91.31           C  
ATOM    603  NE  ARG A  82      15.211   8.367   0.670  1.00 91.31           N  
ATOM    604  NH1 ARG A  82      15.211  10.672   0.880  1.00 91.31           N  
ATOM    605  NH2 ARG A  82      13.555   9.625  -0.319  1.00 91.31           N  
ATOM    606  CZ  ARG A  82      14.664   9.555   0.412  1.00 91.31           C  
ATOM    607  N   VAL A  83      17.641   3.416   0.925  1.00 92.94           N  
ATOM    608  CA  VAL A  83      17.734   2.752  -0.370  1.00 92.94           C  
ATOM    609  C   VAL A  83      16.469   3.012  -1.181  1.00 92.94           C  
ATOM    610  CB  VAL A  83      17.969   1.232  -0.214  1.00 92.94           C  
ATOM    611  O   VAL A  83      15.359   2.768  -0.704  1.00 92.94           O  
ATOM    612  CG1 VAL A  83      17.953   0.541  -1.576  1.00 92.94           C  
ATOM    613  CG2 VAL A  83      19.281   0.964   0.515  1.00 92.94           C  
ATOM    614  N   GLU A  84      16.828   3.506  -2.445  1.00 93.62           N  
ATOM    615  CA  GLU A  84      15.734   3.746  -3.381  1.00 93.62           C  
ATOM    616  C   GLU A  84      15.992   3.066  -4.723  1.00 93.62           C  
ATOM    617  CB  GLU A  84      15.516   5.246  -3.584  1.00 93.62           C  
ATOM    618  O   GLU A  84      17.016   3.309  -5.355  1.00 93.62           O  
ATOM    619  CG  GLU A  84      15.047   5.977  -2.334  1.00 93.62           C  
ATOM    620  CD  GLU A  84      14.867   7.473  -2.545  1.00 93.62           C  
ATOM    621  OE1 GLU A  84      14.484   8.180  -1.584  1.00 93.62           O  
ATOM    622  OE2 GLU A  84      15.109   7.941  -3.678  1.00 93.62           O  
ATOM    623  N   SER A  85      15.023   2.193  -5.008  1.00 92.38           N  
ATOM    624  CA  SER A  85      15.141   1.501  -6.285  1.00 92.38           C  
ATOM    625  C   SER A  85      13.883   1.671  -7.129  1.00 92.38           C  
ATOM    626  CB  SER A  85      15.422   0.014  -6.066  1.00 92.38           C  
ATOM    627  O   SER A  85      12.773   1.456  -6.641  1.00 92.38           O  
ATOM    628  OG  SER A  85      16.578  -0.168  -5.266  1.00 92.38           O  
ATOM    629  N   ARG A  86      14.203   2.105  -8.398  1.00 90.50           N  
ATOM    630  CA  ARG A  86      13.102   2.281  -9.336  1.00 90.50           C  
ATOM    631  C   ARG A  86      13.375   1.541 -10.641  1.00 90.50           C  
ATOM    632  CB  ARG A  86      12.867   3.766  -9.617  1.00 90.50           C  
ATOM    633  O   ARG A  86      14.438   1.697 -11.242  1.00 90.50           O  
ATOM    634  CG  ARG A  86      12.148   4.496  -8.492  1.00 90.50           C  
ATOM    635  CD  ARG A  86      11.836   5.941  -8.867  1.00 90.50           C  
ATOM    636  NE  ARG A  86      11.508   6.742  -7.691  1.00 90.50           N  
ATOM    637  NH1 ARG A  86      11.398   8.750  -8.828  1.00 90.50           N  
ATOM    638  NH2 ARG A  86      11.016   8.688  -6.574  1.00 90.50           N  
ATOM    639  CZ  ARG A  86      11.305   8.055  -7.699  1.00 90.50           C  
ATOM    640  N   VAL A  87      12.359   0.671 -10.953  1.00 89.94           N  
ATOM    641  CA  VAL A  87      12.492  -0.053 -12.211  1.00 89.94           C  
ATOM    642  C   VAL A  87      11.242   0.171 -13.062  1.00 89.94           C  
ATOM    643  CB  VAL A  87      12.711  -1.564 -11.977  1.00 89.94           C  
ATOM    644  O   VAL A  87      10.117  -0.022 -12.594  1.00 89.94           O  
ATOM    645  CG1 VAL A  87      12.727  -2.320 -13.305  1.00 89.94           C  
ATOM    646  CG2 VAL A  87      14.008  -1.802 -11.211  1.00 89.94           C  
ATOM    647  N   GLN A  88      11.570   0.675 -14.234  1.00 87.06           N  
ATOM    648  CA  GLN A  88      10.508   0.794 -15.234  1.00 87.06           C  
ATOM    649  C   GLN A  88      10.750  -0.155 -16.406  1.00 87.06           C  
ATOM    650  CB  GLN A  88      10.406   2.234 -15.742  1.00 87.06           C  
ATOM    651  O   GLN A  88      11.734  -0.017 -17.141  1.00 87.06           O  
ATOM    652  CG  GLN A  88       9.195   2.490 -16.625  1.00 87.06           C  
ATOM    653  CD  GLN A  88       9.062   3.947 -17.031  1.00 87.06           C  
ATOM    654  NE2 GLN A  88       7.918   4.297 -17.609  1.00 87.06           N  
ATOM    655  OE1 GLN A  88       9.969   4.750 -16.812  1.00 87.06           O  
ATOM    656  N   GLY A  89       9.820  -1.197 -16.406  1.00 79.19           N  
ATOM    657  CA  GLY A  89      10.000  -2.211 -17.438  1.00 79.19           C  
ATOM    658  C   GLY A  89       9.305  -1.859 -18.734  1.00 79.19           C  
ATOM    659  O   GLY A  89       8.516  -0.915 -18.797  1.00 79.19           O  
ATOM    660  N   GLY A  90       9.820  -2.518 -19.828  1.00 74.19           N  
ATOM    661  CA  GLY A  90       9.258  -2.408 -21.172  1.00 74.19           C  
ATOM    662  C   GLY A  90       8.102  -3.359 -21.406  1.00 74.19           C  
ATOM    663  O   GLY A  90       7.387  -3.725 -20.469  1.00 74.19           O  
ATOM    664  N   GLU A  91       7.590  -3.656 -22.531  1.00 76.75           N  
ATOM    665  CA  GLU A  91       6.406  -4.418 -22.922  1.00 76.75           C  
ATOM    666  C   GLU A  91       6.473  -5.848 -22.406  1.00 76.75           C  
ATOM    667  CB  GLU A  91       6.242  -4.422 -24.438  1.00 76.75           C  
ATOM    668  O   GLU A  91       5.484  -6.375 -21.875  1.00 76.75           O  
ATOM    669  CG  GLU A  91       5.805  -3.082 -25.016  1.00 76.75           C  
ATOM    670  CD  GLU A  91       5.543  -3.127 -26.516  1.00 76.75           C  
ATOM    671  OE1 GLU A  91       4.957  -2.164 -27.062  1.00 76.75           O  
ATOM    672  OE2 GLU A  91       5.926  -4.137 -27.156  1.00 76.75           O  
ATOM    673  N   SER A  92       7.758  -6.395 -22.453  1.00 75.75           N  
ATOM    674  CA  SER A  92       7.957  -7.777 -22.031  1.00 75.75           C  
ATOM    675  C   SER A  92       9.305  -7.961 -21.344  1.00 75.75           C  
ATOM    676  CB  SER A  92       7.863  -8.719 -23.234  1.00 75.75           C  
ATOM    677  O   SER A  92      10.242  -7.207 -21.594  1.00 75.75           O  
ATOM    678  OG  SER A  92       8.867  -8.422 -24.188  1.00 75.75           O  
ATOM    679  N   GLY A  93       9.234  -8.672 -20.188  1.00 80.69           N  
ATOM    680  CA  GLY A  93      10.461  -8.922 -19.438  1.00 80.69           C  
ATOM    681  C   GLY A  93      10.258  -8.898 -17.938  1.00 80.69           C  
ATOM    682  O   GLY A  93       9.398  -8.172 -17.422  1.00 80.69           O  
ATOM    683  N   ALA A  94      11.016  -9.742 -17.250  1.00 86.38           N  
ATOM    684  CA  ALA A  94      10.898  -9.859 -15.805  1.00 86.38           C  
ATOM    685  C   ALA A  94      11.617  -8.711 -15.102  1.00 86.38           C  
ATOM    686  CB  ALA A  94      11.461 -11.203 -15.336  1.00 86.38           C  
ATOM    687  O   ALA A  94      12.648  -8.227 -15.586  1.00 86.38           O  
ATOM    688  N   GLN A  95      10.969  -8.281 -14.062  1.00 89.62           N  
ATOM    689  CA  GLN A  95      11.547  -7.223 -13.242  1.00 89.62           C  
ATOM    690  C   GLN A  95      11.766  -7.695 -11.812  1.00 89.62           C  
ATOM    691  CB  GLN A  95      10.656  -5.980 -13.258  1.00 89.62           C  
ATOM    692  O   GLN A  95      10.867  -8.273 -11.195  1.00 89.62           O  
ATOM    693  CG  GLN A  95      10.438  -5.395 -14.648  1.00 89.62           C  
ATOM    694  CD  GLN A  95       9.227  -5.977 -15.344  1.00 89.62           C  
ATOM    695  NE2 GLN A  95       8.953  -5.488 -16.547  1.00 89.62           N  
ATOM    696  OE1 GLN A  95       8.547  -6.855 -14.812  1.00 89.62           O  
ATOM    697  N   ARG A  96      13.062  -7.402 -11.453  1.00 91.56           N  
ATOM    698  CA  ARG A  96      13.406  -7.848 -10.102  1.00 91.56           C  
ATOM    699  C   ARG A  96      14.180  -6.770  -9.352  1.00 91.56           C  
ATOM    700  CB  ARG A  96      14.227  -9.141 -10.156  1.00 91.56           C  
ATOM    701  O   ARG A  96      15.125  -6.191  -9.883  1.00 91.56           O  
ATOM    702  CG  ARG A  96      14.547  -9.719  -8.789  1.00 91.56           C  
ATOM    703  CD  ARG A  96      15.219 -11.078  -8.898  1.00 91.56           C  
ATOM    704  NE  ARG A  96      15.516 -11.641  -7.578  1.00 91.56           N  
ATOM    705  NH1 ARG A  96      16.438 -13.594  -8.391  1.00 91.56           N  
ATOM    706  NH2 ARG A  96      16.297 -13.242  -6.133  1.00 91.56           N  
ATOM    707  CZ  ARG A  96      16.094 -12.828  -7.371  1.00 91.56           C  
ATOM    708  N   VAL A  97      13.586  -6.500  -8.094  1.00 93.50           N  
ATOM    709  CA  VAL A  97      14.266  -5.551  -7.219  1.00 93.50           C  
ATOM    710  C   VAL A  97      14.539  -6.199  -5.859  1.00 93.50           C  
ATOM    711  CB  VAL A  97      13.445  -4.254  -7.035  1.00 93.50           C  
ATOM    712  O   VAL A  97      13.617  -6.727  -5.227  1.00 93.50           O  
ATOM    713  CG1 VAL A  97      14.117  -3.326  -6.027  1.00 93.50           C  
ATOM    714  CG2 VAL A  97      13.266  -3.549  -8.375  1.00 93.50           C  
ATOM    715  N   GLU A  98      15.891  -6.055  -5.520  1.00 94.31           N  
ATOM    716  CA  GLU A  98      16.297  -6.562  -4.215  1.00 94.31           C  
ATOM    717  C   GLU A  98      17.062  -5.504  -3.426  1.00 94.31           C  
ATOM    718  CB  GLU A  98      17.156  -7.820  -4.375  1.00 94.31           C  
ATOM    719  O   GLU A  98      18.062  -4.969  -3.902  1.00 94.31           O  
ATOM    720  CG  GLU A  98      16.406  -9.008  -4.957  1.00 94.31           C  
ATOM    721  CD  GLU A  98      17.281 -10.242  -5.141  1.00 94.31           C  
ATOM    722  OE1 GLU A  98      16.781 -11.273  -5.637  1.00 94.31           O  
ATOM    723  OE2 GLU A  98      18.484 -10.172  -4.785  1.00 94.31           O  
ATOM    724  N   SER A  99      16.453  -5.246  -2.266  1.00 93.50           N  
ATOM    725  CA  SER A  99      17.109  -4.273  -1.400  1.00 93.50           C  
ATOM    726  C   SER A  99      17.391  -4.855  -0.019  1.00 93.50           C  
ATOM    727  CB  SER A  99      16.250  -3.012  -1.270  1.00 93.50           C  
ATOM    728  O   SER A  99      16.500  -5.426   0.610  1.00 93.50           O  
ATOM    729  OG  SER A  99      15.969  -2.465  -2.545  1.00 93.50           O  
ATOM    730  N   ARG A 100      18.703  -4.676   0.326  1.00 92.44           N  
ATOM    731  CA  ARG A 100      19.109  -5.152   1.646  1.00 92.44           C  
ATOM    732  C   ARG A 100      19.812  -4.055   2.436  1.00 92.44           C  
ATOM    733  CB  ARG A 100      20.016  -6.375   1.521  1.00 92.44           C  
ATOM    734  O   ARG A 100      20.766  -3.449   1.950  1.00 92.44           O  
ATOM    735  CG  ARG A 100      19.297  -7.645   1.103  1.00 92.44           C  
ATOM    736  CD  ARG A 100      20.234  -8.844   1.076  1.00 92.44           C  
ATOM    737  NE  ARG A 100      19.641  -9.977   0.367  1.00 92.44           N  
ATOM    738  NH1 ARG A 100      21.531 -11.297   0.459  1.00 92.44           N  
ATOM    739  NH2 ARG A 100      19.625 -12.078  -0.561  1.00 92.44           N  
ATOM    740  CZ  ARG A 100      20.266 -11.117   0.090  1.00 92.44           C  
ATOM    741  N   VAL A 101      19.188  -3.846   3.650  1.00 91.25           N  
ATOM    742  CA  VAL A 101      19.812  -2.848   4.516  1.00 91.25           C  
ATOM    743  C   VAL A 101      20.125  -3.469   5.875  1.00 91.25           C  
ATOM    744  CB  VAL A 101      18.906  -1.611   4.699  1.00 91.25           C  
ATOM    745  O   VAL A 101      19.266  -4.070   6.512  1.00 91.25           O  
ATOM    746  CG1 VAL A 101      19.516  -0.629   5.691  1.00 91.25           C  
ATOM    747  CG2 VAL A 101      18.656  -0.929   3.354  1.00 91.25           C  
ATOM    748  N   GLN A 102      21.406  -3.357   6.176  1.00 88.69           N  
ATOM    749  CA  GLN A 102      21.828  -3.736   7.516  1.00 88.69           C  
ATOM    750  C   GLN A 102      22.219  -2.512   8.336  1.00 88.69           C  
ATOM    751  CB  GLN A 102      23.000  -4.719   7.449  1.00 88.69           C  
ATOM    752  O   GLN A 102      23.203  -1.829   8.016  1.00 88.69           O  
ATOM    753  CG  GLN A 102      23.359  -5.344   8.789  1.00 88.69           C  
ATOM    754  CD  GLN A 102      24.422  -6.414   8.680  1.00 88.69           C  
ATOM    755  NE2 GLN A 102      24.516  -7.277   9.688  1.00 88.69           N  
ATOM    756  OE1 GLN A 102      25.172  -6.469   7.688  1.00 88.69           O  
ATOM    757  N   GLY A 103      21.266  -2.236   9.359  1.00 80.31           N  
ATOM    758  CA  GLY A 103      21.453  -1.023  10.133  1.00 80.31           C  
ATOM    759  C   GLY A 103      22.422  -1.195  11.281  1.00 80.31           C  
ATOM    760  O   GLY A 103      22.797  -2.320  11.633  1.00 80.31           O  
ATOM    761  N   GLY A 104      23.031   0.008  11.688  1.00 76.75           N  
ATOM    762  CA  GLY A 104      23.922   0.094  12.836  1.00 76.75           C  
ATOM    763  C   GLY A 104      23.188   0.358  14.133  1.00 76.75           C  
ATOM    764  O   GLY A 104      22.016  -0.019  14.281  1.00 76.75           O  
ATOM    765  N   GLU A 105      23.719   0.774  15.180  1.00 78.56           N  
ATOM    766  CA  GLU A 105      23.188   0.914  16.531  1.00 78.56           C  
ATOM    767  C   GLU A 105      22.078   1.963  16.594  1.00 78.56           C  
ATOM    768  CB  GLU A 105      24.297   1.278  17.516  1.00 78.56           C  
ATOM    769  O   GLU A 105      21.031   1.737  17.203  1.00 78.56           O  
ATOM    770  CG  GLU A 105      25.281   0.144  17.781  1.00 78.56           C  
ATOM    771  CD  GLU A 105      26.328   0.487  18.828  1.00 78.56           C  
ATOM    772  OE1 GLU A 105      27.047  -0.427  19.281  1.00 78.56           O  
ATOM    773  OE2 GLU A 105      26.422   1.679  19.203  1.00 78.56           O  
ATOM    774  N   SER A 106      22.328   3.107  15.797  1.00 78.06           N  
ATOM    775  CA  SER A 106      21.391   4.223  15.812  1.00 78.06           C  
ATOM    776  C   SER A 106      21.266   4.855  14.430  1.00 78.06           C  
ATOM    777  CB  SER A 106      21.828   5.277  16.828  1.00 78.06           C  
ATOM    778  O   SER A 106      22.219   4.816  13.633  1.00 78.06           O  
ATOM    779  OG  SER A 106      23.078   5.828  16.484  1.00 78.06           O  
ATOM    780  N   GLY A 107      19.984   5.105  14.055  1.00 81.88           N  
ATOM    781  CA  GLY A 107      19.719   5.727  12.766  1.00 81.88           C  
ATOM    782  C   GLY A 107      18.531   5.137  12.039  1.00 81.88           C  
ATOM    783  O   GLY A 107      18.203   3.961  12.219  1.00 81.88           O  
ATOM    784  N   ALA A 108      17.875   5.984  11.289  1.00 87.12           N  
ATOM    785  CA  ALA A 108      16.672   5.566  10.570  1.00 87.12           C  
ATOM    786  C   ALA A 108      17.016   4.781   9.312  1.00 87.12           C  
ATOM    787  CB  ALA A 108      15.812   6.785  10.211  1.00 87.12           C  
ATOM    788  O   ALA A 108      18.047   5.035   8.680  1.00 87.12           O  
ATOM    789  N   GLN A 109      16.172   3.783   9.117  1.00 90.06           N  
ATOM    790  CA  GLN A 109      16.328   2.965   7.922  1.00 90.06           C  
ATOM    791  C   GLN A 109      15.086   3.039   7.039  1.00 90.06           C  
ATOM    792  CB  GLN A 109      16.625   1.511   8.305  1.00 90.06           C  
ATOM    793  O   GLN A 109      13.969   2.852   7.516  1.00 90.06           O  
ATOM    794  CG  GLN A 109      17.797   1.344   9.242  1.00 90.06           C  
ATOM    795  CD  GLN A 109      17.812  -0.008   9.938  1.00 90.06           C  
ATOM    796  NE2 GLN A 109      19.016  -0.520  10.211  1.00 90.06           N  
ATOM    797  OE1 GLN A 109      16.766  -0.586  10.219  1.00 90.06           O  
ATOM    798  N   ARG A 110      15.484   3.355   5.742  1.00 92.25           N  
ATOM    799  CA  ARG A 110      14.367   3.492   4.805  1.00 92.25           C  
ATOM    800  C   ARG A 110      14.672   2.783   3.488  1.00 92.25           C  
ATOM    801  CB  ARG A 110      14.062   4.969   4.547  1.00 92.25           C  
ATOM    802  O   ARG A 110      15.750   2.969   2.910  1.00 92.25           O  
ATOM    803  CG  ARG A 110      12.852   5.195   3.654  1.00 92.25           C  
ATOM    804  CD  ARG A 110      12.492   6.672   3.559  1.00 92.25           C  
ATOM    805  NE  ARG A 110      11.281   6.883   2.771  1.00 92.25           N  
ATOM    806  NH1 ARG A 110      11.359   9.188   2.889  1.00 92.25           N  
ATOM    807  NH2 ARG A 110       9.664   8.148   1.751  1.00 92.25           N  
ATOM    808  CZ  ARG A 110      10.766   8.078   2.473  1.00 92.25           C  
ATOM    809  N   VAL A 111      13.633   1.870   3.152  1.00 94.06           N  
ATOM    810  CA  VAL A 111      13.742   1.178   1.873  1.00 94.06           C  
ATOM    811  C   VAL A 111      12.477   1.429   1.047  1.00 94.06           C  
ATOM    812  CB  VAL A 111      13.953  -0.340   2.064  1.00 94.06           C  
ATOM    813  O   VAL A 111      11.367   1.175   1.511  1.00 94.06           O  
ATOM    814  CG1 VAL A 111      13.984  -1.057   0.715  1.00 94.06           C  
ATOM    815  CG2 VAL A 111      15.250  -0.600   2.834  1.00 94.06           C  
ATOM    816  N   GLU A 112      12.844   1.940  -0.231  1.00 94.38           N  
ATOM    817  CA  GLU A 112      11.750   2.184  -1.170  1.00 94.38           C  
ATOM    818  C   GLU A 112      12.008   1.490  -2.506  1.00 94.38           C  
ATOM    819  CB  GLU A 112      11.555   3.686  -1.387  1.00 94.38           C  
ATOM    820  O   GLU A 112      13.031   1.729  -3.148  1.00 94.38           O  
ATOM    821  CG  GLU A 112      11.086   4.430  -0.144  1.00 94.38           C  
ATOM    822  CD  GLU A 112      10.922   5.922  -0.367  1.00 94.38           C  
ATOM    823  OE1 GLU A 112      10.547   6.641   0.587  1.00 94.38           O  
ATOM    824  OE2 GLU A 112      11.164   6.379  -1.507  1.00 94.38           O  
ATOM    825  N   SER A 113      11.023   0.614  -2.773  1.00 93.88           N  
ATOM    826  CA  SER A 113      11.133  -0.086  -4.051  1.00 93.88           C  
ATOM    827  C   SER A 113       9.875   0.113  -4.898  1.00 93.88           C  
ATOM    828  CB  SER A 113      11.367  -1.579  -3.824  1.00 93.88           C  
ATOM    829  O   SER A 113       8.758  -0.095  -4.422  1.00 93.88           O  
ATOM    830  OG  SER A 113      12.516  -1.788  -3.014  1.00 93.88           O  
ATOM    831  N   ARG A 114      10.211   0.565  -6.168  1.00 92.38           N  
ATOM    832  CA  ARG A 114       9.109   0.771  -7.098  1.00 92.38           C  
ATOM    833  C   ARG A 114       9.359   0.040  -8.414  1.00 92.38           C  
ATOM    834  CB  ARG A 114       8.898   2.264  -7.363  1.00 92.38           C  
ATOM    835  O   ARG A 114      10.414   0.198  -9.023  1.00 92.38           O  
ATOM    836  CG  ARG A 114       8.211   2.998  -6.219  1.00 92.38           C  
ATOM    837  CD  ARG A 114       7.934   4.453  -6.570  1.00 92.38           C  
ATOM    838  NE  ARG A 114       7.633   5.246  -5.383  1.00 92.38           N  
ATOM    839  NH1 ARG A 114       7.316   7.227  -6.535  1.00 92.38           N  
ATOM    840  NH2 ARG A 114       7.086   7.172  -4.254  1.00 92.38           N  
ATOM    841  CZ  ARG A 114       7.348   6.547  -5.395  1.00 92.38           C  
ATOM    842  N   VAL A 115       8.312  -0.795  -8.711  1.00 91.06           N  
ATOM    843  CA  VAL A 115       8.414  -1.506  -9.977  1.00 91.06           C  
ATOM    844  C   VAL A 115       7.180  -1.228 -10.828  1.00 91.06           C  
ATOM    845  CB  VAL A 115       8.586  -3.027  -9.766  1.00 91.06           C  
ATOM    846  O   VAL A 115       6.051  -1.411 -10.367  1.00 91.06           O  
ATOM    847  CG1 VAL A 115       8.570  -3.764 -11.102  1.00 91.06           C  
ATOM    848  CG2 VAL A 115       9.883  -3.318  -9.008  1.00 91.06           C  
ATOM    849  N   GLN A 116       7.500  -0.695 -11.977  1.00 88.06           N  
ATOM    850  CA  GLN A 116       6.441  -0.535 -12.969  1.00 88.06           C  
ATOM    851  C   GLN A 116       6.641  -1.486 -14.141  1.00 88.06           C  
ATOM    852  CB  GLN A 116       6.387   0.911 -13.461  1.00 88.06           C  
ATOM    853  O   GLN A 116       7.605  -1.354 -14.898  1.00 88.06           O  
ATOM    854  CG  GLN A 116       5.164   1.219 -14.320  1.00 88.06           C  
ATOM    855  CD  GLN A 116       5.074   2.684 -14.703  1.00 88.06           C  
ATOM    856  NE2 GLN A 116       3.932   3.082 -15.258  1.00 88.06           N  
ATOM    857  OE1 GLN A 116       6.020   3.453 -14.508  1.00 88.06           O  
ATOM    858  N   GLY A 117       5.707  -2.527 -14.094  1.00 79.50           N  
ATOM    859  CA  GLY A 117       5.863  -3.568 -15.094  1.00 79.50           C  
ATOM    860  C   GLY A 117       5.098  -3.283 -16.375  1.00 79.50           C  
ATOM    861  O   GLY A 117       4.281  -2.359 -16.422  1.00 79.50           O  
ATOM    862  N   GLY A 118       5.590  -3.969 -17.500  1.00 72.75           N  
ATOM    863  CA  GLY A 118       4.969  -3.920 -18.812  1.00 72.75           C  
ATOM    864  C   GLY A 118       3.877  -4.957 -19.000  1.00 72.75           C  
ATOM    865  O   GLY A 118       3.225  -5.355 -18.031  1.00 72.75           O  
ATOM    866  N   GLU A 119       3.424  -5.293 -20.094  1.00 73.00           N  
ATOM    867  CA  GLU A 119       2.258  -6.102 -20.438  1.00 73.00           C  
ATOM    868  C   GLU A 119       2.430  -7.543 -19.953  1.00 73.00           C  
ATOM    869  CB  GLU A 119       2.004  -6.070 -21.938  1.00 73.00           C  
ATOM    870  O   GLU A 119       1.509  -8.133 -19.391  1.00 73.00           O  
ATOM    871  CG  GLU A 119       1.492  -4.730 -22.453  1.00 73.00           C  
ATOM    872  CD  GLU A 119       1.151  -4.742 -23.938  1.00 73.00           C  
ATOM    873  OE1 GLU A 119       0.499  -3.787 -24.406  1.00 73.00           O  
ATOM    874  OE2 GLU A 119       1.539  -5.715 -24.609  1.00 73.00           O  
ATOM    875  N   SER A 120       3.756  -8.008 -20.109  1.00 73.44           N  
ATOM    876  CA  SER A 120       4.047  -9.406 -19.812  1.00 73.44           C  
ATOM    877  C   SER A 120       5.402  -9.547 -19.125  1.00 73.44           C  
ATOM    878  CB  SER A 120       4.012 -10.250 -21.078  1.00 73.44           C  
ATOM    879  O   SER A 120       6.266  -8.680 -19.250  1.00 73.44           O  
ATOM    880  OG  SER A 120       5.000  -9.812 -22.000  1.00 73.44           O  
ATOM    881  N   GLY A 121       5.391 -10.312 -17.969  1.00 79.31           N  
ATOM    882  CA  GLY A 121       6.621 -10.531 -17.219  1.00 79.31           C  
ATOM    883  C   GLY A 121       6.426 -10.516 -15.719  1.00 79.31           C  
ATOM    884  O   GLY A 121       5.547  -9.820 -15.211  1.00 79.31           O  
ATOM    885  N   ALA A 122       7.180 -11.352 -15.086  1.00 85.56           N  
ATOM    886  CA  ALA A 122       7.070 -11.484 -13.633  1.00 85.56           C  
ATOM    887  C   ALA A 122       7.738 -10.305 -12.930  1.00 85.56           C  
ATOM    888  CB  ALA A 122       7.695 -12.797 -13.172  1.00 85.56           C  
ATOM    889  O   ALA A 122       8.727  -9.758 -13.414  1.00 85.56           O  
ATOM    890  N   GLN A 123       7.039  -9.930 -11.883  1.00 89.12           N  
ATOM    891  CA  GLN A 123       7.570  -8.852 -11.055  1.00 89.12           C  
ATOM    892  C   GLN A 123       7.816  -9.320  -9.625  1.00 89.12           C  
ATOM    893  CB  GLN A 123       6.617  -7.652 -11.055  1.00 89.12           C  
ATOM    894  O   GLN A 123       6.938  -9.922  -9.000  1.00 89.12           O  
ATOM    895  CG  GLN A 123       6.273  -7.145 -12.453  1.00 89.12           C  
ATOM    896  CD  GLN A 123       4.980  -6.352 -12.484  1.00 89.12           C  
ATOM    897  NE2 GLN A 123       4.898  -5.391 -13.398  1.00 89.12           N  
ATOM    898  OE1 GLN A 123       4.062  -6.602 -11.695  1.00 89.12           O  
ATOM    899  N   ARG A 124       9.086  -9.000  -9.250  1.00 91.25           N  
ATOM    900  CA  ARG A 124       9.461  -9.438  -7.914  1.00 91.25           C  
ATOM    901  C   ARG A 124      10.195  -8.336  -7.160  1.00 91.25           C  
ATOM    902  CB  ARG A 124      10.328 -10.695  -7.980  1.00 91.25           C  
ATOM    903  O   ARG A 124      11.125  -7.730  -7.691  1.00 91.25           O  
ATOM    904  CG  ARG A 124      10.680 -11.273  -6.621  1.00 91.25           C  
ATOM    905  CD  ARG A 124      11.406 -12.609  -6.750  1.00 91.25           C  
ATOM    906  NE  ARG A 124      11.734 -13.172  -5.441  1.00 91.25           N  
ATOM    907  NH1 ARG A 124      12.750 -15.070  -6.281  1.00 91.25           N  
ATOM    908  NH2 ARG A 124      12.609 -14.742  -4.016  1.00 91.25           N  
ATOM    909  CZ  ARG A 124      12.359 -14.328  -5.250  1.00 91.25           C  
ATOM    910  N   VAL A 125       9.609  -8.078  -5.906  1.00 93.38           N  
ATOM    911  CA  VAL A 125      10.258  -7.113  -5.027  1.00 93.38           C  
ATOM    912  C   VAL A 125      10.547  -7.758  -3.672  1.00 93.38           C  
ATOM    913  CB  VAL A 125       9.398  -5.844  -4.844  1.00 93.38           C  
ATOM    914  O   VAL A 125       9.641  -8.305  -3.033  1.00 93.38           O  
ATOM    915  CG1 VAL A 125      10.047  -4.887  -3.850  1.00 93.38           C  
ATOM    916  CG2 VAL A 125       9.172  -5.156  -6.188  1.00 93.38           C  
ATOM    917  N   GLU A 126      11.883  -7.594  -3.326  1.00 93.94           N  
ATOM    918  CA  GLU A 126      12.312  -8.102  -2.027  1.00 93.94           C  
ATOM    919  C   GLU A 126      13.062  -7.031  -1.238  1.00 93.94           C  
ATOM    920  CB  GLU A 126      13.188  -9.344  -2.197  1.00 93.94           C  
ATOM    921  O   GLU A 126      14.062  -6.488  -1.715  1.00 93.94           O  
ATOM    922  CG  GLU A 126      12.445 -10.555  -2.742  1.00 93.94           C  
ATOM    923  CD  GLU A 126      13.328 -11.781  -2.910  1.00 93.94           C  
ATOM    924  OE1 GLU A 126      12.828 -12.828  -3.375  1.00 93.94           O  
ATOM    925  OE2 GLU A 126      14.531 -11.688  -2.576  1.00 93.94           O  
ATOM    926  N   SER A 127      12.430  -6.789  -0.068  1.00 93.50           N  
ATOM    927  CA  SER A 127      13.078  -5.812   0.800  1.00 93.50           C  
ATOM    928  C   SER A 127      13.367  -6.398   2.176  1.00 93.50           C  
ATOM    929  CB  SER A 127      12.203  -4.562   0.945  1.00 93.50           C  
ATOM    930  O   SER A 127      12.492  -6.992   2.803  1.00 93.50           O  
ATOM    931  OG  SER A 127      11.898  -4.016  -0.325  1.00 93.50           O  
ATOM    932  N   ARG A 128      14.695  -6.199   2.521  1.00 92.38           N  
ATOM    933  CA  ARG A 128      15.102  -6.711   3.826  1.00 92.38           C  
ATOM    934  C   ARG A 128      15.836  -5.641   4.629  1.00 92.38           C  
ATOM    935  CB  ARG A 128      15.992  -7.949   3.670  1.00 92.38           C  
ATOM    936  O   ARG A 128      16.781  -5.031   4.137  1.00 92.38           O  
ATOM    937  CG  ARG A 128      16.219  -8.711   4.965  1.00 92.38           C  
ATOM    938  CD  ARG A 128      17.125  -9.922   4.754  1.00 92.38           C  
ATOM    939  NE  ARG A 128      16.344 -11.094   4.336  1.00 92.38           N  
ATOM    940  NH1 ARG A 128      18.188 -12.492   4.172  1.00 92.38           N  
ATOM    941  NH2 ARG A 128      16.078 -13.281   3.693  1.00 92.38           N  
ATOM    942  CZ  ARG A 128      16.875 -12.281   4.066  1.00 92.38           C  
ATOM    943  N   VAL A 129      15.250  -5.430   5.832  1.00 89.88           N  
ATOM    944  CA  VAL A 129      15.914  -4.516   6.758  1.00 89.88           C  
ATOM    945  C   VAL A 129      16.234  -5.246   8.062  1.00 89.88           C  
ATOM    946  CB  VAL A 129      15.047  -3.270   7.043  1.00 89.88           C  
ATOM    947  O   VAL A 129      15.352  -5.848   8.680  1.00 89.88           O  
ATOM    948  CG1 VAL A 129      15.734  -2.359   8.062  1.00 89.88           C  
ATOM    949  CG2 VAL A 129      14.758  -2.510   5.750  1.00 89.88           C  
ATOM    950  N   GLN A 130      17.578  -5.223   8.367  1.00 88.56           N  
ATOM    951  CA  GLN A 130      18.016  -5.910   9.578  1.00 88.56           C  
ATOM    952  C   GLN A 130      18.797  -4.965  10.492  1.00 88.56           C  
ATOM    953  CB  GLN A 130      18.891  -7.121   9.219  1.00 88.56           C  
ATOM    954  O   GLN A 130      19.656  -4.215  10.031  1.00 88.56           O  
ATOM    955  CG  GLN A 130      19.250  -7.988  10.414  1.00 88.56           C  
ATOM    956  CD  GLN A 130      20.062  -9.211  10.031  1.00 88.56           C  
ATOM    957  NE2 GLN A 130      20.094 -10.203  10.914  1.00 88.56           N  
ATOM    958  OE1 GLN A 130      20.641  -9.266   8.945  1.00 88.56           O  
ATOM    959  N   GLY A 131      18.500  -5.062  11.883  1.00 78.75           N  
ATOM    960  CA  GLY A 131      19.297  -4.301  12.820  1.00 78.75           C  
ATOM    961  C   GLY A 131      18.688  -2.965  13.195  1.00 78.75           C  
ATOM    962  O   GLY A 131      17.469  -2.791  13.109  1.00 78.75           O  
ATOM    963  N   GLY A 132      19.438  -2.057  14.070  1.00 71.38           N  
ATOM    964  CA  GLY A 132      18.922  -0.764  14.500  1.00 71.38           C  
ATOM    965  C   GLY A 132      18.281  -0.800  15.875  1.00 71.38           C  
ATOM    966  O   GLY A 132      17.250  -1.442  16.062  1.00 71.38           O  
ATOM    967  N   GLU A 133      19.141  -0.513  16.781  1.00 72.69           N  
ATOM    968  CA  GLU A 133      18.703  -0.544  18.172  1.00 72.69           C  
ATOM    969  C   GLU A 133      17.672   0.559  18.453  1.00 72.69           C  
ATOM    970  CB  GLU A 133      19.891  -0.412  19.125  1.00 72.69           C  
ATOM    971  O   GLU A 133      16.625   0.310  19.047  1.00 72.69           O  
ATOM    972  CG  GLU A 133      20.781  -1.642  19.172  1.00 72.69           C  
ATOM    973  CD  GLU A 133      21.906  -1.534  20.188  1.00 72.69           C  
ATOM    974  OE1 GLU A 133      22.562  -2.559  20.484  1.00 72.69           O  
ATOM    975  OE2 GLU A 133      22.109  -0.418  20.719  1.00 72.69           O  
ATOM    976  N   SER A 134      18.078   1.771  17.812  1.00 71.19           N  
ATOM    977  CA  SER A 134      17.281   2.975  18.016  1.00 71.19           C  
ATOM    978  C   SER A 134      17.125   3.756  16.703  1.00 71.19           C  
ATOM    979  CB  SER A 134      17.906   3.867  19.078  1.00 71.19           C  
ATOM    980  O   SER A 134      18.000   3.719  15.844  1.00 71.19           O  
ATOM    981  OG  SER A 134      19.203   4.297  18.672  1.00 71.19           O  
ATOM    982  N   GLY A 135      15.836   3.809  16.188  1.00 77.12           N  
ATOM    983  CA  GLY A 135      15.531   4.500  14.953  1.00 77.12           C  
ATOM    984  C   GLY A 135      14.375   3.881  14.195  1.00 77.12           C  
ATOM    985  O   GLY A 135      14.062   2.705  14.383  1.00 77.12           O  
ATOM    986  N   ALA A 136      13.703   4.695  13.430  1.00 82.88           N  
ATOM    987  CA  ALA A 136      12.523   4.258  12.688  1.00 82.88           C  
ATOM    988  C   ALA A 136      12.914   3.443  11.461  1.00 82.88           C  
ATOM    989  CB  ALA A 136      11.672   5.461  12.281  1.00 82.88           C  
ATOM    990  O   ALA A 136      13.938   3.715  10.828  1.00 82.88           O  
ATOM    991  N   GLN A 137      12.109   2.371  11.305  1.00 85.50           N  
ATOM    992  CA  GLN A 137      12.289   1.538  10.117  1.00 85.50           C  
ATOM    993  C   GLN A 137      11.055   1.580   9.219  1.00 85.50           C  
ATOM    994  CB  GLN A 137      12.602   0.095  10.516  1.00 85.50           C  
ATOM    995  O   GLN A 137       9.938   1.358   9.688  1.00 85.50           O  
ATOM    996  CG  GLN A 137      13.820  -0.045  11.422  1.00 85.50           C  
ATOM    997  CD  GLN A 137      13.953  -1.435  12.016  1.00 85.50           C  
ATOM    998  NE2 GLN A 137      15.188  -1.902  12.156  1.00 85.50           N  
ATOM    999  OE1 GLN A 137      12.953  -2.082  12.344  1.00 85.50           O  
ATOM   1000  N   ARG A 138      11.445   1.936   7.949  1.00 88.69           N  
ATOM   1001  CA  ARG A 138      10.344   2.049   7.000  1.00 88.69           C  
ATOM   1002  C   ARG A 138      10.664   1.327   5.695  1.00 88.69           C  
ATOM   1003  CB  ARG A 138      10.023   3.520   6.719  1.00 88.69           C  
ATOM   1004  O   ARG A 138      11.742   1.519   5.125  1.00 88.69           O  
ATOM   1005  CG  ARG A 138       8.812   3.729   5.820  1.00 88.69           C  
ATOM   1006  CD  ARG A 138       8.453   5.199   5.695  1.00 88.69           C  
ATOM   1007  NE  ARG A 138       7.223   5.391   4.930  1.00 88.69           N  
ATOM   1008  NH1 ARG A 138       7.301   7.699   4.980  1.00 88.69           N  
ATOM   1009  NH2 ARG A 138       5.578   6.629   3.912  1.00 88.69           N  
ATOM   1010  CZ  ARG A 138       6.703   6.574   4.609  1.00 88.69           C  
ATOM   1011  N   VAL A 139       9.656   0.413   5.355  1.00 90.75           N  
ATOM   1012  CA  VAL A 139       9.766  -0.298   4.086  1.00 90.75           C  
ATOM   1013  C   VAL A 139       8.508  -0.073   3.252  1.00 90.75           C  
ATOM   1014  CB  VAL A 139      10.000  -1.811   4.301  1.00 90.75           C  
ATOM   1015  O   VAL A 139       7.395  -0.331   3.717  1.00 90.75           O  
ATOM   1016  CG1 VAL A 139      10.039  -2.547   2.963  1.00 90.75           C  
ATOM   1017  CG2 VAL A 139      11.289  -2.045   5.082  1.00 90.75           C  
ATOM   1018  N   GLU A 140       8.859   0.410   1.982  1.00 90.19           N  
ATOM   1019  CA  GLU A 140       7.766   0.639   1.044  1.00 90.19           C  
ATOM   1020  C   GLU A 140       8.023  -0.055  -0.290  1.00 90.19           C  
ATOM   1021  CB  GLU A 140       7.551   2.139   0.823  1.00 90.19           C  
ATOM   1022  O   GLU A 140       9.055   0.182  -0.927  1.00 90.19           O  
ATOM   1023  CG  GLU A 140       7.043   2.875   2.055  1.00 90.19           C  
ATOM   1024  CD  GLU A 140       6.832   4.363   1.820  1.00 90.19           C  
ATOM   1025  OE1 GLU A 140       6.402   5.070   2.760  1.00 90.19           O  
ATOM   1026  OE2 GLU A 140       7.094   4.824   0.688  1.00 90.19           O  
ATOM   1027  N   SER A 141       7.023  -0.909  -0.579  1.00 90.44           N  
ATOM   1028  CA  SER A 141       7.117  -1.606  -1.857  1.00 90.44           C  
ATOM   1029  C   SER A 141       5.871  -1.381  -2.703  1.00 90.44           C  
ATOM   1030  CB  SER A 141       7.328  -3.105  -1.637  1.00 90.44           C  
ATOM   1031  O   SER A 141       4.746  -1.562  -2.227  1.00 90.44           O  
ATOM   1032  OG  SER A 141       8.461  -3.338  -0.818  1.00 90.44           O  
ATOM   1033  N   ARG A 142       6.215  -0.934  -3.963  1.00 89.44           N  
ATOM   1034  CA  ARG A 142       5.109  -0.690  -4.883  1.00 89.44           C  
ATOM   1035  C   ARG A 142       5.340  -1.391  -6.215  1.00 89.44           C  
ATOM   1036  CB  ARG A 142       4.914   0.812  -5.105  1.00 89.44           C  
ATOM   1037  O   ARG A 142       6.395  -1.230  -6.832  1.00 89.44           O  
ATOM   1038  CG  ARG A 142       3.629   1.165  -5.832  1.00 89.44           C  
ATOM   1039  CD  ARG A 142       3.482   2.670  -6.020  1.00 89.44           C  
ATOM   1040  NE  ARG A 142       2.869   3.299  -4.855  1.00 89.44           N  
ATOM   1041  NH1 ARG A 142       3.053   5.453  -5.664  1.00 89.44           N  
ATOM   1042  NH2 ARG A 142       2.109   5.074  -3.609  1.00 89.44           N  
ATOM   1043  CZ  ARG A 142       2.678   4.609  -4.711  1.00 89.44           C  
ATOM   1044  N   VAL A 143       4.324  -2.209  -6.543  1.00 87.69           N  
ATOM   1045  CA  VAL A 143       4.355  -2.861  -7.848  1.00 87.69           C  
ATOM   1046  C   VAL A 143       3.102  -2.500  -8.641  1.00 87.69           C  
ATOM   1047  CB  VAL A 143       4.477  -4.395  -7.711  1.00 87.69           C  
ATOM   1048  O   VAL A 143       1.982  -2.648  -8.141  1.00 87.69           O  
ATOM   1049  CG1 VAL A 143       4.438  -5.066  -9.086  1.00 87.69           C  
ATOM   1050  CG2 VAL A 143       5.758  -4.766  -6.965  1.00 87.69           C  
ATOM   1051  N   GLN A 144       3.402  -1.952  -9.836  1.00 86.19           N  
ATOM   1052  CA  GLN A 144       2.293  -1.553 -10.695  1.00 86.19           C  
ATOM   1053  C   GLN A 144       2.406  -2.191 -12.078  1.00 86.19           C  
ATOM   1054  CB  GLN A 144       2.232  -0.030 -10.820  1.00 86.19           C  
ATOM   1055  O   GLN A 144       3.480  -2.186 -12.680  1.00 86.19           O  
ATOM   1056  CG  GLN A 144       1.011   0.476 -11.578  1.00 86.19           C  
ATOM   1057  CD  GLN A 144       0.958   1.990 -11.656  1.00 86.19           C  
ATOM   1058  NE2 GLN A 144      -0.178   2.521 -12.102  1.00 86.19           N  
ATOM   1059  OE1 GLN A 144       1.930   2.678 -11.328  1.00 86.19           O  
ATOM   1060  N   GLY A 145       1.174  -2.723 -12.602  1.00 75.88           N  
ATOM   1061  CA  GLY A 145       1.182  -3.252 -13.953  1.00 75.88           C  
ATOM   1062  C   GLY A 145       1.312  -4.762 -14.008  1.00 75.88           C  
ATOM   1063  O   GLY A 145       0.977  -5.453 -13.039  1.00 75.88           O  
ATOM   1064  N   GLY A 146       1.420  -5.410 -15.328  1.00 69.88           N  
ATOM   1065  CA  GLY A 146       1.549  -6.855 -15.414  1.00 69.88           C  
ATOM   1066  C   GLY A 146       0.217  -7.562 -15.570  1.00 69.88           C  
ATOM   1067  O   GLY A 146      -0.508  -7.746 -14.586  1.00 69.88           O  
ATOM   1068  N   GLU A 147      -0.151  -7.566 -16.828  1.00 67.88           N  
ATOM   1069  CA  GLU A 147      -1.449  -8.141 -17.172  1.00 67.88           C  
ATOM   1070  C   GLU A 147      -1.459  -9.648 -16.953  1.00 67.88           C  
ATOM   1071  CB  GLU A 147      -1.820  -7.805 -18.609  1.00 67.88           C  
ATOM   1072  O   GLU A 147      -2.396 -10.195 -16.375  1.00 67.88           O  
ATOM   1073  CG  GLU A 147      -2.158  -6.340 -18.844  1.00 67.88           C  
ATOM   1074  CD  GLU A 147      -2.609  -6.039 -20.266  1.00 67.88           C  
ATOM   1075  OE1 GLU A 147      -3.170  -4.945 -20.500  1.00 67.88           O  
ATOM   1076  OE2 GLU A 147      -2.400  -6.902 -21.141  1.00 67.88           O  
ATOM   1077  N   SER A 148      -0.285 -10.289 -17.219  1.00 71.00           N  
ATOM   1078  CA  SER A 148      -0.317 -11.750 -17.266  1.00 71.00           C  
ATOM   1079  C   SER A 148       0.849 -12.352 -16.484  1.00 71.00           C  
ATOM   1080  CB  SER A 148      -0.288 -12.242 -18.703  1.00 71.00           C  
ATOM   1081  O   SER A 148       0.851 -13.547 -16.188  1.00 71.00           O  
ATOM   1082  OG  SER A 148       0.887 -11.797 -19.359  1.00 71.00           O  
ATOM   1083  N   GLY A 149       1.705 -11.578 -15.852  1.00 74.06           N  
ATOM   1084  CA  GLY A 149       2.855 -12.078 -15.117  1.00 74.06           C  
ATOM   1085  C   GLY A 149       2.621 -12.133 -13.617  1.00 74.06           C  
ATOM   1086  O   GLY A 149       1.721 -11.469 -13.102  1.00 74.06           O  
ATOM   1087  N   ALA A 150       3.328 -13.086 -12.930  1.00 80.56           N  
ATOM   1088  CA  ALA A 150       3.244 -13.242 -11.477  1.00 80.56           C  
ATOM   1089  C   ALA A 150       3.879 -12.047 -10.766  1.00 80.56           C  
ATOM   1090  CB  ALA A 150       3.914 -14.539 -11.031  1.00 80.56           C  
ATOM   1091  O   ALA A 150       4.875 -11.492 -11.234  1.00 80.56           O  
ATOM   1092  N   GLN A 151       3.174 -11.672  -9.695  1.00 83.00           N  
ATOM   1093  CA  GLN A 151       3.688 -10.578  -8.867  1.00 83.00           C  
ATOM   1094  C   GLN A 151       3.936 -11.039  -7.438  1.00 83.00           C  
ATOM   1095  CB  GLN A 151       2.717  -9.398  -8.883  1.00 83.00           C  
ATOM   1096  O   GLN A 151       3.061 -11.648  -6.812  1.00 83.00           O  
ATOM   1097  CG  GLN A 151       2.422  -8.852 -10.273  1.00 83.00           C  
ATOM   1098  CD  GLN A 151       1.323  -7.809 -10.273  1.00 83.00           C  
ATOM   1099  NE2 GLN A 151       1.452  -6.816 -11.148  1.00 83.00           N  
ATOM   1100  OE1 GLN A 151       0.367  -7.891  -9.500  1.00 83.00           O  
ATOM   1101  N   ARG A 152       5.180 -10.766  -7.055  1.00 85.62           N  
ATOM   1102  CA  ARG A 152       5.559 -11.172  -5.707  1.00 85.62           C  
ATOM   1103  C   ARG A 152       6.277 -10.047  -4.973  1.00 85.62           C  
ATOM   1104  CB  ARG A 152       6.445 -12.422  -5.754  1.00 85.62           C  
ATOM   1105  O   ARG A 152       7.211  -9.445  -5.508  1.00 85.62           O  
ATOM   1106  CG  ARG A 152       6.793 -12.977  -4.383  1.00 85.62           C  
ATOM   1107  CD  ARG A 152       7.570 -14.281  -4.488  1.00 85.62           C  
ATOM   1108  NE  ARG A 152       7.836 -14.859  -3.172  1.00 85.62           N  
ATOM   1109  NH1 ARG A 152       9.039 -16.656  -3.975  1.00 85.62           N  
ATOM   1110  NH2 ARG A 152       8.711 -16.406  -1.720  1.00 85.62           N  
ATOM   1111  CZ  ARG A 152       8.531 -15.977  -2.959  1.00 85.62           C  
ATOM   1112  N   VAL A 153       5.707  -9.734  -3.758  1.00 87.12           N  
ATOM   1113  CA  VAL A 153       6.332  -8.734  -2.896  1.00 87.12           C  
ATOM   1114  C   VAL A 153       6.602  -9.336  -1.520  1.00 87.12           C  
ATOM   1115  CB  VAL A 153       5.453  -7.473  -2.766  1.00 87.12           C  
ATOM   1116  O   VAL A 153       5.688  -9.852  -0.871  1.00 87.12           O  
ATOM   1117  CG1 VAL A 153       6.098  -6.461  -1.816  1.00 87.12           C  
ATOM   1118  CG2 VAL A 153       5.215  -6.844  -4.137  1.00 87.12           C  
ATOM   1119  N   GLU A 154       7.891  -9.203  -1.159  1.00 87.62           N  
ATOM   1120  CA  GLU A 154       8.305  -9.703   0.149  1.00 87.62           C  
ATOM   1121  C   GLU A 154       9.070  -8.633   0.927  1.00 87.62           C  
ATOM   1122  CB  GLU A 154       9.164 -10.961  -0.002  1.00 87.62           C  
ATOM   1123  O   GLU A 154      10.062  -8.086   0.431  1.00 87.62           O  
ATOM   1124  CG  GLU A 154       8.398 -12.156  -0.550  1.00 87.62           C  
ATOM   1125  CD  GLU A 154       9.266 -13.406  -0.691  1.00 87.62           C  
ATOM   1126  OE1 GLU A 154       8.734 -14.469  -1.085  1.00 87.62           O  
ATOM   1127  OE2 GLU A 154      10.477 -13.312  -0.403  1.00 87.62           O  
ATOM   1128  N   SER A 155       8.523  -8.398   2.090  1.00 86.06           N  
ATOM   1129  CA  SER A 155       9.188  -7.438   2.963  1.00 86.06           C  
ATOM   1130  C   SER A 155       9.469  -8.039   4.336  1.00 86.06           C  
ATOM   1131  CB  SER A 155       8.344  -6.172   3.117  1.00 86.06           C  
ATOM   1132  O   SER A 155       8.594  -8.664   4.938  1.00 86.06           O  
ATOM   1133  OG  SER A 155       8.055  -5.609   1.850  1.00 86.06           O  
ATOM   1134  N   ARG A 156      10.758  -7.867   4.695  1.00 87.12           N  
ATOM   1135  CA  ARG A 156      11.156  -8.383   6.004  1.00 87.12           C  
ATOM   1136  C   ARG A 156      11.906  -7.328   6.805  1.00 87.12           C  
ATOM   1137  CB  ARG A 156      12.016  -9.641   5.848  1.00 87.12           C  
ATOM   1138  O   ARG A 156      12.867  -6.734   6.309  1.00 87.12           O  
ATOM   1139  CG  ARG A 156      12.281 -10.367   7.152  1.00 87.12           C  
ATOM   1140  CD  ARG A 156      13.188 -11.578   6.949  1.00 87.12           C  
ATOM   1141  NE  ARG A 156      12.453 -12.711   6.395  1.00 87.12           N  
ATOM   1142  NH1 ARG A 156      14.289 -14.094   6.242  1.00 87.12           N  
ATOM   1143  NH2 ARG A 156      12.234 -14.844   5.574  1.00 87.12           N  
ATOM   1144  CZ  ARG A 156      12.992 -13.883   6.070  1.00 87.12           C  
ATOM   1145  N   VAL A 157      11.344  -7.098   8.016  1.00 84.38           N  
ATOM   1146  CA  VAL A 157      12.023  -6.195   8.938  1.00 84.38           C  
ATOM   1147  C   VAL A 157      12.328  -6.926  10.242  1.00 84.38           C  
ATOM   1148  CB  VAL A 157      11.188  -4.930   9.219  1.00 84.38           C  
ATOM   1149  O   VAL A 157      11.430  -7.496  10.867  1.00 84.38           O  
ATOM   1150  CG1 VAL A 157      11.898  -4.020  10.219  1.00 84.38           C  
ATOM   1151  CG2 VAL A 157      10.906  -4.180   7.918  1.00 84.38           C  
ATOM   1152  N   GLN A 158      13.641  -7.000  10.539  1.00 85.31           N  
ATOM   1153  CA  GLN A 158      14.078  -7.684  11.750  1.00 85.31           C  
ATOM   1154  C   GLN A 158      14.891  -6.750  12.641  1.00 85.31           C  
ATOM   1155  CB  GLN A 158      14.898  -8.922  11.406  1.00 85.31           C  
ATOM   1156  O   GLN A 158      15.836  -6.109  12.180  1.00 85.31           O  
ATOM   1157  CG  GLN A 158      15.250  -9.781  12.609  1.00 85.31           C  
ATOM   1158  CD  GLN A 158      16.016 -11.039  12.234  1.00 85.31           C  
ATOM   1159  NE2 GLN A 158      16.047 -12.008  13.141  1.00 85.31           N  
ATOM   1160  OE1 GLN A 158      16.578 -11.133  11.133  1.00 85.31           O  
ATOM   1161  N   GLY A 159      14.492  -6.617  14.039  1.00 76.44           N  
ATOM   1162  CA  GLY A 159      15.242  -5.777  14.961  1.00 76.44           C  
ATOM   1163  C   GLY A 159      14.508  -4.508  15.344  1.00 76.44           C  
ATOM   1164  O   GLY A 159      13.273  -4.477  15.336  1.00 76.44           O  
ATOM   1165  N   GLY A 160      15.164  -3.436  16.047  1.00 70.94           N  
ATOM   1166  CA  GLY A 160      14.508  -2.193  16.422  1.00 70.94           C  
ATOM   1167  C   GLY A 160      13.828  -2.268  17.781  1.00 70.94           C  
ATOM   1168  O   GLY A 160      12.766  -2.869  17.906  1.00 70.94           O  
ATOM   1169  N   GLU A 161      14.617  -1.954  18.750  1.00 68.38           N  
ATOM   1170  CA  GLU A 161      14.172  -2.092  20.141  1.00 68.38           C  
ATOM   1171  C   GLU A 161      13.211  -0.973  20.531  1.00 68.38           C  
ATOM   1172  CB  GLU A 161      15.375  -2.105  21.094  1.00 68.38           C  
ATOM   1173  O   GLU A 161      12.172  -1.226  21.125  1.00 68.38           O  
ATOM   1174  CG  GLU A 161      16.203  -3.375  21.000  1.00 68.38           C  
ATOM   1175  CD  GLU A 161      17.344  -3.412  22.016  1.00 68.38           C  
ATOM   1176  OE1 GLU A 161      17.938  -4.496  22.234  1.00 68.38           O  
ATOM   1177  OE2 GLU A 161      17.656  -2.348  22.594  1.00 68.38           O  
ATOM   1178  N   SER A 162      13.414   0.258  19.969  1.00 70.31           N  
ATOM   1179  CA  SER A 162      12.664   1.383  20.516  1.00 70.31           C  
ATOM   1180  C   SER A 162      12.125   2.283  19.406  1.00 70.31           C  
ATOM   1181  CB  SER A 162      13.547   2.199  21.469  1.00 70.31           C  
ATOM   1182  O   SER A 162      11.250   3.115  19.641  1.00 70.31           O  
ATOM   1183  OG  SER A 162      14.656   2.740  20.781  1.00 70.31           O  
ATOM   1184  N   GLY A 163      12.289   1.995  18.094  1.00 69.56           N  
ATOM   1185  CA  GLY A 163      11.828   2.807  16.984  1.00 69.56           C  
ATOM   1186  C   GLY A 163      10.609   2.230  16.297  1.00 69.56           C  
ATOM   1187  O   GLY A 163      10.266   1.063  16.500  1.00 69.56           O  
ATOM   1188  N   ALA A 164       9.789   3.145  15.617  1.00 73.88           N  
ATOM   1189  CA  ALA A 164       8.594   2.740  14.875  1.00 73.88           C  
ATOM   1190  C   ALA A 164       8.969   1.939  13.633  1.00 73.88           C  
ATOM   1191  CB  ALA A 164       7.766   3.963  14.484  1.00 73.88           C  
ATOM   1192  O   ALA A 164       9.984   2.225  12.984  1.00 73.88           O  
ATOM   1193  N   GLN A 165       8.156   0.879  13.445  1.00 77.00           N  
ATOM   1194  CA  GLN A 165       8.336   0.049  12.258  1.00 77.00           C  
ATOM   1195  C   GLN A 165       7.090   0.079  11.375  1.00 77.00           C  
ATOM   1196  CB  GLN A 165       8.664  -1.391  12.656  1.00 77.00           C  
ATOM   1197  O   GLN A 165       5.980  -0.169  11.844  1.00 77.00           O  
ATOM   1198  CG  GLN A 165       9.906  -1.522  13.523  1.00 77.00           C  
ATOM   1199  CD  GLN A 165      10.086  -2.918  14.086  1.00 77.00           C  
ATOM   1200  NE2 GLN A 165      11.328  -3.383  14.148  1.00 77.00           N  
ATOM   1201  OE1 GLN A 165       9.109  -3.572  14.477  1.00 77.00           O  
ATOM   1202  N   ARG A 166       7.418   0.482  10.133  1.00 79.06           N  
ATOM   1203  CA  ARG A 166       6.309   0.564   9.188  1.00 79.06           C  
ATOM   1204  C   ARG A 166       6.656  -0.136   7.875  1.00 79.06           C  
ATOM   1205  CB  ARG A 166       5.941   2.025   8.914  1.00 79.06           C  
ATOM   1206  O   ARG A 166       7.703   0.126   7.281  1.00 79.06           O  
ATOM   1207  CG  ARG A 166       4.750   2.197   7.984  1.00 79.06           C  
ATOM   1208  CD  ARG A 166       4.340   3.658   7.863  1.00 79.06           C  
ATOM   1209  NE  ARG A 166       3.086   3.803   7.125  1.00 79.06           N  
ATOM   1210  NH1 ARG A 166       3.109   6.113   7.137  1.00 79.06           N  
ATOM   1211  NH2 ARG A 166       1.389   4.984   6.125  1.00 79.06           N  
ATOM   1212  CZ  ARG A 166       2.531   4.965   6.797  1.00 79.06           C  
ATOM   1213  N   VAL A 167       5.734  -1.094   7.555  1.00 77.38           N  
ATOM   1214  CA  VAL A 167       5.863  -1.804   6.289  1.00 77.38           C  
ATOM   1215  C   VAL A 167       4.594  -1.624   5.461  1.00 77.38           C  
ATOM   1216  CB  VAL A 167       6.148  -3.307   6.504  1.00 77.38           C  
ATOM   1217  O   VAL A 167       3.492  -1.926   5.930  1.00 77.38           O  
ATOM   1218  CG1 VAL A 167       6.262  -4.035   5.168  1.00 77.38           C  
ATOM   1219  CG2 VAL A 167       7.426  -3.492   7.328  1.00 77.38           C  
ATOM   1220  N   GLU A 168       4.910  -1.135   4.203  1.00 76.12           N  
ATOM   1221  CA  GLU A 168       3.793  -0.938   3.283  1.00 76.12           C  
ATOM   1222  C   GLU A 168       4.062  -1.603   1.936  1.00 76.12           C  
ATOM   1223  CB  GLU A 168       3.514   0.554   3.086  1.00 76.12           C  
ATOM   1224  O   GLU A 168       5.094  -1.347   1.309  1.00 76.12           O  
ATOM   1225  CG  GLU A 168       2.215   0.845   2.348  1.00 76.12           C  
ATOM   1226  CD  GLU A 168       1.949   2.330   2.164  1.00 76.12           C  
ATOM   1227  OE1 GLU A 168       0.959   2.691   1.487  1.00 76.12           O  
ATOM   1228  OE2 GLU A 168       2.738   3.141   2.699  1.00 76.12           O  
ATOM   1229  N   SER A 169       3.123  -2.451   1.641  1.00 77.50           N  
ATOM   1230  CA  SER A 169       3.211  -3.113   0.343  1.00 77.50           C  
ATOM   1231  C   SER A 169       1.944  -2.891  -0.477  1.00 77.50           C  
ATOM   1232  CB  SER A 169       3.457  -4.613   0.521  1.00 77.50           C  
ATOM   1233  O   SER A 169       0.834  -3.098   0.017  1.00 77.50           O  
ATOM   1234  OG  SER A 169       4.598  -4.844   1.327  1.00 77.50           O  
ATOM   1235  N   ARG A 170       2.236  -2.410  -1.703  1.00 79.94           N  
ATOM   1236  CA  ARG A 170       1.109  -2.152  -2.592  1.00 79.94           C  
ATOM   1237  C   ARG A 170       1.336  -2.781  -3.961  1.00 79.94           C  
ATOM   1238  CB  ARG A 170       0.875  -0.647  -2.738  1.00 79.94           C  
ATOM   1239  O   ARG A 170       2.381  -2.576  -4.582  1.00 79.94           O  
ATOM   1240  CG  ARG A 170      -0.343  -0.292  -3.578  1.00 79.94           C  
ATOM   1241  CD  ARG A 170      -0.522   1.214  -3.703  1.00 79.94           C  
ATOM   1242  NE  ARG A 170      -1.446   1.732  -2.697  1.00 79.94           N  
ATOM   1243  NH1 ARG A 170      -1.226   3.941  -3.334  1.00 79.94           N  
ATOM   1244  NH2 ARG A 170      -2.613   3.377  -1.599  1.00 79.94           N  
ATOM   1245  CZ  ARG A 170      -1.760   3.016  -2.545  1.00 79.94           C  
ATOM   1246  N   VAL A 171       0.329  -3.617  -4.332  1.00 81.19           N  
ATOM   1247  CA  VAL A 171       0.367  -4.234  -5.652  1.00 81.19           C  
ATOM   1248  C   VAL A 171      -0.900  -3.873  -6.430  1.00 81.19           C  
ATOM   1249  CB  VAL A 171       0.518  -5.766  -5.562  1.00 81.19           C  
ATOM   1250  O   VAL A 171      -2.014  -4.070  -5.934  1.00 81.19           O  
ATOM   1251  CG1 VAL A 171       0.504  -6.398  -6.953  1.00 81.19           C  
ATOM   1252  CG2 VAL A 171       1.802  -6.133  -4.820  1.00 81.19           C  
ATOM   1253  N   GLN A 172      -0.662  -3.281  -7.613  1.00 81.56           N  
ATOM   1254  CA  GLN A 172      -1.780  -2.883  -8.461  1.00 81.56           C  
ATOM   1255  C   GLN A 172      -1.683  -3.527  -9.836  1.00 81.56           C  
ATOM   1256  CB  GLN A 172      -1.836  -1.359  -8.594  1.00 81.56           C  
ATOM   1257  O   GLN A 172      -0.674  -3.375 -10.531  1.00 81.56           O  
ATOM   1258  CG  GLN A 172      -3.055  -0.854  -9.352  1.00 81.56           C  
ATOM   1259  CD  GLN A 172      -3.100   0.660  -9.445  1.00 81.56           C  
ATOM   1260  NE2 GLN A 172      -4.191   1.188  -9.992  1.00 81.56           N  
ATOM   1261  OE1 GLN A 172      -2.162   1.350  -9.039  1.00 81.56           O  
ATOM   1262  N   GLY A 173      -2.811  -4.328 -10.305  1.00 72.06           N  
ATOM   1263  CA  GLY A 173      -2.838  -5.035 -11.578  1.00 72.06           C  
ATOM   1264  C   GLY A 173      -2.709  -6.539 -11.430  1.00 72.06           C  
ATOM   1265  O   GLY A 173      -3.248  -7.121 -10.484  1.00 72.06           O  
ATOM   1266  N   GLY A 174      -2.314  -7.320 -12.656  1.00 66.69           N  
ATOM   1267  CA  GLY A 174      -2.113  -8.758 -12.555  1.00 66.69           C  
ATOM   1268  C   GLY A 174      -3.396  -9.555 -12.719  1.00 66.69           C  
ATOM   1269  O   GLY A 174      -3.717 -10.406 -11.883  1.00 66.69           O  
ATOM   1270  N   GLU A 175      -4.113  -9.219 -13.734  1.00 65.50           N  
ATOM   1271  CA  GLU A 175      -5.453  -9.734 -14.008  1.00 65.50           C  
ATOM   1272  C   GLU A 175      -5.441 -11.250 -14.172  1.00 65.50           C  
ATOM   1273  CB  GLU A 175      -6.039  -9.070 -15.258  1.00 65.50           C  
ATOM   1274  O   GLU A 175      -6.320 -11.938 -13.656  1.00 65.50           O  
ATOM   1275  CG  GLU A 175      -6.301  -7.578 -15.094  1.00 65.50           C  
ATOM   1276  CD  GLU A 175      -6.863  -6.930 -16.359  1.00 65.50           C  
ATOM   1277  OE1 GLU A 175      -7.562  -5.895 -16.234  1.00 65.50           O  
ATOM   1278  OE2 GLU A 175      -6.609  -7.465 -17.453  1.00 65.50           O  
ATOM   1279  N   SER A 176      -4.281 -11.789 -14.641  1.00 65.81           N  
ATOM   1280  CA  SER A 176      -4.254 -13.203 -14.977  1.00 65.81           C  
ATOM   1281  C   SER A 176      -3.096 -13.914 -14.289  1.00 65.81           C  
ATOM   1282  CB  SER A 176      -4.156 -13.398 -16.484  1.00 65.81           C  
ATOM   1283  O   SER A 176      -3.080 -15.148 -14.195  1.00 65.81           O  
ATOM   1284  OG  SER A 176      -2.953 -12.828 -16.984  1.00 65.81           O  
ATOM   1285  N   GLY A 177      -2.260 -13.195 -13.586  1.00 65.69           N  
ATOM   1286  CA  GLY A 177      -1.088 -13.758 -12.930  1.00 65.69           C  
ATOM   1287  C   GLY A 177      -1.237 -13.867 -11.422  1.00 65.69           C  
ATOM   1288  O   GLY A 177      -2.129 -13.250 -10.836  1.00 65.69           O  
ATOM   1289  N   ALA A 178      -0.513 -14.859 -10.766  1.00 71.19           N  
ATOM   1290  CA  ALA A 178      -0.520 -15.070  -9.320  1.00 71.19           C  
ATOM   1291  C   ALA A 178       0.106 -13.883  -8.594  1.00 71.19           C  
ATOM   1292  CB  ALA A 178       0.220 -16.359  -8.969  1.00 71.19           C  
ATOM   1293  O   ALA A 178       1.086 -13.305  -9.062  1.00 71.19           O  
ATOM   1294  N   GLN A 179      -0.658 -13.492  -7.539  1.00 75.31           N  
ATOM   1295  CA  GLN A 179      -0.150 -12.406  -6.719  1.00 75.31           C  
ATOM   1296  C   GLN A 179       0.122 -12.867  -5.289  1.00 75.31           C  
ATOM   1297  CB  GLN A 179      -1.137 -11.234  -6.707  1.00 75.31           C  
ATOM   1298  O   GLN A 179      -0.709 -13.547  -4.684  1.00 75.31           O  
ATOM   1299  CG  GLN A 179      -1.417 -10.656  -8.086  1.00 75.31           C  
ATOM   1300  CD  GLN A 179      -2.477  -9.570  -8.062  1.00 75.31           C  
ATOM   1301  NE2 GLN A 179      -2.371  -8.617  -8.984  1.00 75.31           N  
ATOM   1302  OE1 GLN A 179      -3.383  -9.586  -7.227  1.00 75.31           O  
ATOM   1303  N   ARG A 180       1.340 -12.570  -4.863  1.00 78.62           N  
ATOM   1304  CA  ARG A 180       1.708 -12.930  -3.496  1.00 78.62           C  
ATOM   1305  C   ARG A 180       2.396 -11.766  -2.791  1.00 78.62           C  
ATOM   1306  CB  ARG A 180       2.619 -14.156  -3.488  1.00 78.62           C  
ATOM   1307  O   ARG A 180       3.371 -11.211  -3.305  1.00 78.62           O  
ATOM   1308  CG  ARG A 180       2.957 -14.664  -2.096  1.00 78.62           C  
ATOM   1309  CD  ARG A 180       3.812 -15.922  -2.148  1.00 78.62           C  
ATOM   1310  NE  ARG A 180       3.967 -16.531  -0.826  1.00 78.62           N  
ATOM   1311  NH1 ARG A 180       5.457 -18.156  -1.512  1.00 78.62           N  
ATOM   1312  NH2 ARG A 180       4.809 -18.031   0.684  1.00 78.62           N  
ATOM   1313  CZ  ARG A 180       4.746 -17.562  -0.555  1.00 78.62           C  
ATOM   1314  N   VAL A 181       1.815 -11.328  -1.646  1.00 77.75           N  
ATOM   1315  CA  VAL A 181       2.410 -10.281  -0.818  1.00 77.75           C  
ATOM   1316  C   VAL A 181       2.637 -10.805   0.596  1.00 77.75           C  
ATOM   1317  CB  VAL A 181       1.525  -9.016  -0.779  1.00 77.75           C  
ATOM   1318  O   VAL A 181       1.699 -11.266   1.254  1.00 77.75           O  
ATOM   1319  CG1 VAL A 181       2.176  -7.926   0.072  1.00 77.75           C  
ATOM   1320  CG2 VAL A 181       1.262  -8.500  -2.195  1.00 77.75           C  
ATOM   1321  N   GLU A 182       3.916 -10.711   0.975  1.00 77.50           N  
ATOM   1322  CA  GLU A 182       4.277 -11.195   2.305  1.00 77.50           C  
ATOM   1323  C   GLU A 182       5.090 -10.148   3.066  1.00 77.50           C  
ATOM   1324  CB  GLU A 182       5.062 -12.508   2.207  1.00 77.50           C  
ATOM   1325  O   GLU A 182       6.094  -9.648   2.561  1.00 77.50           O  
ATOM   1326  CG  GLU A 182       4.230 -13.688   1.731  1.00 77.50           C  
ATOM   1327  CD  GLU A 182       5.004 -14.992   1.708  1.00 77.50           C  
ATOM   1328  OE1 GLU A 182       4.395 -16.062   1.459  1.00 77.50           O  
ATOM   1329  OE2 GLU A 182       6.234 -14.953   1.940  1.00 77.50           O  
ATOM   1330  N   SER A 183       4.621  -9.812   4.250  1.00 73.50           N  
ATOM   1331  CA  SER A 183       5.352  -8.898   5.117  1.00 73.50           C  
ATOM   1332  C   SER A 183       5.598  -9.516   6.488  1.00 73.50           C  
ATOM   1333  CB  SER A 183       4.586  -7.582   5.270  1.00 73.50           C  
ATOM   1334  O   SER A 183       4.691 -10.102   7.086  1.00 73.50           O  
ATOM   1335  OG  SER A 183       4.312  -7.004   4.004  1.00 73.50           O  
ATOM   1336  N   ARG A 184       6.828  -9.492   6.844  1.00 78.25           N  
ATOM   1337  CA  ARG A 184       7.195 -10.008   8.156  1.00 78.25           C  
ATOM   1338  C   ARG A 184       7.977  -8.977   8.961  1.00 78.25           C  
ATOM   1339  CB  ARG A 184       8.016 -11.297   8.016  1.00 78.25           C  
ATOM   1340  O   ARG A 184       8.969  -8.422   8.477  1.00 78.25           O  
ATOM   1341  CG  ARG A 184       8.281 -12.008   9.328  1.00 78.25           C  
ATOM   1342  CD  ARG A 184       9.148 -13.242   9.141  1.00 78.25           C  
ATOM   1343  NE  ARG A 184       8.391 -14.352   8.570  1.00 78.25           N  
ATOM   1344  NH1 ARG A 184      10.180 -15.812   8.492  1.00 78.25           N  
ATOM   1345  NH2 ARG A 184       8.117 -16.484   7.758  1.00 78.25           N  
ATOM   1346  CZ  ARG A 184       8.898 -15.547   8.273  1.00 78.25           C  
ATOM   1347  N   VAL A 185       7.465  -8.664  10.172  1.00 76.19           N  
ATOM   1348  CA  VAL A 185       8.172  -7.770  11.078  1.00 76.19           C  
ATOM   1349  C   VAL A 185       8.469  -8.492  12.391  1.00 76.19           C  
ATOM   1350  CB  VAL A 185       7.367  -6.480  11.352  1.00 76.19           C  
ATOM   1351  O   VAL A 185       7.559  -9.016  13.039  1.00 76.19           O  
ATOM   1352  CG1 VAL A 185       8.125  -5.555  12.305  1.00 76.19           C  
ATOM   1353  CG2 VAL A 185       7.055  -5.762  10.039  1.00 76.19           C  
ATOM   1354  N   GLN A 186       9.719  -8.695  12.688  1.00 77.19           N  
ATOM   1355  CA  GLN A 186      10.156  -9.367  13.906  1.00 77.19           C  
ATOM   1356  C   GLN A 186      10.977  -8.430  14.781  1.00 77.19           C  
ATOM   1357  CB  GLN A 186      10.969 -10.617  13.570  1.00 77.19           C  
ATOM   1358  O   GLN A 186      11.930  -7.805  14.312  1.00 77.19           O  
ATOM   1359  CG  GLN A 186      11.203 -11.539  14.758  1.00 77.19           C  
ATOM   1360  CD  GLN A 186      11.891 -12.836  14.367  1.00 77.19           C  
ATOM   1361  NE2 GLN A 186      11.836 -13.828  15.258  1.00 77.19           N  
ATOM   1362  OE1 GLN A 186      12.461 -12.945  13.281  1.00 77.19           O  
ATOM   1363  N   GLY A 187      10.586  -8.242  16.141  1.00 67.31           N  
ATOM   1364  CA  GLY A 187      11.227  -7.324  17.062  1.00 67.31           C  
ATOM   1365  C   GLY A 187      10.375  -6.117  17.391  1.00 67.31           C  
ATOM   1366  O   GLY A 187       9.148  -6.188  17.359  1.00 67.31           O  
ATOM   1367  N   GLY A 188      10.969  -4.965  18.188  1.00 63.72           N  
ATOM   1368  CA  GLY A 188      10.203  -3.764  18.484  1.00 63.72           C  
ATOM   1369  C   GLY A 188       9.516  -3.811  19.828  1.00 63.72           C  
ATOM   1370  O   GLY A 188       8.289  -3.922  19.906  1.00 63.72           O  
ATOM   1371  N   GLU A 189      10.289  -3.949  20.812  1.00 62.41           N  
ATOM   1372  CA  GLU A 189       9.852  -4.148  22.188  1.00 62.41           C  
ATOM   1373  C   GLU A 189       9.055  -2.951  22.688  1.00 62.41           C  
ATOM   1374  CB  GLU A 189      11.055  -4.406  23.094  1.00 62.41           C  
ATOM   1375  O   GLU A 189       8.031  -3.115  23.359  1.00 62.41           O  
ATOM   1376  CG  GLU A 189      11.750  -5.738  22.844  1.00 62.41           C  
ATOM   1377  CD  GLU A 189      12.914  -5.996  23.781  1.00 62.41           C  
ATOM   1378  OE1 GLU A 189      13.281  -7.176  23.984  1.00 62.41           O  
ATOM   1379  OE2 GLU A 189      13.461  -5.008  24.328  1.00 62.41           O  
ATOM   1380  N   SER A 190       9.305  -1.689  22.109  1.00 59.00           N  
ATOM   1381  CA  SER A 190       8.703  -0.495  22.703  1.00 59.00           C  
ATOM   1382  C   SER A 190       8.195   0.453  21.625  1.00 59.00           C  
ATOM   1383  CB  SER A 190       9.719   0.231  23.594  1.00 59.00           C  
ATOM   1384  O   SER A 190       7.426   1.371  21.906  1.00 59.00           O  
ATOM   1385  OG  SER A 190      10.695   0.885  22.812  1.00 59.00           O  
ATOM   1386  N   GLY A 191       8.305   0.194  20.281  1.00 59.41           N  
ATOM   1387  CA  GLY A 191       7.895   1.052  19.172  1.00 59.41           C  
ATOM   1388  C   GLY A 191       6.688   0.524  18.422  1.00 59.41           C  
ATOM   1389  O   GLY A 191       6.305  -0.635  18.594  1.00 59.41           O  
ATOM   1390  N   ALA A 192       5.879   1.445  17.781  1.00 65.69           N  
ATOM   1391  CA  ALA A 192       4.684   1.122  17.000  1.00 65.69           C  
ATOM   1392  C   ALA A 192       5.043   0.339  15.742  1.00 65.69           C  
ATOM   1393  CB  ALA A 192       3.928   2.396  16.625  1.00 65.69           C  
ATOM   1394  O   ALA A 192       6.059   0.618  15.094  1.00 65.69           O  
ATOM   1395  N   GLN A 193       4.293  -0.743  15.578  1.00 70.06           N  
ATOM   1396  CA  GLN A 193       4.461  -1.561  14.383  1.00 70.06           C  
ATOM   1397  C   GLN A 193       3.236  -1.477  13.477  1.00 70.06           C  
ATOM   1398  CB  GLN A 193       4.738  -3.016  14.758  1.00 70.06           C  
ATOM   1399  O   GLN A 193       2.111  -1.709  13.922  1.00 70.06           O  
ATOM   1400  CG  GLN A 193       6.047  -3.221  15.508  1.00 70.06           C  
ATOM   1401  CD  GLN A 193       6.305  -4.676  15.852  1.00 70.06           C  
ATOM   1402  NE2 GLN A 193       7.570  -5.016  16.078  1.00 70.06           N  
ATOM   1403  OE1 GLN A 193       5.375  -5.488  15.914  1.00 70.06           O  
ATOM   1404  N   THR A 194       3.568  -1.064  12.234  1.00 65.62           N  
ATOM   1405  CA  THR A 194       2.477  -0.972  11.266  1.00 65.62           C  
ATOM   1406  C   THR A 194       2.811  -1.748  10.000  1.00 65.62           C  
ATOM   1407  CB  THR A 194       2.168   0.494  10.914  1.00 65.62           C  
ATOM   1408  O   THR A 194       3.879  -1.562   9.414  1.00 65.62           O  
ATOM   1409  CG2 THR A 194       0.949   0.594  10.000  1.00 65.62           C  
ATOM   1410  OG1 THR A 194       1.914   1.229  12.117  1.00 65.62           O  
ATOM   1411  N   THR A 195       1.955  -2.674   9.625  1.00 65.31           N  
ATOM   1412  CA  THR A 195       2.090  -3.404   8.367  1.00 65.31           C  
ATOM   1413  C   THR A 195       0.830  -3.256   7.520  1.00 65.31           C  
ATOM   1414  CB  THR A 195       2.369  -4.898   8.617  1.00 65.31           C  
ATOM   1415  O   THR A 195      -0.274  -3.561   7.977  1.00 65.31           O  
ATOM   1416  CG2 THR A 195       2.566  -5.648   7.305  1.00 65.31           C  
ATOM   1417  OG1 THR A 195       3.555  -5.031   9.414  1.00 65.31           O  
ATOM   1418  N   ILE A 196       1.054  -2.775   6.277  1.00 68.06           N  
ATOM   1419  CA  ILE A 196      -0.055  -2.568   5.352  1.00 68.06           C  
ATOM   1420  C   ILE A 196       0.207  -3.330   4.055  1.00 68.06           C  
ATOM   1421  CB  ILE A 196      -0.274  -1.067   5.059  1.00 68.06           C  
ATOM   1422  O   ILE A 196       1.186  -3.059   3.357  1.00 68.06           O  
ATOM   1423  CG1 ILE A 196      -0.515  -0.298   6.363  1.00 68.06           C  
ATOM   1424  CG2 ILE A 196      -1.438  -0.872   4.086  1.00 68.06           C  
ATOM   1425  CD1 ILE A 196      -0.455   1.216   6.207  1.00 68.06           C  
ATOM   1426  N   ASP A 197      -0.609  -4.281   3.703  1.00 71.25           N  
ATOM   1427  CA  ASP A 197      -0.547  -4.977   2.422  1.00 71.25           C  
ATOM   1428  C   ASP A 197      -1.816  -4.742   1.606  1.00 71.25           C  
ATOM   1429  CB  ASP A 197      -0.331  -6.477   2.639  1.00 71.25           C  
ATOM   1430  O   ASP A 197      -2.922  -5.027   2.070  1.00 71.25           O  
ATOM   1431  CG  ASP A 197       1.013  -6.797   3.268  1.00 71.25           C  
ATOM   1432  OD1 ASP A 197       1.965  -6.004   3.111  1.00 71.25           O  
ATOM   1433  OD2 ASP A 197       1.121  -7.855   3.924  1.00 71.25           O  
ATOM   1434  N   ILE A 198      -1.584  -4.160   0.439  1.00 69.06           N  
ATOM   1435  CA  ILE A 198      -2.742  -3.834  -0.385  1.00 69.06           C  
ATOM   1436  C   ILE A 198      -2.576  -4.445  -1.774  1.00 69.06           C  
ATOM   1437  CB  ILE A 198      -2.945  -2.307  -0.493  1.00 69.06           C  
ATOM   1438  O   ILE A 198      -1.550  -4.246  -2.430  1.00 69.06           O  
ATOM   1439  CG1 ILE A 198      -3.125  -1.691   0.899  1.00 69.06           C  
ATOM   1440  CG2 ILE A 198      -4.141  -1.982  -1.394  1.00 69.06           C  
ATOM   1441  CD1 ILE A 198      -3.039  -0.172   0.921  1.00 69.06           C  
ATOM   1442  N   THR A 199      -3.533  -5.160  -2.219  1.00 72.75           N  
ATOM   1443  CA  THR A 199      -3.574  -5.641  -3.594  1.00 72.75           C  
ATOM   1444  C   THR A 199      -4.793  -5.082  -4.324  1.00 72.75           C  
ATOM   1445  CB  THR A 199      -3.600  -7.180  -3.648  1.00 72.75           C  
ATOM   1446  O   THR A 199      -5.926  -5.238  -3.863  1.00 72.75           O  
ATOM   1447  CG2 THR A 199      -3.496  -7.684  -5.082  1.00 72.75           C  
ATOM   1448  OG1 THR A 199      -2.498  -7.695  -2.891  1.00 72.75           O  
ATOM   1449  N   LEU A 200      -4.457  -4.445  -5.469  1.00 69.50           N  
ATOM   1450  CA  LEU A 200      -5.508  -3.809  -6.250  1.00 69.50           C  
ATOM   1451  C   LEU A 200      -5.555  -4.375  -7.664  1.00 69.50           C  
ATOM   1452  CB  LEU A 200      -5.297  -2.295  -6.301  1.00 69.50           C  
ATOM   1453  O   LEU A 200      -4.543  -4.867  -8.172  1.00 69.50           O  
ATOM   1454  CG  LEU A 200      -5.188  -1.579  -4.957  1.00 69.50           C  
ATOM   1455  CD1 LEU A 200      -4.512  -0.222  -5.129  1.00 69.50           C  
ATOM   1456  CD2 LEU A 200      -6.562  -1.421  -4.320  1.00 69.50           C  
ATOM   1457  N   ASP A 201      -6.746  -4.418  -8.250  1.00 67.62           N  
ATOM   1458  CA  ASP A 201      -6.785  -4.734  -9.672  1.00 67.62           C  
ATOM   1459  C   ASP A 201      -6.500  -3.498 -10.523  1.00 67.62           C  
ATOM   1460  CB  ASP A 201      -8.148  -5.328 -10.055  1.00 67.62           C  
ATOM   1461  O   ASP A 201      -6.098  -2.457  -9.992  1.00 67.62           O  
ATOM   1462  CG  ASP A 201      -9.281  -4.320  -9.961  1.00 67.62           C  
ATOM   1463  OD1 ASP A 201      -9.008  -3.111  -9.789  1.00 67.62           O  
ATOM   1464  OD2 ASP A 201     -10.453  -4.734 -10.062  1.00 67.62           O  
ATOM   1465  N   SER A 202      -6.570  -3.615 -11.898  1.00 64.25           N  
ATOM   1466  CA  SER A 202      -6.199  -2.551 -12.828  1.00 64.25           C  
ATOM   1467  C   SER A 202      -7.117  -1.343 -12.672  1.00 64.25           C  
ATOM   1468  CB  SER A 202      -6.246  -3.059 -14.266  1.00 64.25           C  
ATOM   1469  O   SER A 202      -6.754  -0.228 -13.055  1.00 64.25           O  
ATOM   1470  OG  SER A 202      -7.508  -3.639 -14.555  1.00 64.25           O  
ATOM   1471  N   THR A 203      -8.281  -1.468 -12.047  1.00 61.84           N  
ATOM   1472  CA  THR A 203      -9.273  -0.417 -11.859  1.00 61.84           C  
ATOM   1473  C   THR A 203      -9.164   0.188 -10.461  1.00 61.84           C  
ATOM   1474  CB  THR A 203     -10.703  -0.953 -12.078  1.00 61.84           C  
ATOM   1475  O   THR A 203      -9.852   1.161 -10.148  1.00 61.84           O  
ATOM   1476  CG2 THR A 203     -10.859  -1.553 -13.469  1.00 61.84           C  
ATOM   1477  OG1 THR A 203     -10.984  -1.964 -11.102  1.00 61.84           O  
ATOM   1478  N   GLY A 204      -8.219  -0.361  -9.719  1.00 54.97           N  
ATOM   1479  CA  GLY A 204      -7.980   0.269  -8.430  1.00 54.97           C  
ATOM   1480  C   GLY A 204      -8.898  -0.246  -7.336  1.00 54.97           C  
ATOM   1481  O   GLY A 204      -8.969   0.335  -6.250  1.00 54.97           O  
ATOM   1482  N   ILE A 205      -9.562  -1.354  -7.672  1.00 54.97           N  
ATOM   1483  CA  ILE A 205     -10.453  -1.990  -6.711  1.00 54.97           C  
ATOM   1484  C   ILE A 205      -9.750  -3.176  -6.055  1.00 54.97           C  
ATOM   1485  CB  ILE A 205     -11.766  -2.451  -7.379  1.00 54.97           C  
ATOM   1486  O   ILE A 205      -9.039  -3.928  -6.723  1.00 54.97           O  
ATOM   1487  CG1 ILE A 205     -12.516  -1.252  -7.977  1.00 54.97           C  
ATOM   1488  CG2 ILE A 205     -12.648  -3.201  -6.379  1.00 54.97           C  
ATOM   1489  CD1 ILE A 205     -13.789  -1.625  -8.727  1.00 54.97           C  
ATOM   1490  N   VAL A 206      -9.906  -3.447  -4.734  1.00 56.88           N  
ATOM   1491  CA  VAL A 206      -9.344  -4.566  -3.988  1.00 56.88           C  
ATOM   1492  C   VAL A 206      -9.906  -5.879  -4.520  1.00 56.88           C  
ATOM   1493  CB  VAL A 206      -9.617  -4.438  -2.475  1.00 56.88           C  
ATOM   1494  O   VAL A 206     -11.125  -6.023  -4.668  1.00 56.88           O  
ATOM   1495  CG1 VAL A 206      -9.070  -5.652  -1.722  1.00 56.88           C  
ATOM   1496  CG2 VAL A 206      -9.008  -3.148  -1.928  1.00 56.88           C  
ATOM   1497  N   ARG A 207      -9.078  -6.723  -5.176  1.00 44.78           N  
ATOM   1498  CA  ARG A 207      -9.484  -8.047  -5.633  1.00 44.78           C  
ATOM   1499  C   ARG A 207      -9.562  -9.031  -4.473  1.00 44.78           C  
ATOM   1500  CB  ARG A 207      -8.516  -8.570  -6.699  1.00 44.78           C  
ATOM   1501  O   ARG A 207      -8.719  -9.008  -3.578  1.00 44.78           O  
ATOM   1502  CG  ARG A 207      -8.750  -7.984  -8.086  1.00 44.78           C  
ATOM   1503  CD  ARG A 207      -8.172  -8.875  -9.172  1.00 44.78           C  
ATOM   1504  NE  ARG A 207      -8.688  -8.516 -10.492  1.00 44.78           N  
ATOM   1505  NH1 ARG A 207      -7.480 -10.125 -11.633  1.00 44.78           N  
ATOM   1506  NH2 ARG A 207      -8.891  -8.719 -12.773  1.00 44.78           N  
ATOM   1507  CZ  ARG A 207      -8.352  -9.117 -11.633  1.00 44.78           C  
ATOM   1508  N   THR A 208     -10.758  -9.648  -4.184  1.00 40.16           N  
ATOM   1509  CA  THR A 208     -10.859 -10.875  -3.398  1.00 40.16           C  
ATOM   1510  C   THR A 208     -10.852 -12.102  -4.309  1.00 40.16           C  
ATOM   1511  CB  THR A 208     -12.133 -10.883  -2.533  1.00 40.16           C  
ATOM   1512  O   THR A 208     -11.508 -12.109  -5.352  1.00 40.16           O  
ATOM   1513  CG2 THR A 208     -12.070  -9.797  -1.456  1.00 40.16           C  
ATOM   1514  OG1 THR A 208     -13.273 -10.641  -3.367  1.00 40.16           O  
ATOM   1515  N   PRO A 209      -9.859 -12.938  -4.297  1.00 37.91           N  
ATOM   1516  CA  PRO A 209      -9.930 -14.172  -5.086  1.00 37.91           C  
ATOM   1517  C   PRO A 209     -10.844 -15.219  -4.461  1.00 37.91           C  
ATOM   1518  CB  PRO A 209      -8.477 -14.656  -5.117  1.00 37.91           C  
ATOM   1519  O   PRO A 209     -10.961 -15.289  -3.236  1.00 37.91           O  
ATOM   1520  CG  PRO A 209      -7.789 -13.859  -4.051  1.00 37.91           C  
ATOM   1521  CD  PRO A 209      -8.766 -12.859  -3.496  1.00 37.91           C  
ATOM   1522  N   GLU A 210     -12.180 -15.281  -4.598  1.00 33.12           N  
ATOM   1523  CA  GLU A 210     -12.953 -16.516  -4.434  1.00 33.12           C  
ATOM   1524  C   GLU A 210     -12.047 -17.734  -4.375  1.00 33.12           C  
ATOM   1525  CB  GLU A 210     -13.969 -16.656  -5.574  1.00 33.12           C  
ATOM   1526  O   GLU A 210     -11.195 -17.922  -5.250  1.00 33.12           O  
ATOM   1527  CG  GLU A 210     -15.312 -16.016  -5.293  1.00 33.12           C  
ATOM   1528  CD  GLU A 210     -16.422 -16.484  -6.223  1.00 33.12           C  
ATOM   1529  OE1 GLU A 210     -17.609 -16.344  -5.871  1.00 33.12           O  
ATOM   1530  OE2 GLU A 210     -16.078 -17.016  -7.309  1.00 33.12           O  
ATOM   1531  N   SER A 211     -11.195 -17.922  -3.389  1.00 34.00           N  
ATOM   1532  CA  SER A 211     -10.711 -19.141  -2.756  1.00 34.00           C  
ATOM   1533  C   SER A 211      -9.328 -18.938  -2.137  1.00 34.00           C  
ATOM   1534  CB  SER A 211     -10.656 -20.281  -3.768  1.00 34.00           C  
ATOM   1535  O   SER A 211      -8.359 -18.656  -2.844  1.00 34.00           O  
ATOM   1536  OG  SER A 211     -11.867 -20.359  -4.504  1.00 34.00           O  
ATOM   1537  N   ARG A 212      -9.188 -18.172  -1.104  1.00 30.47           N  
ATOM   1538  CA  ARG A 212      -8.219 -18.344  -0.033  1.00 30.47           C  
ATOM   1539  C   ARG A 212      -8.172 -17.125   0.881  1.00 30.47           C  
ATOM   1540  CB  ARG A 212      -6.824 -18.625  -0.611  1.00 30.47           C  
ATOM   1541  O   ARG A 212      -8.125 -15.992   0.406  1.00 30.47           O  
ATOM   1542  CG  ARG A 212      -6.242 -19.969  -0.205  1.00 30.47           C  
ATOM   1543  CD  ARG A 212      -4.871 -20.188  -0.831  1.00 30.47           C  
ATOM   1544  NE  ARG A 212      -4.188 -21.328  -0.222  1.00 30.47           N  
ATOM   1545  NH1 ARG A 212      -2.695 -21.625  -1.961  1.00 30.47           N  
ATOM   1546  NH2 ARG A 212      -2.617 -23.000  -0.131  1.00 30.47           N  
ATOM   1547  CZ  ARG A 212      -3.168 -21.984  -0.772  1.00 30.47           C  
ATOM   1548  N   ALA A 213      -9.070 -17.062   1.889  1.00 28.84           N  
ATOM   1549  CA  ALA A 213      -8.984 -16.438   3.211  1.00 28.84           C  
ATOM   1550  C   ALA A 213      -8.070 -15.219   3.189  1.00 28.84           C  
ATOM   1551  CB  ALA A 213      -8.477 -17.453   4.234  1.00 28.84           C  
ATOM   1552  O   ALA A 213      -6.969 -15.266   2.641  1.00 28.84           O  
ATOM   1553  N   VAL A 214      -8.523 -14.078   2.822  1.00 32.06           N  
ATOM   1554  CA  VAL A 214      -8.156 -12.719   3.188  1.00 32.06           C  
ATOM   1555  C   VAL A 214      -7.582 -12.695   4.602  1.00 32.06           C  
ATOM   1556  CB  VAL A 214      -9.367 -11.758   3.090  1.00 32.06           C  
ATOM   1557  O   VAL A 214      -8.180 -13.242   5.531  1.00 32.06           O  
ATOM   1558  CG1 VAL A 214      -8.969 -10.344   3.484  1.00 32.06           C  
ATOM   1559  CG2 VAL A 214      -9.953 -11.781   1.680  1.00 32.06           C  
ATOM   1560  N   SER A 215      -6.195 -12.812   4.773  1.00 30.14           N  
ATOM   1561  CA  SER A 215      -5.562 -12.375   6.012  1.00 30.14           C  
ATOM   1562  C   SER A 215      -5.387 -10.867   6.039  1.00 30.14           C  
ATOM   1563  CB  SER A 215      -4.207 -13.062   6.188  1.00 30.14           C  
ATOM   1564  O   SER A 215      -4.805 -10.281   5.117  1.00 30.14           O  
ATOM   1565  OG  SER A 215      -3.312 -12.688   5.156  1.00 30.14           O  
ATOM   1566  N   TYR A 216      -6.410 -10.070   6.355  1.00 33.47           N  
ATOM   1567  CA  TYR A 216      -6.258  -8.781   7.008  1.00 33.47           C  
ATOM   1568  C   TYR A 216      -5.367  -8.891   8.242  1.00 33.47           C  
ATOM   1569  CB  TYR A 216      -7.625  -8.211   7.398  1.00 33.47           C  
ATOM   1570  O   TYR A 216      -5.586  -9.750   9.094  1.00 33.47           O  
ATOM   1571  CG  TYR A 216      -8.047  -7.020   6.574  1.00 33.47           C  
ATOM   1572  CD1 TYR A 216      -7.793  -5.719   7.012  1.00 33.47           C  
ATOM   1573  CD2 TYR A 216      -8.695  -7.188   5.359  1.00 33.47           C  
ATOM   1574  CE1 TYR A 216      -8.180  -4.617   6.258  1.00 33.47           C  
ATOM   1575  CE2 TYR A 216      -9.086  -6.094   4.594  1.00 33.47           C  
ATOM   1576  OH  TYR A 216      -9.211  -3.729   4.297  1.00 33.47           O  
ATOM   1577  CZ  TYR A 216      -8.828  -4.816   5.051  1.00 33.47           C  
ATOM   1578  N   VAL A 217      -3.963  -8.867   8.164  1.00 37.03           N  
ATOM   1579  CA  VAL A 217      -3.242  -8.641   9.414  1.00 37.03           C  
ATOM   1580  C   VAL A 217      -2.961  -7.148   9.594  1.00 37.03           C  
ATOM   1581  CB  VAL A 217      -1.920  -9.438   9.461  1.00 37.03           C  
ATOM   1582  O   VAL A 217      -2.182  -6.566   8.836  1.00 37.03           O  
ATOM   1583  CG1 VAL A 217      -1.294  -9.375  10.852  1.00 37.03           C  
ATOM   1584  CG2 VAL A 217      -2.162 -10.891   9.047  1.00 37.03           C  
ATOM   1585  N   GLY A 218      -3.918  -6.266   9.641  1.00 32.94           N  
ATOM   1586  CA  GLY A 218      -3.850  -4.965  10.289  1.00 32.94           C  
ATOM   1587  C   GLY A 218      -4.199  -5.012  11.766  1.00 32.94           C  
ATOM   1588  O   GLY A 218      -5.043  -5.809  12.180  1.00 32.94           O  
ATOM   1589  N   THR A 219      -3.150  -5.281  12.625  1.00 28.22           N  
ATOM   1590  CA  THR A 219      -2.816  -5.188  14.039  1.00 28.22           C  
ATOM   1591  C   THR A 219      -2.844  -6.562  14.695  1.00 28.22           C  
ATOM   1592  CB  THR A 219      -3.781  -4.242  14.781  1.00 28.22           C  
ATOM   1593  O   THR A 219      -3.684  -7.402  14.359  1.00 28.22           O  
ATOM   1594  CG2 THR A 219      -3.635  -2.807  14.281  1.00 28.22           C  
ATOM   1595  OG1 THR A 219      -5.129  -4.676  14.555  1.00 28.22           O  
ATOM   1596  N   GLY A 220      -1.750  -7.414  14.609  1.00 28.64           N  
ATOM   1597  CA  GLY A 220      -1.644  -8.328  15.734  1.00 28.64           C  
ATOM   1598  C   GLY A 220      -2.990  -8.719  16.312  1.00 28.64           C  
ATOM   1599  O   GLY A 220      -3.629  -7.922  17.000  1.00 28.64           O  
ATOM   1600  N   ILE A 221      -3.877  -9.383  15.617  1.00 29.52           N  
ATOM   1601  CA  ILE A 221      -4.555 -10.453  16.328  1.00 29.52           C  
ATOM   1602  C   ILE A 221      -4.156 -11.805  15.734  1.00 29.52           C  
ATOM   1603  CB  ILE A 221      -6.090 -10.281  16.297  1.00 29.52           C  
ATOM   1604  O   ILE A 221      -4.238 -12.000  14.523  1.00 29.52           O  
ATOM   1605  CG1 ILE A 221      -6.488  -9.312  15.172  1.00 29.52           C  
ATOM   1606  CG2 ILE A 221      -6.621  -9.805  17.641  1.00 29.52           C  
ATOM   1607  CD1 ILE A 221      -7.988  -9.094  15.039  1.00 29.52           C  
ATOM   1608  N   ALA A 222      -2.822 -12.148  15.820  1.00 28.59           N  
ATOM   1609  CA  ALA A 222      -2.459 -13.555  15.992  1.00 28.59           C  
ATOM   1610  C   ALA A 222      -3.689 -14.453  15.930  1.00 28.59           C  
ATOM   1611  CB  ALA A 222      -1.728 -13.750  17.312  1.00 28.59           C  
ATOM   1612  O   ALA A 222      -4.719 -14.148  16.531  1.00 28.59           O  
ATOM   1613  N   GLN A 223      -4.184 -14.844  14.781  1.00 33.25           N  
ATOM   1614  CA  GLN A 223      -4.730 -16.188  14.609  1.00 33.25           C  
ATOM   1615  C   GLN A 223      -4.199 -17.141  15.688  1.00 33.25           C  
ATOM   1616  CB  GLN A 223      -4.402 -16.734  13.219  1.00 33.25           C  
ATOM   1617  O   GLN A 223      -3.012 -17.469  15.695  1.00 33.25           O  
ATOM   1618  CG  GLN A 223      -5.590 -16.734  12.266  1.00 33.25           C  
ATOM   1619  CD  GLN A 223      -5.289 -17.438  10.961  1.00 33.25           C  
ATOM   1620  NE2 GLN A 223      -6.121 -18.422  10.602  1.00 33.25           N  
ATOM   1621  OE1 GLN A 223      -4.312 -17.125  10.273  1.00 33.25           O  
ATOM   1622  N   GLU A 224      -4.434 -16.719  16.953  1.00 27.30           N  
ATOM   1623  CA  GLU A 224      -4.402 -17.719  18.031  1.00 27.30           C  
ATOM   1624  C   GLU A 224      -5.770 -18.375  18.203  1.00 27.30           C  
ATOM   1625  CB  GLU A 224      -3.938 -17.094  19.344  1.00 27.30           C  
ATOM   1626  O   GLU A 224      -6.797 -17.688  18.172  1.00 27.30           O  
ATOM   1627  CG  GLU A 224      -2.457 -17.297  19.625  1.00 27.30           C  
ATOM   1628  CD  GLU A 224      -2.100 -17.094  21.094  1.00 27.30           C  
ATOM   1629  OE1 GLU A 224      -0.919 -17.297  21.469  1.00 27.30           O  
ATOM   1630  OE2 GLU A 224      -3.006 -16.734  21.875  1.00 27.30           O  
ATOM   1631  N   SER A 225      -6.207 -19.359  17.484  1.00 42.66           N  
ATOM   1632  CA  SER A 225      -7.160 -20.312  18.062  1.00 42.66           C  
ATOM   1633  C   SER A 225      -7.664 -19.828  19.422  1.00 42.66           C  
ATOM   1634  CB  SER A 225      -6.523 -21.688  18.219  1.00 42.66           C  
ATOM   1635  O   SER A 225      -6.871 -19.547  20.312  1.00 42.66           O  
ATOM   1636  OG  SER A 225      -5.324 -21.609  18.953  1.00 42.66           O  
ATOM   1637  N   SER A 226      -8.750 -18.875  19.562  1.00 38.94           N  
ATOM   1638  CA  SER A 226      -9.344 -18.938  20.891  1.00 38.94           C  
ATOM   1639  C   SER A 226     -10.547 -18.000  21.000  1.00 38.94           C  
ATOM   1640  CB  SER A 226      -8.312 -18.578  21.953  1.00 38.94           C  
ATOM   1641  O   SER A 226     -10.547 -16.922  20.422  1.00 38.94           O  
ATOM   1642  OG  SER A 226      -7.176 -17.969  21.375  1.00 38.94           O  
ATOM   1643  N   SER A 227     -11.805 -18.219  20.469  1.00 52.91           N  
ATOM   1644  CA  SER A 227     -13.117 -17.812  20.938  1.00 52.91           C  
ATOM   1645  C   SER A 227     -13.281 -16.297  20.891  1.00 52.91           C  
ATOM   1646  CB  SER A 227     -13.344 -18.297  22.375  1.00 52.91           C  
ATOM   1647  O   SER A 227     -12.352 -15.555  21.188  1.00 52.91           O  
ATOM   1648  OG  SER A 227     -12.469 -17.641  23.281  1.00 52.91           O  
ATOM   1649  N   VAL A 228     -13.789 -15.680  19.766  1.00 66.44           N  
ATOM   1650  CA  VAL A 228     -14.297 -14.312  19.688  1.00 66.44           C  
ATOM   1651  C   VAL A 228     -14.672 -13.828  21.094  1.00 66.44           C  
ATOM   1652  CB  VAL A 228     -15.508 -14.203  18.750  1.00 66.44           C  
ATOM   1653  O   VAL A 228     -15.391 -14.523  21.812  1.00 66.44           O  
ATOM   1654  CG1 VAL A 228     -16.031 -12.773  18.703  1.00 66.44           C  
ATOM   1655  CG2 VAL A 228     -15.141 -14.680  17.344  1.00 66.44           C  
ATOM   1656  N   ASN A 229     -13.906 -12.867  21.641  1.00 81.19           N  
ATOM   1657  CA  ASN A 229     -14.180 -12.242  22.922  1.00 81.19           C  
ATOM   1658  C   ASN A 229     -15.430 -11.375  22.875  1.00 81.19           C  
ATOM   1659  CB  ASN A 229     -12.977 -11.414  23.391  1.00 81.19           C  
ATOM   1660  O   ASN A 229     -15.375 -10.219  22.453  1.00 81.19           O  
ATOM   1661  CG  ASN A 229     -13.062 -11.016  24.844  1.00 81.19           C  
ATOM   1662  ND2 ASN A 229     -11.930 -11.008  25.531  1.00 81.19           N  
ATOM   1663  OD1 ASN A 229     -14.148 -10.719  25.359  1.00 81.19           O  
ATOM   1664  N   LEU A 230     -16.578 -11.891  23.109  1.00 82.25           N  
ATOM   1665  CA  LEU A 230     -17.891 -11.250  23.000  1.00 82.25           C  
ATOM   1666  C   LEU A 230     -18.047 -10.172  24.062  1.00 82.25           C  
ATOM   1667  CB  LEU A 230     -19.000 -12.281  23.125  1.00 82.25           C  
ATOM   1668  O   LEU A 230     -18.734  -9.164  23.828  1.00 82.25           O  
ATOM   1669  CG  LEU A 230     -19.125 -13.297  21.984  1.00 82.25           C  
ATOM   1670  CD1 LEU A 230     -20.109 -14.398  22.359  1.00 82.25           C  
ATOM   1671  CD2 LEU A 230     -19.547 -12.602  20.688  1.00 82.25           C  
ATOM   1672  N   ASP A 231     -17.375 -10.367  25.141  1.00 80.88           N  
ATOM   1673  CA  ASP A 231     -17.438  -9.398  26.234  1.00 80.88           C  
ATOM   1674  C   ASP A 231     -16.797  -8.070  25.828  1.00 80.88           C  
ATOM   1675  CB  ASP A 231     -16.766  -9.953  27.484  1.00 80.88           C  
ATOM   1676  O   ASP A 231     -17.328  -7.000  26.141  1.00 80.88           O  
ATOM   1677  CG  ASP A 231     -17.531 -11.109  28.109  1.00 80.88           C  
ATOM   1678  OD1 ASP A 231     -18.750 -11.211  27.906  1.00 80.88           O  
ATOM   1679  OD2 ASP A 231     -16.891 -11.930  28.812  1.00 80.88           O  
ATOM   1680  N   LEU A 232     -15.758  -8.188  25.172  1.00 83.06           N  
ATOM   1681  CA  LEU A 232     -15.062  -7.008  24.672  1.00 83.06           C  
ATOM   1682  C   LEU A 232     -15.906  -6.281  23.625  1.00 83.06           C  
ATOM   1683  CB  LEU A 232     -13.711  -7.402  24.062  1.00 83.06           C  
ATOM   1684  O   LEU A 232     -16.016  -5.051  23.656  1.00 83.06           O  
ATOM   1685  CG  LEU A 232     -12.883  -6.270  23.453  1.00 83.06           C  
ATOM   1686  CD1 LEU A 232     -12.531  -5.238  24.516  1.00 83.06           C  
ATOM   1687  CD2 LEU A 232     -11.625  -6.820  22.797  1.00 83.06           C  
ATOM   1688  N   MET A 233     -16.547  -6.969  22.781  1.00 83.38           N  
ATOM   1689  CA  MET A 233     -17.391  -6.395  21.734  1.00 83.38           C  
ATOM   1690  C   MET A 233     -18.578  -5.664  22.359  1.00 83.38           C  
ATOM   1691  CB  MET A 233     -17.891  -7.477  20.781  1.00 83.38           C  
ATOM   1692  O   MET A 233     -18.953  -4.574  21.922  1.00 83.38           O  
ATOM   1693  CG  MET A 233     -16.828  -7.957  19.797  1.00 83.38           C  
ATOM   1694  SD  MET A 233     -17.453  -9.273  18.688  1.00 83.38           S  
ATOM   1695  CE  MET A 233     -18.344  -8.266  17.469  1.00 83.38           C  
ATOM   1696  N   GLU A 234     -19.078  -6.227  23.359  1.00 85.44           N  
ATOM   1697  CA  GLU A 234     -20.219  -5.645  24.031  1.00 85.44           C  
ATOM   1698  C   GLU A 234     -19.875  -4.297  24.656  1.00 85.44           C  
ATOM   1699  CB  GLU A 234     -20.766  -6.598  25.109  1.00 85.44           C  
ATOM   1700  O   GLU A 234     -20.719  -3.400  24.719  1.00 85.44           O  
ATOM   1701  CG  GLU A 234     -21.672  -7.688  24.562  1.00 85.44           C  
ATOM   1702  CD  GLU A 234     -22.250  -8.586  25.641  1.00 85.44           C  
ATOM   1703  OE1 GLU A 234     -22.953  -9.562  25.312  1.00 85.44           O  
ATOM   1704  OE2 GLU A 234     -21.984  -8.305  26.828  1.00 85.44           O  
ATOM   1705  N   ASN A 235     -18.656  -4.141  25.078  1.00 86.50           N  
ATOM   1706  CA  ASN A 235     -18.219  -2.898  25.703  1.00 86.50           C  
ATOM   1707  C   ASN A 235     -18.266  -1.729  24.734  1.00 86.50           C  
ATOM   1708  CB  ASN A 235     -16.828  -3.047  26.297  1.00 86.50           C  
ATOM   1709  O   ASN A 235     -18.422  -0.576  25.141  1.00 86.50           O  
ATOM   1710  CG  ASN A 235     -16.797  -3.891  27.562  1.00 86.50           C  
ATOM   1711  ND2 ASN A 235     -15.664  -4.508  27.844  1.00 86.50           N  
ATOM   1712  OD1 ASN A 235     -17.812  -3.990  28.266  1.00 86.50           O  
ATOM   1713  N   PHE A 236     -18.266  -2.078  23.500  1.00 85.00           N  
ATOM   1714  CA  PHE A 236     -18.188  -1.023  22.500  1.00 85.00           C  
ATOM   1715  C   PHE A 236     -19.578  -0.555  22.094  1.00 85.00           C  
ATOM   1716  CB  PHE A 236     -17.406  -1.507  21.266  1.00 85.00           C  
ATOM   1717  O   PHE A 236     -19.719   0.482  21.438  1.00 85.00           O  
ATOM   1718  CG  PHE A 236     -15.969  -1.821  21.547  1.00 85.00           C  
ATOM   1719  CD1 PHE A 236     -15.117  -0.850  22.062  1.00 85.00           C  
ATOM   1720  CD2 PHE A 236     -15.461  -3.090  21.297  1.00 85.00           C  
ATOM   1721  CE1 PHE A 236     -13.781  -1.139  22.328  1.00 85.00           C  
ATOM   1722  CE2 PHE A 236     -14.125  -3.385  21.562  1.00 85.00           C  
ATOM   1723  CZ  PHE A 236     -13.289  -2.408  22.062  1.00 85.00           C  
ATOM   1724  N   LEU A 237     -20.578  -1.320  22.516  1.00 85.44           N  
ATOM   1725  CA  LEU A 237     -21.953  -1.016  22.094  1.00 85.44           C  
ATOM   1726  C   LEU A 237     -22.484   0.200  22.828  1.00 85.44           C  
ATOM   1727  CB  LEU A 237     -22.859  -2.221  22.312  1.00 85.44           C  
ATOM   1728  O   LEU A 237     -23.422   0.854  22.359  1.00 85.44           O  
ATOM   1729  CG  LEU A 237     -22.641  -3.430  21.406  1.00 85.44           C  
ATOM   1730  CD1 LEU A 237     -23.562  -4.570  21.797  1.00 85.44           C  
ATOM   1731  CD2 LEU A 237     -22.828  -3.047  19.953  1.00 85.44           C  
ATOM   1732  N   ASP A 238     -21.812   0.608  23.859  1.00 81.25           N  
ATOM   1733  CA  ASP A 238     -22.266   1.743  24.656  1.00 81.25           C  
ATOM   1734  C   ASP A 238     -21.641   3.045  24.156  1.00 81.25           C  
ATOM   1735  CB  ASP A 238     -21.922   1.523  26.125  1.00 81.25           C  
ATOM   1736  O   ASP A 238     -22.094   4.133  24.516  1.00 81.25           O  
ATOM   1737  CG  ASP A 238     -22.672   0.353  26.734  1.00 81.25           C  
ATOM   1738  OD1 ASP A 238     -23.844   0.101  26.344  1.00 81.25           O  
ATOM   1739  OD2 ASP A 238     -22.109  -0.322  27.625  1.00 81.25           O  
ATOM   1740  N   LYS A 239     -20.766   2.893  23.188  1.00 83.00           N  
ATOM   1741  CA  LYS A 239     -20.109   4.074  22.641  1.00 83.00           C  
ATOM   1742  C   LYS A 239     -20.812   4.543  21.359  1.00 83.00           C  
ATOM   1743  CB  LYS A 239     -18.641   3.779  22.359  1.00 83.00           C  
ATOM   1744  O   LYS A 239     -21.578   3.797  20.750  1.00 83.00           O  
ATOM   1745  CG  LYS A 239     -17.828   3.424  23.594  1.00 83.00           C  
ATOM   1746  CD  LYS A 239     -16.359   3.232  23.266  1.00 83.00           C  
ATOM   1747  CE  LYS A 239     -15.539   2.871  24.500  1.00 83.00           C  
ATOM   1748  NZ  LYS A 239     -14.094   2.723  24.188  1.00 83.00           N  
ATOM   1749  N   ASP A 240     -20.625   5.871  21.016  1.00 80.94           N  
ATOM   1750  CA  ASP A 240     -21.125   6.430  19.766  1.00 80.94           C  
ATOM   1751  C   ASP A 240     -20.469   5.762  18.562  1.00 80.94           C  
ATOM   1752  CB  ASP A 240     -20.906   7.941  19.719  1.00 80.94           C  
ATOM   1753  O   ASP A 240     -19.250   5.801  18.406  1.00 80.94           O  
ATOM   1754  CG  ASP A 240     -21.688   8.625  18.609  1.00 80.94           C  
ATOM   1755  OD1 ASP A 240     -22.469   7.953  17.906  1.00 80.94           O  
ATOM   1756  OD2 ASP A 240     -21.500   9.852  18.422  1.00 80.94           O  
ATOM   1757  N   PRO A 241     -21.391   5.145  17.688  1.00 82.94           N  
ATOM   1758  CA  PRO A 241     -20.828   4.348  16.594  1.00 82.94           C  
ATOM   1759  C   PRO A 241     -20.453   5.199  15.383  1.00 82.94           C  
ATOM   1760  CB  PRO A 241     -21.953   3.371  16.250  1.00 82.94           C  
ATOM   1761  O   PRO A 241     -20.844   4.883  14.258  1.00 82.94           O  
ATOM   1762  CG  PRO A 241     -23.219   4.113  16.547  1.00 82.94           C  
ATOM   1763  CD  PRO A 241     -22.969   5.027  17.703  1.00 82.94           C  
ATOM   1764  N   LYS A 242     -19.875   6.293  15.547  1.00 84.06           N  
ATOM   1765  CA  LYS A 242     -19.500   7.113  14.398  1.00 84.06           C  
ATOM   1766  C   LYS A 242     -18.141   6.691  13.844  1.00 84.06           C  
ATOM   1767  CB  LYS A 242     -19.469   8.594  14.781  1.00 84.06           C  
ATOM   1768  O   LYS A 242     -17.188   6.484  14.602  1.00 84.06           O  
ATOM   1769  CG  LYS A 242     -20.828   9.172  15.102  1.00 84.06           C  
ATOM   1770  CD  LYS A 242     -20.734  10.648  15.477  1.00 84.06           C  
ATOM   1771  CE  LYS A 242     -22.109  11.227  15.820  1.00 84.06           C  
ATOM   1772  NZ  LYS A 242     -22.016  12.672  16.203  1.00 84.06           N  
ATOM   1773  N   ILE A 243     -18.219   6.492  12.539  1.00 80.88           N  
ATOM   1774  CA  ILE A 243     -16.984   6.117  11.875  1.00 80.88           C  
ATOM   1775  C   ILE A 243     -16.688   7.105  10.750  1.00 80.88           C  
ATOM   1776  CB  ILE A 243     -17.047   4.676  11.320  1.00 80.88           C  
ATOM   1777  O   ILE A 243     -17.547   7.395   9.922  1.00 80.88           O  
ATOM   1778  CG1 ILE A 243     -17.281   3.676  12.461  1.00 80.88           C  
ATOM   1779  CG2 ILE A 243     -15.773   4.336  10.539  1.00 80.88           C  
ATOM   1780  CD1 ILE A 243     -17.578   2.258  11.992  1.00 80.88           C  
ATOM   1781  N   GLY A 244     -15.461   7.832  10.836  1.00 83.31           N  
ATOM   1782  CA  GLY A 244     -15.039   8.688   9.734  1.00 83.31           C  
ATOM   1783  C   GLY A 244     -14.102   7.988   8.766  1.00 83.31           C  
ATOM   1784  O   GLY A 244     -13.195   7.270   9.180  1.00 83.31           O  
ATOM   1785  N   VAL A 245     -14.469   8.000   7.418  1.00 77.94           N  
ATOM   1786  CA  VAL A 245     -13.664   7.336   6.402  1.00 77.94           C  
ATOM   1787  C   VAL A 245     -13.180   8.352   5.371  1.00 77.94           C  
ATOM   1788  CB  VAL A 245     -14.445   6.199   5.707  1.00 77.94           C  
ATOM   1789  O   VAL A 245     -13.930   9.258   4.992  1.00 77.94           O  
ATOM   1790  CG1 VAL A 245     -13.547   5.449   4.723  1.00 77.94           C  
ATOM   1791  CG2 VAL A 245     -15.023   5.238   6.742  1.00 77.94           C  
ATOM   1792  N   TRP A 246     -11.828   8.273   4.977  1.00 82.12           N  
ATOM   1793  CA  TRP A 246     -11.305   9.133   3.924  1.00 82.12           C  
ATOM   1794  C   TRP A 246     -11.055   8.344   2.643  1.00 82.12           C  
ATOM   1795  CB  TRP A 246     -10.008   9.812   4.379  1.00 82.12           C  
ATOM   1796  O   TRP A 246     -10.211   7.445   2.613  1.00 82.12           O  
ATOM   1797  CG  TRP A 246     -10.211  10.906   5.387  1.00 82.12           C  
ATOM   1798  CD1 TRP A 246     -10.359  10.766   6.738  1.00 82.12           C  
ATOM   1799  CD2 TRP A 246     -10.305  12.305   5.117  1.00 82.12           C  
ATOM   1800  CE2 TRP A 246     -10.500  12.961   6.355  1.00 82.12           C  
ATOM   1801  CE3 TRP A 246     -10.234  13.078   3.947  1.00 82.12           C  
ATOM   1802  NE1 TRP A 246     -10.531  11.992   7.328  1.00 82.12           N  
ATOM   1803  CH2 TRP A 246     -10.562  15.078   5.297  1.00 82.12           C  
ATOM   1804  CZ2 TRP A 246     -10.633  14.344   6.457  1.00 82.12           C  
ATOM   1805  CZ3 TRP A 246     -10.367  14.461   4.051  1.00 82.12           C  
ATOM   1806  N   SER A 247     -12.000   8.664   1.647  1.00 82.50           N  
ATOM   1807  CA  SER A 247     -11.836   8.086   0.316  1.00 82.50           C  
ATOM   1808  C   SER A 247     -12.289   9.062  -0.766  1.00 82.50           C  
ATOM   1809  CB  SER A 247     -12.625   6.781   0.195  1.00 82.50           C  
ATOM   1810  O   SER A 247     -13.484   9.320  -0.919  1.00 82.50           O  
ATOM   1811  OG  SER A 247     -12.625   6.320  -1.146  1.00 82.50           O  
ATOM   1812  N   TYR A 248     -11.273   9.367  -1.542  1.00 83.88           N  
ATOM   1813  CA  TYR A 248     -11.531  10.406  -2.539  1.00 83.88           C  
ATOM   1814  C   TYR A 248     -12.477   9.891  -3.623  1.00 83.88           C  
ATOM   1815  CB  TYR A 248     -10.219  10.883  -3.170  1.00 83.88           C  
ATOM   1816  O   TYR A 248     -13.445  10.562  -3.973  1.00 83.88           O  
ATOM   1817  CG  TYR A 248      -9.492  11.922  -2.350  1.00 83.88           C  
ATOM   1818  CD1 TYR A 248      -9.984  13.219  -2.250  1.00 83.88           C  
ATOM   1819  CD2 TYR A 248      -8.320  11.602  -1.676  1.00 83.88           C  
ATOM   1820  CE1 TYR A 248      -9.320  14.180  -1.497  1.00 83.88           C  
ATOM   1821  CE2 TYR A 248      -7.645  12.562  -0.921  1.00 83.88           C  
ATOM   1822  OH  TYR A 248      -7.488  14.789  -0.092  1.00 83.88           O  
ATOM   1823  CZ  TYR A 248      -8.156  13.844  -0.837  1.00 83.88           C  
ATOM   1824  N   PRO A 249     -12.359   8.703  -4.062  1.00 82.44           N  
ATOM   1825  CA  PRO A 249     -13.297   8.203  -5.074  1.00 82.44           C  
ATOM   1826  C   PRO A 249     -14.711   8.023  -4.531  1.00 82.44           C  
ATOM   1827  CB  PRO A 249     -12.688   6.859  -5.480  1.00 82.44           C  
ATOM   1828  O   PRO A 249     -15.688   8.367  -5.207  1.00 82.44           O  
ATOM   1829  CG  PRO A 249     -11.242   6.965  -5.102  1.00 82.44           C  
ATOM   1830  CD  PRO A 249     -11.125   7.898  -3.934  1.00 82.44           C  
ATOM   1831  N   SER A 250     -14.812   7.488  -3.441  1.00 86.88           N  
ATOM   1832  CA  SER A 250     -16.109   7.316  -2.805  1.00 86.88           C  
ATOM   1833  C   SER A 250     -16.797   8.656  -2.562  1.00 86.88           C  
ATOM   1834  CB  SER A 250     -15.969   6.566  -1.480  1.00 86.88           C  
ATOM   1835  O   SER A 250     -18.000   8.805  -2.809  1.00 86.88           O  
ATOM   1836  OG  SER A 250     -15.438   5.270  -1.694  1.00 86.88           O  
ATOM   1837  N   TYR A 251     -15.914   9.594  -2.178  1.00 89.81           N  
ATOM   1838  CA  TYR A 251     -16.422  10.930  -1.909  1.00 89.81           C  
ATOM   1839  C   TYR A 251     -16.984  11.570  -3.174  1.00 89.81           C  
ATOM   1840  CB  TYR A 251     -15.305  11.820  -1.332  1.00 89.81           C  
ATOM   1841  O   TYR A 251     -18.078  12.125  -3.160  1.00 89.81           O  
ATOM   1842  CG  TYR A 251     -15.703  13.266  -1.169  1.00 89.81           C  
ATOM   1843  CD1 TYR A 251     -15.180  14.250  -2.002  1.00 89.81           C  
ATOM   1844  CD2 TYR A 251     -16.609  13.648  -0.181  1.00 89.81           C  
ATOM   1845  CE1 TYR A 251     -15.547  15.586  -1.854  1.00 89.81           C  
ATOM   1846  CE2 TYR A 251     -16.969  14.977  -0.023  1.00 89.81           C  
ATOM   1847  OH  TYR A 251     -16.797  17.266  -0.712  1.00 89.81           O  
ATOM   1848  CZ  TYR A 251     -16.438  15.938  -0.863  1.00 89.81           C  
ATOM   1849  N   ILE A 252     -16.328  11.531  -4.203  1.00 93.50           N  
ATOM   1850  CA  ILE A 252     -16.734  12.148  -5.457  1.00 93.50           C  
ATOM   1851  C   ILE A 252     -18.016  11.500  -5.961  1.00 93.50           C  
ATOM   1852  CB  ILE A 252     -15.617  12.039  -6.527  1.00 93.50           C  
ATOM   1853  O   ILE A 252     -18.938  12.195  -6.410  1.00 93.50           O  
ATOM   1854  CG1 ILE A 252     -14.414  12.906  -6.141  1.00 93.50           C  
ATOM   1855  CG2 ILE A 252     -16.156  12.430  -7.906  1.00 93.50           C  
ATOM   1856  CD1 ILE A 252     -13.180  12.672  -6.996  1.00 93.50           C  
ATOM   1857  N   VAL A 253     -18.109  10.227  -5.918  1.00 90.44           N  
ATOM   1858  CA  VAL A 253     -19.297   9.500  -6.352  1.00 90.44           C  
ATOM   1859  C   VAL A 253     -20.500   9.906  -5.496  1.00 90.44           C  
ATOM   1860  CB  VAL A 253     -19.094   7.969  -6.273  1.00 90.44           C  
ATOM   1861  O   VAL A 253     -21.578  10.211  -6.023  1.00 90.44           O  
ATOM   1862  CG1 VAL A 253     -20.406   7.227  -6.500  1.00 90.44           C  
ATOM   1863  CG2 VAL A 253     -18.047   7.523  -7.289  1.00 90.44           C  
ATOM   1864  N   LEU A 254     -20.250   9.875  -4.223  1.00 90.88           N  
ATOM   1865  CA  LEU A 254     -21.344  10.219  -3.314  1.00 90.88           C  
ATOM   1866  C   LEU A 254     -21.812  11.656  -3.537  1.00 90.88           C  
ATOM   1867  CB  LEU A 254     -20.906  10.031  -1.857  1.00 90.88           C  
ATOM   1868  O   LEU A 254     -23.000  11.938  -3.543  1.00 90.88           O  
ATOM   1869  CG  LEU A 254     -20.750   8.586  -1.383  1.00 90.88           C  
ATOM   1870  CD1 LEU A 254     -20.172   8.562   0.028  1.00 90.88           C  
ATOM   1871  CD2 LEU A 254     -22.078   7.848  -1.436  1.00 90.88           C  
ATOM   1872  N   GLN A 255     -20.828  12.508  -3.740  1.00 93.12           N  
ATOM   1873  CA  GLN A 255     -21.156  13.906  -4.008  1.00 93.12           C  
ATOM   1874  C   GLN A 255     -21.938  14.055  -5.305  1.00 93.12           C  
ATOM   1875  CB  GLN A 255     -19.875  14.750  -4.074  1.00 93.12           C  
ATOM   1876  O   GLN A 255     -22.891  14.836  -5.375  1.00 93.12           O  
ATOM   1877  CG  GLN A 255     -19.328  15.148  -2.707  1.00 93.12           C  
ATOM   1878  CD  GLN A 255     -20.297  16.031  -1.931  1.00 93.12           C  
ATOM   1879  NE2 GLN A 255     -20.078  16.141  -0.626  1.00 93.12           N  
ATOM   1880  OE1 GLN A 255     -21.234  16.594  -2.498  1.00 93.12           O  
ATOM   1881  N   TYR A 256     -21.547  13.406  -6.203  1.00 95.31           N  
ATOM   1882  CA  TYR A 256     -22.250  13.430  -7.484  1.00 95.31           C  
ATOM   1883  C   TYR A 256     -23.688  12.969  -7.328  1.00 95.31           C  
ATOM   1884  CB  TYR A 256     -21.531  12.539  -8.500  1.00 95.31           C  
ATOM   1885  O   TYR A 256     -24.625  13.641  -7.789  1.00 95.31           O  
ATOM   1886  CG  TYR A 256     -22.250  12.430  -9.828  1.00 95.31           C  
ATOM   1887  CD1 TYR A 256     -22.984  11.289 -10.141  1.00 95.31           C  
ATOM   1888  CD2 TYR A 256     -22.188  13.453 -10.758  1.00 95.31           C  
ATOM   1889  CE1 TYR A 256     -23.641  11.172 -11.359  1.00 95.31           C  
ATOM   1890  CE2 TYR A 256     -22.859  13.359 -11.977  1.00 95.31           C  
ATOM   1891  OH  TYR A 256     -24.234  12.109 -13.477  1.00 95.31           O  
ATOM   1892  CZ  TYR A 256     -23.578  12.211 -12.273  1.00 95.31           C  
ATOM   1893  N   LEU A 257     -23.953  11.867  -6.676  1.00 89.81           N  
ATOM   1894  CA  LEU A 257     -25.281  11.297  -6.477  1.00 89.81           C  
ATOM   1895  C   LEU A 257     -26.141  12.219  -5.633  1.00 89.81           C  
ATOM   1896  CB  LEU A 257     -25.172   9.922  -5.812  1.00 89.81           C  
ATOM   1897  O   LEU A 257     -27.344  12.336  -5.871  1.00 89.81           O  
ATOM   1898  CG  LEU A 257     -24.594   8.797  -6.668  1.00 89.81           C  
ATOM   1899  CD1 LEU A 257     -24.391   7.539  -5.824  1.00 89.81           C  
ATOM   1900  CD2 LEU A 257     -25.500   8.508  -7.859  1.00 89.81           C  
ATOM   1901  N   TYR A 258     -25.516  12.781  -4.773  1.00 93.19           N  
ATOM   1902  CA  TYR A 258     -26.234  13.719  -3.914  1.00 93.19           C  
ATOM   1903  C   TYR A 258     -26.859  14.844  -4.730  1.00 93.19           C  
ATOM   1904  CB  TYR A 258     -25.281  14.297  -2.854  1.00 93.19           C  
ATOM   1905  O   TYR A 258     -27.969  15.273  -4.449  1.00 93.19           O  
ATOM   1906  CG  TYR A 258     -25.953  15.281  -1.921  1.00 93.19           C  
ATOM   1907  CD1 TYR A 258     -25.797  16.656  -2.092  1.00 93.19           C  
ATOM   1908  CD2 TYR A 258     -26.750  14.836  -0.867  1.00 93.19           C  
ATOM   1909  CE1 TYR A 258     -26.406  17.562  -1.233  1.00 93.19           C  
ATOM   1910  CE2 TYR A 258     -27.359  15.734  -0.002  1.00 93.19           C  
ATOM   1911  OH  TYR A 258     -27.797  17.984   0.659  1.00 93.19           O  
ATOM   1912  CZ  TYR A 258     -27.188  17.094  -0.194  1.00 93.19           C  
ATOM   1913  N   HIS A 259     -26.188  15.281  -5.762  1.00 92.62           N  
ATOM   1914  CA  HIS A 259     -26.625  16.453  -6.523  1.00 92.62           C  
ATOM   1915  C   HIS A 259     -27.531  16.031  -7.668  1.00 92.62           C  
ATOM   1916  CB  HIS A 259     -25.406  17.219  -7.066  1.00 92.62           C  
ATOM   1917  O   HIS A 259     -28.375  16.828  -8.109  1.00 92.62           O  
ATOM   1918  CG  HIS A 259     -24.688  18.016  -6.027  1.00 92.62           C  
ATOM   1919  CD2 HIS A 259     -24.828  19.297  -5.641  1.00 92.62           C  
ATOM   1920  ND1 HIS A 259     -23.688  17.469  -5.246  1.00 92.62           N  
ATOM   1921  CE1 HIS A 259     -23.234  18.406  -4.422  1.00 92.62           C  
ATOM   1922  NE2 HIS A 259     -23.906  19.531  -4.645  1.00 92.62           N  
ATOM   1923  N   VAL A 260     -27.484  14.867  -8.031  1.00 94.75           N  
ATOM   1924  CA  VAL A 260     -28.172  14.453  -9.242  1.00 94.75           C  
ATOM   1925  C   VAL A 260     -29.453  13.695  -8.875  1.00 94.75           C  
ATOM   1926  CB  VAL A 260     -27.281  13.578 -10.141  1.00 94.75           C  
ATOM   1927  O   VAL A 260     -30.406  13.656  -9.656  1.00 94.75           O  
ATOM   1928  CG1 VAL A 260     -26.109  14.391 -10.695  1.00 94.75           C  
ATOM   1929  CG2 VAL A 260     -26.766  12.359  -9.367  1.00 94.75           C  
ATOM   1930  N   LYS A 261     -29.578  13.156  -7.656  1.00 91.06           N  
ATOM   1931  CA  LYS A 261     -30.750  12.406  -7.211  1.00 91.06           C  
ATOM   1932  C   LYS A 261     -31.438  13.109  -6.043  1.00 91.06           C  
ATOM   1933  CB  LYS A 261     -30.344  10.984  -6.809  1.00 91.06           C  
ATOM   1934  O   LYS A 261     -30.875  13.188  -4.945  1.00 91.06           O  
ATOM   1935  CG  LYS A 261     -30.000  10.086  -7.984  1.00 91.06           C  
ATOM   1936  CD  LYS A 261     -29.859   8.633  -7.555  1.00 91.06           C  
ATOM   1937  CE  LYS A 261     -29.500   7.730  -8.727  1.00 91.06           C  
ATOM   1938  NZ  LYS A 261     -29.109   6.363  -8.281  1.00 91.06           N  
ATOM   1939  N   PRO A 262     -32.688  13.594  -6.391  1.00 88.38           N  
ATOM   1940  CA  PRO A 262     -33.406  14.234  -5.289  1.00 88.38           C  
ATOM   1941  C   PRO A 262     -33.750  13.266  -4.156  1.00 88.38           C  
ATOM   1942  CB  PRO A 262     -34.688  14.750  -5.957  1.00 88.38           C  
ATOM   1943  O   PRO A 262     -34.125  12.125  -4.406  1.00 88.38           O  
ATOM   1944  CG  PRO A 262     -34.781  13.984  -7.234  1.00 88.38           C  
ATOM   1945  CD  PRO A 262     -33.438  13.430  -7.566  1.00 88.38           C  
ATOM   1946  N   GLY A 263     -33.344  13.641  -2.936  1.00 88.81           N  
ATOM   1947  CA  GLY A 263     -33.656  12.828  -1.763  1.00 88.81           C  
ATOM   1948  C   GLY A 263     -32.531  11.852  -1.413  1.00 88.81           C  
ATOM   1949  O   GLY A 263     -32.750  10.953  -0.591  1.00 88.81           O  
ATOM   1950  N   PHE A 264     -31.406  12.000  -2.092  1.00 92.38           N  
ATOM   1951  CA  PHE A 264     -30.266  11.133  -1.843  1.00 92.38           C  
ATOM   1952  C   PHE A 264     -29.625  11.453  -0.500  1.00 92.38           C  
ATOM   1953  CB  PHE A 264     -29.234  11.258  -2.967  1.00 92.38           C  
ATOM   1954  O   PHE A 264     -29.344  12.617  -0.205  1.00 92.38           O  
ATOM   1955  CG  PHE A 264     -28.094  10.273  -2.867  1.00 92.38           C  
ATOM   1956  CD1 PHE A 264     -26.891  10.641  -2.285  1.00 92.38           C  
ATOM   1957  CD2 PHE A 264     -28.234   8.984  -3.354  1.00 92.38           C  
ATOM   1958  CE1 PHE A 264     -25.844   9.734  -2.191  1.00 92.38           C  
ATOM   1959  CE2 PHE A 264     -27.188   8.070  -3.264  1.00 92.38           C  
ATOM   1960  CZ  PHE A 264     -25.984   8.445  -2.684  1.00 92.38           C  
ATOM   1961  N   LYS A 265     -29.500  10.305   0.250  1.00 91.88           N  
ATOM   1962  CA  LYS A 265     -28.859  10.453   1.560  1.00 91.88           C  
ATOM   1963  C   LYS A 265     -27.484   9.812   1.577  1.00 91.88           C  
ATOM   1964  CB  LYS A 265     -29.750   9.836   2.648  1.00 91.88           C  
ATOM   1965  O   LYS A 265     -27.359   8.586   1.511  1.00 91.88           O  
ATOM   1966  CG  LYS A 265     -31.109  10.492   2.799  1.00 91.88           C  
ATOM   1967  CD  LYS A 265     -31.859   9.961   4.012  1.00 91.88           C  
ATOM   1968  CE  LYS A 265     -33.156  10.695   4.230  1.00 91.88           C  
ATOM   1969  NZ  LYS A 265     -33.938  10.133   5.371  1.00 91.88           N  
ATOM   1970  N   MET A 266     -26.422  10.578   1.636  1.00 87.50           N  
ATOM   1971  CA  MET A 266     -25.047  10.141   1.546  1.00 87.50           C  
ATOM   1972  C   MET A 266     -24.688   9.195   2.689  1.00 87.50           C  
ATOM   1973  CB  MET A 266     -24.094  11.344   1.557  1.00 87.50           C  
ATOM   1974  O   MET A 266     -24.062   8.156   2.473  1.00 87.50           O  
ATOM   1975  CG  MET A 266     -23.984  12.055   0.218  1.00 87.50           C  
ATOM   1976  SD  MET A 266     -22.844  13.484   0.268  1.00 87.50           S  
ATOM   1977  CE  MET A 266     -23.203  14.242  -1.339  1.00 87.50           C  
ATOM   1978  N   SER A 267     -25.141   9.523   3.822  1.00 87.62           N  
ATOM   1979  CA  SER A 267     -24.828   8.758   5.020  1.00 87.62           C  
ATOM   1980  C   SER A 267     -25.469   7.371   4.977  1.00 87.62           C  
ATOM   1981  CB  SER A 267     -25.297   9.500   6.273  1.00 87.62           C  
ATOM   1982  O   SER A 267     -24.875   6.391   5.418  1.00 87.62           O  
ATOM   1983  OG  SER A 267     -26.688   9.742   6.230  1.00 87.62           O  
ATOM   1984  N   LYS A 268     -26.656   7.312   4.402  1.00 89.44           N  
ATOM   1985  CA  LYS A 268     -27.344   6.027   4.281  1.00 89.44           C  
ATOM   1986  C   LYS A 268     -26.578   5.078   3.365  1.00 89.44           C  
ATOM   1987  CB  LYS A 268     -28.766   6.227   3.758  1.00 89.44           C  
ATOM   1988  O   LYS A 268     -26.359   3.916   3.709  1.00 89.44           O  
ATOM   1989  CG  LYS A 268     -29.578   4.941   3.672  1.00 89.44           C  
ATOM   1990  CD  LYS A 268     -31.000   5.211   3.197  1.00 89.44           C  
ATOM   1991  CE  LYS A 268     -31.797   3.924   3.088  1.00 89.44           C  
ATOM   1992  NZ  LYS A 268     -33.156   4.172   2.533  1.00 89.44           N  
ATOM   1993  N   ILE A 269     -26.188   5.629   2.287  1.00 91.69           N  
ATOM   1994  CA  ILE A 269     -25.484   4.816   1.305  1.00 91.69           C  
ATOM   1995  C   ILE A 269     -24.109   4.418   1.853  1.00 91.69           C  
ATOM   1996  CB  ILE A 269     -25.328   5.562  -0.039  1.00 91.69           C  
ATOM   1997  O   ILE A 269     -23.672   3.277   1.688  1.00 91.69           O  
ATOM   1998  CG1 ILE A 269     -26.688   5.770  -0.696  1.00 91.69           C  
ATOM   1999  CG2 ILE A 269     -24.375   4.801  -0.974  1.00 91.69           C  
ATOM   2000  CD1 ILE A 269     -27.438   4.480  -0.992  1.00 91.69           C  
ATOM   2001  N   ALA A 270     -23.516   5.297   2.432  1.00 89.31           N  
ATOM   2002  CA  ALA A 270     -22.219   5.016   3.045  1.00 89.31           C  
ATOM   2003  C   ALA A 270     -22.344   3.906   4.086  1.00 89.31           C  
ATOM   2004  CB  ALA A 270     -21.656   6.281   3.680  1.00 89.31           C  
ATOM   2005  O   ALA A 270     -21.516   2.992   4.117  1.00 89.31           O  
ATOM   2006  N   LYS A 271     -23.266   4.062   4.895  1.00 88.81           N  
ATOM   2007  CA  LYS A 271     -23.516   3.037   5.902  1.00 88.81           C  
ATOM   2008  C   LYS A 271     -23.703   1.665   5.258  1.00 88.81           C  
ATOM   2009  CB  LYS A 271     -24.766   3.395   6.723  1.00 88.81           C  
ATOM   2010  O   LYS A 271     -23.062   0.691   5.672  1.00 88.81           O  
ATOM   2011  CG  LYS A 271     -25.156   2.334   7.738  1.00 88.81           C  
ATOM   2012  CD  LYS A 271     -26.531   2.621   8.336  1.00 88.81           C  
ATOM   2013  CE  LYS A 271     -27.078   1.412   9.086  1.00 88.81           C  
ATOM   2014  NZ  LYS A 271     -28.406   1.692   9.688  1.00 88.81           N  
ATOM   2015  N   GLU A 272     -24.516   1.563   4.305  1.00 89.19           N  
ATOM   2016  CA  GLU A 272     -24.828   0.301   3.639  1.00 89.19           C  
ATOM   2017  C   GLU A 272     -23.594  -0.299   2.988  1.00 89.19           C  
ATOM   2018  CB  GLU A 272     -25.922   0.498   2.590  1.00 89.19           C  
ATOM   2019  O   GLU A 272     -23.359  -1.508   3.072  1.00 89.19           O  
ATOM   2020  CG  GLU A 272     -27.312   0.726   3.184  1.00 89.19           C  
ATOM   2021  CD  GLU A 272     -28.391   0.933   2.131  1.00 89.19           C  
ATOM   2022  OE1 GLU A 272     -29.562   1.134   2.502  1.00 89.19           O  
ATOM   2023  OE2 GLU A 272     -28.047   0.893   0.927  1.00 89.19           O  
ATOM   2024  N   ALA A 273     -22.938   0.575   2.375  1.00 87.25           N  
ATOM   2025  CA  ALA A 273     -21.719   0.128   1.711  1.00 87.25           C  
ATOM   2026  C   ALA A 273     -20.719  -0.441   2.717  1.00 87.25           C  
ATOM   2027  CB  ALA A 273     -21.078   1.279   0.932  1.00 87.25           C  
ATOM   2028  O   ALA A 273     -20.109  -1.486   2.475  1.00 87.25           O  
ATOM   2029  N   LEU A 274     -20.609   0.262   3.764  1.00 88.50           N  
ATOM   2030  CA  LEU A 274     -19.703  -0.187   4.809  1.00 88.50           C  
ATOM   2031  C   LEU A 274     -20.156  -1.515   5.402  1.00 88.50           C  
ATOM   2032  CB  LEU A 274     -19.594   0.867   5.914  1.00 88.50           C  
ATOM   2033  O   LEU A 274     -19.359  -2.430   5.590  1.00 88.50           O  
ATOM   2034  CG  LEU A 274     -18.531   0.614   6.988  1.00 88.50           C  
ATOM   2035  CD1 LEU A 274     -17.141   0.648   6.375  1.00 88.50           C  
ATOM   2036  CD2 LEU A 274     -18.656   1.640   8.109  1.00 88.50           C  
ATOM   2037  N   GLU A 275     -21.391  -1.627   5.699  1.00 88.88           N  
ATOM   2038  CA  GLU A 275     -21.938  -2.863   6.246  1.00 88.88           C  
ATOM   2039  C   GLU A 275     -21.734  -4.035   5.293  1.00 88.88           C  
ATOM   2040  CB  GLU A 275     -23.438  -2.701   6.555  1.00 88.88           C  
ATOM   2041  O   GLU A 275     -21.359  -5.129   5.715  1.00 88.88           O  
ATOM   2042  CG  GLU A 275     -23.719  -1.801   7.750  1.00 88.88           C  
ATOM   2043  CD  GLU A 275     -25.203  -1.705   8.086  1.00 88.88           C  
ATOM   2044  OE1 GLU A 275     -25.547  -1.144   9.148  1.00 88.88           O  
ATOM   2045  OE2 GLU A 275     -26.016  -2.197   7.281  1.00 88.88           O  
ATOM   2046  N   LEU A 276     -22.016  -3.729   4.109  1.00 84.12           N  
ATOM   2047  CA  LEU A 276     -21.828  -4.754   3.086  1.00 84.12           C  
ATOM   2048  C   LEU A 276     -20.359  -5.199   3.025  1.00 84.12           C  
ATOM   2049  CB  LEU A 276     -22.266  -4.230   1.717  1.00 84.12           C  
ATOM   2050  O   LEU A 276     -20.078  -6.398   2.973  1.00 84.12           O  
ATOM   2051  CG  LEU A 276     -22.188  -5.223   0.556  1.00 84.12           C  
ATOM   2052  CD1 LEU A 276     -23.188  -6.352   0.753  1.00 84.12           C  
ATOM   2053  CD2 LEU A 276     -22.422  -4.512  -0.772  1.00 84.12           C  
ATOM   2054  N   GLY A 277     -19.516  -4.301   3.021  1.00 82.75           N  
ATOM   2055  CA  GLY A 277     -18.094  -4.594   2.998  1.00 82.75           C  
ATOM   2056  C   GLY A 277     -17.641  -5.418   4.184  1.00 82.75           C  
ATOM   2057  O   GLY A 277     -16.906  -6.395   4.023  1.00 82.75           O  
ATOM   2058  N   MET A 278     -18.156  -5.016   5.363  1.00 86.19           N  
ATOM   2059  CA  MET A 278     -17.750  -5.695   6.598  1.00 86.19           C  
ATOM   2060  C   MET A 278     -18.297  -7.121   6.629  1.00 86.19           C  
ATOM   2061  CB  MET A 278     -18.250  -4.918   7.820  1.00 86.19           C  
ATOM   2062  O   MET A 278     -17.625  -8.031   7.113  1.00 86.19           O  
ATOM   2063  CG  MET A 278     -17.578  -3.570   8.008  1.00 86.19           C  
ATOM   2064  SD  MET A 278     -15.750  -3.713   8.133  1.00 86.19           S  
ATOM   2065  CE  MET A 278     -15.594  -4.273   9.852  1.00 86.19           C  
ATOM   2066  N   ARG A 279     -19.453  -7.340   6.102  1.00 84.81           N  
ATOM   2067  CA  ARG A 279     -20.047  -8.664   6.012  1.00 84.81           C  
ATOM   2068  C   ARG A 279     -19.219  -9.586   5.125  1.00 84.81           C  
ATOM   2069  CB  ARG A 279     -21.484  -8.570   5.480  1.00 84.81           C  
ATOM   2070  O   ARG A 279     -19.062 -10.773   5.418  1.00 84.81           O  
ATOM   2071  CG  ARG A 279     -22.516  -8.242   6.543  1.00 84.81           C  
ATOM   2072  CD  ARG A 279     -23.922  -8.273   5.980  1.00 84.81           C  
ATOM   2073  NE  ARG A 279     -24.859  -7.520   6.820  1.00 84.81           N  
ATOM   2074  NH1 ARG A 279     -26.609  -7.605   5.316  1.00 84.81           N  
ATOM   2075  NH2 ARG A 279     -26.859  -6.527   7.324  1.00 84.81           N  
ATOM   2076  CZ  ARG A 279     -26.109  -7.219   6.484  1.00 84.81           C  
ATOM   2077  N   GLN A 280     -18.734  -8.953   4.148  1.00 72.25           N  
ATOM   2078  CA  GLN A 280     -17.984  -9.742   3.176  1.00 72.25           C  
ATOM   2079  C   GLN A 280     -16.578 -10.039   3.686  1.00 72.25           C  
ATOM   2080  CB  GLN A 280     -17.906  -9.008   1.835  1.00 72.25           C  
ATOM   2081  O   GLN A 280     -16.062 -11.156   3.514  1.00 72.25           O  
ATOM   2082  CG  GLN A 280     -19.234  -8.938   1.099  1.00 72.25           C  
ATOM   2083  CD  GLN A 280     -19.141  -8.172  -0.206  1.00 72.25           C  
ATOM   2084  NE2 GLN A 280     -20.266  -8.078  -0.920  1.00 72.25           N  
ATOM   2085  OE1 GLN A 280     -18.078  -7.656  -0.567  1.00 72.25           O  
ATOM   2086  N   LEU A 281     -16.062  -9.023   4.363  1.00 75.75           N  
ATOM   2087  CA  LEU A 281     -14.672  -9.133   4.773  1.00 75.75           C  
ATOM   2088  C   LEU A 281     -14.539  -9.961   6.047  1.00 75.75           C  
ATOM   2089  CB  LEU A 281     -14.070  -7.738   4.988  1.00 75.75           C  
ATOM   2090  O   LEU A 281     -13.578 -10.719   6.195  1.00 75.75           O  
ATOM   2091  CG  LEU A 281     -13.867  -6.887   3.736  1.00 75.75           C  
ATOM   2092  CD1 LEU A 281     -13.469  -5.465   4.121  1.00 75.75           C  
ATOM   2093  CD2 LEU A 281     -12.820  -7.512   2.824  1.00 75.75           C  
ATOM   2094  N   PHE A 282     -15.477  -9.875   6.980  1.00 81.31           N  
ATOM   2095  CA  PHE A 282     -15.477 -10.539   8.281  1.00 81.31           C  
ATOM   2096  C   PHE A 282     -16.844 -11.141   8.578  1.00 81.31           C  
ATOM   2097  CB  PHE A 282     -15.078  -9.562   9.391  1.00 81.31           C  
ATOM   2098  O   PHE A 282     -17.547 -10.680   9.484  1.00 81.31           O  
ATOM   2099  CG  PHE A 282     -13.805  -8.812   9.102  1.00 81.31           C  
ATOM   2100  CD1 PHE A 282     -12.570  -9.422   9.273  1.00 81.31           C  
ATOM   2101  CD2 PHE A 282     -13.844  -7.492   8.672  1.00 81.31           C  
ATOM   2102  CE1 PHE A 282     -11.391  -8.727   9.016  1.00 81.31           C  
ATOM   2103  CE2 PHE A 282     -12.672  -6.793   8.406  1.00 81.31           C  
ATOM   2104  CZ  PHE A 282     -11.445  -7.414   8.578  1.00 81.31           C  
ATOM   2105  N   PRO A 283     -17.172 -12.250   7.945  1.00 80.31           N  
ATOM   2106  CA  PRO A 283     -18.547 -12.750   8.055  1.00 80.31           C  
ATOM   2107  C   PRO A 283     -18.875 -13.289   9.445  1.00 80.31           C  
ATOM   2108  CB  PRO A 283     -18.594 -13.867   7.008  1.00 80.31           C  
ATOM   2109  O   PRO A 283     -19.953 -13.031   9.969  1.00 80.31           O  
ATOM   2110  CG  PRO A 283     -17.172 -14.211   6.754  1.00 80.31           C  
ATOM   2111  CD  PRO A 283     -16.328 -12.992   6.996  1.00 80.31           C  
ATOM   2112  N   ASP A 284     -17.953 -14.000  10.094  1.00 82.00           N  
ATOM   2113  CA  ASP A 284     -18.172 -14.602  11.406  1.00 82.00           C  
ATOM   2114  C   ASP A 284     -18.250 -13.531  12.492  1.00 82.00           C  
ATOM   2115  CB  ASP A 284     -17.078 -15.602  11.734  1.00 82.00           C  
ATOM   2116  O   ASP A 284     -19.156 -13.547  13.328  1.00 82.00           O  
ATOM   2117  CG  ASP A 284     -17.094 -16.812  10.820  1.00 82.00           C  
ATOM   2118  OD1 ASP A 284     -18.109 -17.062  10.141  1.00 82.00           O  
ATOM   2119  OD2 ASP A 284     -16.062 -17.547  10.789  1.00 82.00           O  
ATOM   2120  N   LEU A 285     -17.438 -12.500  12.461  1.00 85.81           N  
ATOM   2121  CA  LEU A 285     -17.406 -11.406  13.430  1.00 85.81           C  
ATOM   2122  C   LEU A 285     -18.625 -10.508  13.266  1.00 85.81           C  
ATOM   2123  CB  LEU A 285     -16.125 -10.578  13.273  1.00 85.81           C  
ATOM   2124  O   LEU A 285     -19.250 -10.109  14.258  1.00 85.81           O  
ATOM   2125  CG  LEU A 285     -14.844 -11.211  13.789  1.00 85.81           C  
ATOM   2126  CD1 LEU A 285     -13.633 -10.359  13.406  1.00 85.81           C  
ATOM   2127  CD2 LEU A 285     -14.914 -11.406  15.305  1.00 85.81           C  
ATOM   2128  N   TYR A 286     -18.891 -10.289  12.039  1.00 88.31           N  
ATOM   2129  CA  TYR A 286     -20.016  -9.422  11.742  1.00 88.31           C  
ATOM   2130  C   TYR A 286     -21.328 -10.055  12.211  1.00 88.31           C  
ATOM   2131  CB  TYR A 286     -20.094  -9.117  10.242  1.00 88.31           C  
ATOM   2132  O   TYR A 286     -22.188  -9.375  12.766  1.00 88.31           O  
ATOM   2133  CG  TYR A 286     -21.016  -7.973   9.898  1.00 88.31           C  
ATOM   2134  CD1 TYR A 286     -22.328  -8.203   9.523  1.00 88.31           C  
ATOM   2135  CD2 TYR A 286     -20.562  -6.660   9.938  1.00 88.31           C  
ATOM   2136  CE1 TYR A 286     -23.188  -7.148   9.203  1.00 88.31           C  
ATOM   2137  CE2 TYR A 286     -21.391  -5.598   9.617  1.00 88.31           C  
ATOM   2138  OH  TYR A 286     -23.547  -4.805   8.938  1.00 88.31           O  
ATOM   2139  CZ  TYR A 286     -22.703  -5.852   9.258  1.00 88.31           C  
ATOM   2140  N   SER A 287     -21.438 -11.383  12.000  1.00 88.69           N  
ATOM   2141  CA  SER A 287     -22.609 -12.109  12.461  1.00 88.69           C  
ATOM   2142  C   SER A 287     -22.750 -12.008  13.977  1.00 88.69           C  
ATOM   2143  CB  SER A 287     -22.547 -13.570  12.039  1.00 88.69           C  
ATOM   2144  O   SER A 287     -23.859 -11.789  14.484  1.00 88.69           O  
ATOM   2145  OG  SER A 287     -22.672 -13.695  10.633  1.00 88.69           O  
ATOM   2146  N   LYS A 288     -21.750 -12.188  14.672  1.00 89.31           N  
ATOM   2147  CA  LYS A 288     -21.750 -12.102  16.125  1.00 89.31           C  
ATOM   2148  C   LYS A 288     -22.078 -10.688  16.594  1.00 89.31           C  
ATOM   2149  CB  LYS A 288     -20.406 -12.555  16.703  1.00 89.31           C  
ATOM   2150  O   LYS A 288     -22.844 -10.500  17.531  1.00 89.31           O  
ATOM   2151  CG  LYS A 288     -20.156 -14.047  16.594  1.00 89.31           C  
ATOM   2152  CD  LYS A 288     -18.797 -14.430  17.156  1.00 89.31           C  
ATOM   2153  CE  LYS A 288     -18.516 -15.914  16.969  1.00 89.31           C  
ATOM   2154  NZ  LYS A 288     -17.250 -16.328  17.672  1.00 89.31           N  
ATOM   2155  N   ALA A 289     -21.516  -9.695  15.992  1.00 90.81           N  
ATOM   2156  CA  ALA A 289     -21.797  -8.297  16.297  1.00 90.81           C  
ATOM   2157  C   ALA A 289     -23.266  -7.969  16.047  1.00 90.81           C  
ATOM   2158  CB  ALA A 289     -20.891  -7.379  15.469  1.00 90.81           C  
ATOM   2159  O   ALA A 289     -23.891  -7.250  16.828  1.00 90.81           O  
ATOM   2160  N   GLU A 290     -23.781  -8.547  15.008  1.00 91.69           N  
ATOM   2161  CA  GLU A 290     -25.188  -8.336  14.695  1.00 91.69           C  
ATOM   2162  C   GLU A 290     -26.078  -8.906  15.789  1.00 91.69           C  
ATOM   2163  CB  GLU A 290     -25.531  -8.969  13.344  1.00 91.69           C  
ATOM   2164  O   GLU A 290     -27.062  -8.266  16.188  1.00 91.69           O  
ATOM   2165  CG  GLU A 290     -25.391  -8.016  12.164  1.00 91.69           C  
ATOM   2166  CD  GLU A 290     -25.969  -8.570  10.875  1.00 91.69           C  
ATOM   2167  OE1 GLU A 290     -26.516  -7.781  10.070  1.00 91.69           O  
ATOM   2168  OE2 GLU A 290     -25.875  -9.797  10.664  1.00 91.69           O  
ATOM   2169  N   GLU A 291     -25.734 -10.094  16.172  1.00 91.00           N  
ATOM   2170  CA  GLU A 291     -26.484 -10.758  17.234  1.00 91.00           C  
ATOM   2171  C   GLU A 291     -26.469  -9.938  18.516  1.00 91.00           C  
ATOM   2172  CB  GLU A 291     -25.938 -12.164  17.484  1.00 91.00           C  
ATOM   2173  O   GLU A 291     -27.500  -9.758  19.172  1.00 91.00           O  
ATOM   2174  CG  GLU A 291     -26.281 -13.164  16.391  1.00 91.00           C  
ATOM   2175  CD  GLU A 291     -25.703 -14.547  16.656  1.00 91.00           C  
ATOM   2176  OE1 GLU A 291     -25.859 -15.438  15.781  1.00 91.00           O  
ATOM   2177  OE2 GLU A 291     -25.094 -14.742  17.734  1.00 91.00           O  
ATOM   2178  N   LEU A 292     -25.312  -9.430  18.797  1.00 90.56           N  
ATOM   2179  CA  LEU A 292     -25.141  -8.633  20.000  1.00 90.56           C  
ATOM   2180  C   LEU A 292     -25.953  -7.340  19.922  1.00 90.56           C  
ATOM   2181  CB  LEU A 292     -23.672  -8.312  20.234  1.00 90.56           C  
ATOM   2182  O   LEU A 292     -26.578  -6.930  20.891  1.00 90.56           O  
ATOM   2183  CG  LEU A 292     -22.797  -9.461  20.750  1.00 90.56           C  
ATOM   2184  CD1 LEU A 292     -21.328  -9.055  20.750  1.00 90.56           C  
ATOM   2185  CD2 LEU A 292     -23.234  -9.867  22.156  1.00 90.56           C  
ATOM   2186  N   SER A 293     -25.844  -6.758  18.828  1.00 90.00           N  
ATOM   2187  CA  SER A 293     -26.562  -5.508  18.594  1.00 90.00           C  
ATOM   2188  C   SER A 293     -28.062  -5.719  18.688  1.00 90.00           C  
ATOM   2189  CB  SER A 293     -26.188  -4.914  17.234  1.00 90.00           C  
ATOM   2190  O   SER A 293     -28.797  -4.871  19.203  1.00 90.00           O  
ATOM   2191  OG  SER A 293     -24.812  -4.625  17.172  1.00 90.00           O  
ATOM   2192  N   ARG A 294     -28.625  -6.832  18.188  1.00 91.12           N  
ATOM   2193  CA  ARG A 294     -30.047  -7.184  18.266  1.00 91.12           C  
ATOM   2194  C   ARG A 294     -30.469  -7.414  19.719  1.00 91.12           C  
ATOM   2195  CB  ARG A 294     -30.344  -8.430  17.438  1.00 91.12           C  
ATOM   2196  O   ARG A 294     -31.547  -6.988  20.141  1.00 91.12           O  
ATOM   2197  CG  ARG A 294     -30.531  -8.141  15.945  1.00 91.12           C  
ATOM   2198  CD  ARG A 294     -31.031  -9.367  15.195  1.00 91.12           C  
ATOM   2199  NE  ARG A 294     -29.922 -10.133  14.625  1.00 91.12           N  
ATOM   2200  NH1 ARG A 294     -29.844  -8.953  12.648  1.00 91.12           N  
ATOM   2201  NH2 ARG A 294     -28.375 -10.688  13.016  1.00 91.12           N  
ATOM   2202  CZ  ARG A 294     -29.391  -9.922  13.430  1.00 91.12           C  
ATOM   2203  N   LYS A 295     -29.609  -8.109  20.406  1.00 89.62           N  
ATOM   2204  CA  LYS A 295     -29.875  -8.398  21.812  1.00 89.62           C  
ATOM   2205  C   LYS A 295     -30.000  -7.113  22.625  1.00 89.62           C  
ATOM   2206  CB  LYS A 295     -28.781  -9.297  22.406  1.00 89.62           C  
ATOM   2207  O   LYS A 295     -30.844  -7.016  23.531  1.00 89.62           O  
ATOM   2208  CG  LYS A 295     -29.109  -9.852  23.781  1.00 89.62           C  
ATOM   2209  CD  LYS A 295     -28.031 -10.797  24.266  1.00 89.62           C  
ATOM   2210  CE  LYS A 295     -28.312 -11.297  25.688  1.00 89.62           C  
ATOM   2211  NZ  LYS A 295     -27.266 -12.242  26.156  1.00 89.62           N  
ATOM   2212  N   LYS A 296     -29.328  -6.109  22.297  1.00 86.19           N  
ATOM   2213  CA  LYS A 296     -29.297  -4.832  23.000  1.00 86.19           C  
ATOM   2214  C   LYS A 296     -30.375  -3.887  22.469  1.00 86.19           C  
ATOM   2215  CB  LYS A 296     -27.922  -4.180  22.891  1.00 86.19           C  
ATOM   2216  O   LYS A 296     -30.578  -2.807  23.016  1.00 86.19           O  
ATOM   2217  CG  LYS A 296     -27.609  -3.201  24.016  1.00 86.19           C  
ATOM   2218  CD  LYS A 296     -26.125  -2.838  24.047  1.00 86.19           C  
ATOM   2219  CE  LYS A 296     -25.844  -1.766  25.078  1.00 86.19           C  
ATOM   2220  NZ  LYS A 296     -24.391  -1.433  25.141  1.00 86.19           N  
ATOM   2221  N   GLY A 297     -31.031  -4.270  21.391  1.00 86.50           N  
ATOM   2222  CA  GLY A 297     -32.125  -3.527  20.812  1.00 86.50           C  
ATOM   2223  C   GLY A 297     -31.688  -2.387  19.922  1.00 86.50           C  
ATOM   2224  O   GLY A 297     -32.406  -1.400  19.750  1.00 86.50           O  
ATOM   2225  N   LEU A 298     -30.484  -2.383  19.469  1.00 84.25           N  
ATOM   2226  CA  LEU A 298     -29.875  -1.312  18.688  1.00 84.25           C  
ATOM   2227  C   LEU A 298     -30.156  -1.510  17.188  1.00 84.25           C  
ATOM   2228  CB  LEU A 298     -28.359  -1.251  18.922  1.00 84.25           C  
ATOM   2229  O   LEU A 298     -30.062  -0.562  16.406  1.00 84.25           O  
ATOM   2230  CG  LEU A 298     -27.922  -0.865  20.344  1.00 84.25           C  
ATOM   2231  CD1 LEU A 298     -26.422  -1.086  20.500  1.00 84.25           C  
ATOM   2232  CD2 LEU A 298     -28.297   0.585  20.641  1.00 84.25           C  
ATOM   2233  N   LEU A 299     -30.516  -2.691  16.859  1.00 79.56           N  
ATOM   2234  CA  LEU A 299     -30.891  -2.998  15.484  1.00 79.56           C  
ATOM   2235  C   LEU A 299     -32.375  -3.312  15.391  1.00 79.56           C  
ATOM   2236  CB  LEU A 299     -30.078  -4.180  14.953  1.00 79.56           C  
ATOM   2237  O   LEU A 299     -32.938  -4.027  16.234  1.00 79.56           O  
ATOM   2238  CG  LEU A 299     -28.594  -3.904  14.648  1.00 79.56           C  
ATOM   2239  CD1 LEU A 299     -27.844  -5.215  14.484  1.00 79.56           C  
ATOM   2240  CD2 LEU A 299     -28.469  -3.047  13.391  1.00 79.56           C  
ATOM   2241  N   LYS A 300     -33.156  -2.510  14.742  1.00 60.34           N  
ATOM   2242  CA  LYS A 300     -34.594  -2.725  14.562  1.00 60.34           C  
ATOM   2243  C   LYS A 300     -34.844  -3.660  13.391  1.00 60.34           C  
ATOM   2244  CB  LYS A 300     -35.312  -1.393  14.352  1.00 60.34           C  
ATOM   2245  O   LYS A 300     -34.156  -3.609  12.375  1.00 60.34           O  
ATOM   2246  CG  LYS A 300     -35.469  -0.567  15.617  1.00 60.34           C  
ATOM   2247  CD  LYS A 300     -36.281   0.687  15.367  1.00 60.34           C  
ATOM   2248  CE  LYS A 300     -36.406   1.553  16.609  1.00 60.34           C  
ATOM   2249  NZ  LYS A 300     -37.094   2.848  16.344  1.00 60.34           N  
TER    2250      LYS A 300                                                      
ENDMDL                                                                          
END                                                                             
