# Supplementary material for: Coupling chromosome organization to genome segregation in Archaea
Source: Nat Commun. 2025 Jul 22;16:6759. doi: 10.1038/s41467-025-61997-3 (PMC12284271; doi:10.1038/s41467-025-61997-3)
Supplement: Supplementary file 4 — Supplementary Dataset 2 [file 41467_2025_61997_MOESM4_ESM.pdb]

MODEL     1                                                                     
ATOM      1  N   MET A   1      36.344 -13.047  35.750  1.00 51.06           N  
ATOM      2  CA  MET A   1      36.406 -12.094  34.656  1.00 51.06           C  
ATOM      3  C   MET A   1      35.188 -12.242  33.750  1.00 51.06           C  
ATOM      4  CB  MET A   1      37.688 -12.289  33.844  1.00 51.06           C  
ATOM      5  O   MET A   1      35.000 -13.273  33.094  1.00 51.06           O  
ATOM      6  CG  MET A   1      38.750 -11.234  34.125  1.00 51.06           C  
ATOM      7  SD  MET A   1      40.281 -11.516  33.156  1.00 51.06           S  
ATOM      8  CE  MET A   1      41.312 -10.188  33.812  1.00 51.06           C  
ATOM      9  N   SER A   2      33.938 -11.945  34.312  1.00 46.06           N  
ATOM     10  CA  SER A   2      32.562 -12.297  34.000  1.00 46.06           C  
ATOM     11  C   SER A   2      32.125 -11.758  32.656  1.00 46.06           C  
ATOM     12  CB  SER A   2      31.625 -11.758  35.094  1.00 46.06           C  
ATOM     13  O   SER A   2      32.531 -10.664  32.250  1.00 46.06           O  
ATOM     14  OG  SER A   2      31.203 -10.438  34.781  1.00 46.06           O  
ATOM     15  N   GLU A   3      32.219 -12.570  31.578  1.00 42.47           N  
ATOM     16  CA  GLU A   3      31.531 -12.719  30.312  1.00 42.47           C  
ATOM     17  C   GLU A   3      30.500 -11.609  30.109  1.00 42.47           C  
ATOM     18  CB  GLU A   3      30.844 -14.086  30.234  1.00 42.47           C  
ATOM     19  O   GLU A   3      30.266 -11.172  28.984  1.00 42.47           O  
ATOM     20  CG  GLU A   3      31.641 -15.125  29.453  1.00 42.47           C  
ATOM     21  CD  GLU A   3      30.812 -16.344  29.062  1.00 42.47           C  
ATOM     22  OE1 GLU A   3      31.000 -16.859  27.938  1.00 42.47           O  
ATOM     23  OE2 GLU A   3      29.969 -16.766  29.875  1.00 42.47           O  
ATOM     24  N   LEU A   4      30.406 -10.758  31.281  1.00 47.94           N  
ATOM     25  CA  LEU A   4      29.391  -9.711  31.125  1.00 47.94           C  
ATOM     26  C   LEU A   4      30.047  -8.375  30.781  1.00 47.94           C  
ATOM     27  CB  LEU A   4      28.562  -9.570  32.406  1.00 47.94           C  
ATOM     28  O   LEU A   4      29.422  -7.508  30.172  1.00 47.94           O  
ATOM     29  CG  LEU A   4      27.172 -10.188  32.375  1.00 47.94           C  
ATOM     30  CD1 LEU A   4      26.781 -10.703  33.750  1.00 47.94           C  
ATOM     31  CD2 LEU A   4      26.141  -9.172  31.875  1.00 47.94           C  
ATOM     32  N   ASP A   5      31.391  -8.336  30.797  1.00 49.12           N  
ATOM     33  CA  ASP A   5      32.125  -7.117  30.453  1.00 49.12           C  
ATOM     34  C   ASP A   5      32.500  -7.094  28.984  1.00 49.12           C  
ATOM     35  CB  ASP A   5      33.375  -6.988  31.328  1.00 49.12           C  
ATOM     36  O   ASP A   5      32.594  -6.027  28.375  1.00 49.12           O  
ATOM     37  CG  ASP A   5      33.750  -5.547  31.625  1.00 49.12           C  
ATOM     38  OD1 ASP A   5      32.875  -4.777  32.062  1.00 49.12           O  
ATOM     39  OD2 ASP A   5      34.906  -5.180  31.422  1.00 49.12           O  
ATOM     40  N   PHE A   6      32.344  -8.305  28.344  1.00 51.34           N  
ATOM     41  CA  PHE A   6      32.719  -8.414  26.938  1.00 51.34           C  
ATOM     42  C   PHE A   6      31.516  -8.125  26.031  1.00 51.34           C  
ATOM     43  CB  PHE A   6      33.250  -9.812  26.625  1.00 51.34           C  
ATOM     44  O   PHE A   6      31.672  -7.582  24.938  1.00 51.34           O  
ATOM     45  CG  PHE A   6      34.031  -9.906  25.328  1.00 51.34           C  
ATOM     46  CD1 PHE A   6      33.375 -10.320  24.172  1.00 51.34           C  
ATOM     47  CD2 PHE A   6      35.375  -9.570  25.281  1.00 51.34           C  
ATOM     48  CE1 PHE A   6      34.094 -10.406  22.969  1.00 51.34           C  
ATOM     49  CE2 PHE A   6      36.062  -9.648  24.078  1.00 51.34           C  
ATOM     50  CZ  PHE A   6      35.438 -10.070  22.922  1.00 51.34           C  
ATOM     51  N   LEU A   7      30.297  -7.941  26.672  1.00 43.56           N  
ATOM     52  CA  LEU A   7      29.141  -7.625  25.844  1.00 43.56           C  
ATOM     53  C   LEU A   7      28.812  -6.137  25.906  1.00 43.56           C  
ATOM     54  CB  LEU A   7      27.922  -8.445  26.281  1.00 43.56           C  
ATOM     55  O   LEU A   7      28.062  -5.621  25.078  1.00 43.56           O  
ATOM     56  CG  LEU A   7      27.438  -9.523  25.312  1.00 43.56           C  
ATOM     57  CD1 LEU A   7      27.609 -10.906  25.938  1.00 43.56           C  
ATOM     58  CD2 LEU A   7      25.984  -9.289  24.922  1.00 43.56           C  
ATOM     59  N   LEU A   8      29.609  -5.418  26.734  1.00 42.69           N  
ATOM     60  CA  LEU A   8      29.312  -3.992  26.812  1.00 42.69           C  
ATOM     61  C   LEU A   8      30.234  -3.197  25.891  1.00 42.69           C  
ATOM     62  CB  LEU A   8      29.438  -3.484  28.250  1.00 42.69           C  
ATOM     63  O   LEU A   8      29.922  -2.057  25.531  1.00 42.69           O  
ATOM     64  CG  LEU A   8      28.266  -2.670  28.797  1.00 42.69           C  
ATOM     65  CD1 LEU A   8      27.141  -3.596  29.219  1.00 42.69           C  
ATOM     66  CD2 LEU A   8      28.719  -1.796  29.953  1.00 42.69           C  
ATOM     67  N   LYS A   9      31.078  -3.900  25.125  1.00 44.88           N  
ATOM     68  CA  LYS A   9      31.969  -3.154  24.250  1.00 44.88           C  
ATOM     69  C   LYS A   9      31.562  -3.287  22.781  1.00 44.88           C  
ATOM     70  CB  LYS A   9      33.406  -3.637  24.438  1.00 44.88           C  
ATOM     71  O   LYS A   9      31.984  -2.488  21.953  1.00 44.88           O  
ATOM     72  CG  LYS A   9      34.438  -2.518  24.422  1.00 44.88           C  
ATOM     73  CD  LYS A   9      35.656  -2.877  25.266  1.00 44.88           C  
ATOM     74  CE  LYS A   9      36.656  -1.727  25.328  1.00 44.88           C  
ATOM     75  NZ  LYS A   9      37.812  -2.047  26.203  1.00 44.88           N  
ATOM     76  N   ARG A  10      30.406  -3.930  22.500  1.00 40.91           N  
ATOM     77  CA  ARG A  10      30.078  -3.898  21.078  1.00 40.91           C  
ATOM     78  C   ARG A  10      28.828  -3.062  20.828  1.00 40.91           C  
ATOM     79  CB  ARG A  10      29.875  -5.316  20.547  1.00 40.91           C  
ATOM     80  O   ARG A  10      28.297  -3.049  19.719  1.00 40.91           O  
ATOM     81  CG  ARG A  10      30.609  -5.590  19.250  1.00 40.91           C  
ATOM     82  CD  ARG A  10      30.203  -6.922  18.625  1.00 40.91           C  
ATOM     83  NE  ARG A  10      31.281  -7.504  17.828  1.00 40.91           N  
ATOM     84  NH1 ARG A  10      30.094  -9.406  17.266  1.00 40.91           N  
ATOM     85  NH2 ARG A  10      32.250  -9.109  16.500  1.00 40.91           N  
ATOM     86  CZ  ARG A  10      31.203  -8.672  17.203  1.00 40.91           C  
ATOM     87  N   LYS A  11      28.516  -2.148  21.750  1.00 39.16           N  
ATOM     88  CA  LYS A  11      27.422  -1.310  21.281  1.00 39.16           C  
ATOM     89  C   LYS A  11      27.875   0.129  21.047  1.00 39.16           C  
ATOM     90  CB  LYS A  11      26.266  -1.341  22.266  1.00 39.16           C  
ATOM     91  O   LYS A  11      27.344   1.058  21.656  1.00 39.16           O  
ATOM     92  CG  LYS A  11      25.141  -2.303  21.891  1.00 39.16           C  
ATOM     93  CD  LYS A  11      23.766  -1.683  22.109  1.00 39.16           C  
ATOM     94  CE  LYS A  11      22.672  -2.492  21.438  1.00 39.16           C  
ATOM     95  NZ  LYS A  11      21.312  -2.086  21.906  1.00 39.16           N  
ATOM     96  N   LYS A  12      29.078   0.262  20.547  1.00 40.69           N  
ATOM     97  CA  LYS A  12      29.500   1.613  20.188  1.00 40.69           C  
ATOM     98  C   LYS A  12      29.547   1.799  18.672  1.00 40.69           C  
ATOM     99  CB  LYS A  12      30.875   1.921  20.797  1.00 40.69           C  
ATOM    100  O   LYS A  12      30.250   1.077  17.984  1.00 40.69           O  
ATOM    101  CG  LYS A  12      30.828   2.873  21.984  1.00 40.69           C  
ATOM    102  CD  LYS A  12      32.219   3.281  22.438  1.00 40.69           C  
ATOM    103  CE  LYS A  12      32.188   4.312  23.547  1.00 40.69           C  
ATOM    104  NZ  LYS A  12      33.531   4.617  24.078  1.00 40.69           N  
ATOM    105  N   LYS A  13      28.391   1.768  18.031  1.00 37.47           N  
ATOM    106  CA  LYS A  13      28.500   2.660  16.891  1.00 37.47           C  
ATOM    107  C   LYS A  13      27.141   2.830  16.188  1.00 37.47           C  
ATOM    108  CB  LYS A  13      29.531   2.135  15.891  1.00 37.47           C  
ATOM    109  O   LYS A  13      26.688   1.924  15.492  1.00 37.47           O  
ATOM    110  CG  LYS A  13      30.250   3.225  15.102  1.00 37.47           C  
ATOM    111  CD  LYS A  13      31.484   2.688  14.398  1.00 37.47           C  
ATOM    112  CE  LYS A  13      32.156   3.758  13.547  1.00 37.47           C  
ATOM    113  NZ  LYS A  13      33.375   3.240  12.867  1.00 37.47           N  
ATOM    114  N   THR A  14      26.094   3.223  16.938  1.00 36.38           N  
ATOM    115  CA  THR A  14      25.031   3.803  16.125  1.00 36.38           C  
ATOM    116  C   THR A  14      24.734   5.230  16.578  1.00 36.38           C  
ATOM    117  CB  THR A  14      23.750   2.955  16.203  1.00 36.38           C  
ATOM    118  O   THR A  14      24.594   5.492  17.781  1.00 36.38           O  
ATOM    119  CG2 THR A  14      23.688   1.952  15.062  1.00 36.38           C  
ATOM    120  OG1 THR A  14      23.734   2.244  17.453  1.00 36.38           O  
ATOM    121  N   GLU A  15      25.594   6.137  16.359  1.00 36.12           N  
ATOM    122  CA  GLU A  15      25.406   7.582  16.312  1.00 36.12           C  
ATOM    123  C   GLU A  15      23.922   7.949  16.453  1.00 36.12           C  
ATOM    124  CB  GLU A  15      25.969   8.156  15.023  1.00 36.12           C  
ATOM    125  O   GLU A  15      23.141   7.730  15.523  1.00 36.12           O  
ATOM    126  CG  GLU A  15      27.500   8.266  15.008  1.00 36.12           C  
ATOM    127  CD  GLU A  15      28.031   9.102  13.859  1.00 36.12           C  
ATOM    128  OE1 GLU A  15      29.234   9.453  13.883  1.00 36.12           O  
ATOM    129  OE2 GLU A  15      27.250   9.406  12.938  1.00 36.12           O  
ATOM    130  N   GLY A  16      23.172   7.441  17.516  1.00 36.38           N  
ATOM    131  CA  GLY A  16      21.891   8.047  17.812  1.00 36.38           C  
ATOM    132  C   GLY A  16      22.000   9.258  18.719  1.00 36.38           C  
ATOM    133  O   GLY A  16      22.922   9.367  19.516  1.00 36.38           O  
ATOM    134  N   VAL A  17      22.156  10.477  18.234  1.00 41.22           N  
ATOM    135  CA  VAL A  17      21.906  11.758  18.891  1.00 41.22           C  
ATOM    136  C   VAL A  17      20.922  11.578  20.047  1.00 41.22           C  
ATOM    137  CB  VAL A  17      21.375  12.812  17.891  1.00 41.22           C  
ATOM    138  O   VAL A  17      19.812  11.062  19.844  1.00 41.22           O  
ATOM    139  CG1 VAL A  17      20.969  14.094  18.625  1.00 41.22           C  
ATOM    140  CG2 VAL A  17      22.406  13.109  16.812  1.00 41.22           C  
ATOM    141  N   GLN A  18      21.234  11.023  21.281  1.00 41.44           N  
ATOM    142  CA  GLN A  18      20.500  11.000  22.547  1.00 41.44           C  
ATOM    143  C   GLN A  18      20.328  12.414  23.109  1.00 41.44           C  
ATOM    144  CB  GLN A  18      21.219  10.117  23.562  1.00 41.44           C  
ATOM    145  O   GLN A  18      21.312  13.102  23.359  1.00 41.44           O  
ATOM    146  CG  GLN A  18      20.359   8.977  24.094  1.00 41.44           C  
ATOM    147  CD  GLN A  18      21.125   8.023  24.984  1.00 41.44           C  
ATOM    148  NE2 GLN A  18      20.578   6.828  25.188  1.00 41.44           N  
ATOM    149  OE1 GLN A  18      22.203   8.359  25.484  1.00 41.44           O  
ATOM    150  N   GLY A  19      19.734  13.398  22.391  1.00 39.81           N  
ATOM    151  CA  GLY A  19      19.469  14.766  22.812  1.00 39.81           C  
ATOM    152  C   GLY A  19      18.578  14.852  24.031  1.00 39.81           C  
ATOM    153  O   GLY A  19      17.766  13.961  24.281  1.00 39.81           O  
ATOM    154  N   GLY A  20      19.156  15.164  25.297  1.00 47.62           N  
ATOM    155  CA  GLY A  20      18.844  16.031  26.422  1.00 47.62           C  
ATOM    156  C   GLY A  20      17.344  16.250  26.609  1.00 47.62           C  
ATOM    157  O   GLY A  20      16.578  16.062  25.672  1.00 47.62           O  
ATOM    158  N   GLU A  21      16.750  15.812  27.766  1.00 53.75           N  
ATOM    159  CA  GLU A  21      15.508  15.773  28.516  1.00 53.75           C  
ATOM    160  C   GLU A  21      14.633  16.984  28.188  1.00 53.75           C  
ATOM    161  CB  GLU A  21      15.789  15.711  30.016  1.00 53.75           C  
ATOM    162  O   GLU A  21      13.406  16.875  28.125  1.00 53.75           O  
ATOM    163  CG  GLU A  21      16.188  14.328  30.516  1.00 53.75           C  
ATOM    164  CD  GLU A  21      16.422  14.266  32.000  1.00 53.75           C  
ATOM    165  OE1 GLU A  21      16.062  13.258  32.656  1.00 53.75           O  
ATOM    166  OE2 GLU A  21      16.984  15.250  32.562  1.00 53.75           O  
ATOM    167  N   SER A  22      14.891  17.750  27.094  1.00 55.62           N  
ATOM    168  CA  SER A  22      13.867  18.750  26.844  1.00 55.62           C  
ATOM    169  C   SER A  22      14.102  19.453  25.516  1.00 55.62           C  
ATOM    170  CB  SER A  22      13.836  19.781  27.969  1.00 55.62           C  
ATOM    171  O   SER A  22      13.281  20.266  25.078  1.00 55.62           O  
ATOM    172  OG  SER A  22      15.148  20.172  28.344  1.00 55.62           O  
ATOM    173  N   GLY A  23      15.039  18.969  24.703  1.00 64.62           N  
ATOM    174  CA  GLY A  23      15.266  19.688  23.453  1.00 64.62           C  
ATOM    175  C   GLY A  23      14.930  18.875  22.219  1.00 64.62           C  
ATOM    176  O   GLY A  23      14.898  17.641  22.281  1.00 64.62           O  
ATOM    177  N   GLY A  24      14.070  19.406  21.344  1.00 73.94           N  
ATOM    178  CA  GLY A  24      13.742  18.844  20.047  1.00 73.94           C  
ATOM    179  C   GLY A  24      14.945  18.250  19.328  1.00 73.94           C  
ATOM    180  O   GLY A  24      16.062  18.719  19.500  1.00 73.94           O  
ATOM    181  N   GLN A  25      14.789  17.047  18.812  1.00 81.62           N  
ATOM    182  CA  GLN A  25      15.805  16.359  18.016  1.00 81.62           C  
ATOM    183  C   GLN A  25      15.453  16.359  16.531  1.00 81.62           C  
ATOM    184  CB  GLN A  25      15.984  14.922  18.516  1.00 81.62           C  
ATOM    185  O   GLN A  25      14.281  16.250  16.172  1.00 81.62           O  
ATOM    186  CG  GLN A  25      16.516  14.820  19.938  1.00 81.62           C  
ATOM    187  CD  GLN A  25      16.719  13.383  20.391  1.00 81.62           C  
ATOM    188  NE2 GLN A  25      17.609  13.180  21.344  1.00 81.62           N  
ATOM    189  OE1 GLN A  25      16.062  12.469  19.875  1.00 81.62           O  
ATOM    190  N   ARG A  26      16.484  16.734  15.773  1.00 85.75           N  
ATOM    191  CA  ARG A  26      16.328  16.750  14.320  1.00 85.75           C  
ATOM    192  C   ARG A  26      17.438  15.945  13.641  1.00 85.75           C  
ATOM    193  CB  ARG A  26      16.344  18.188  13.797  1.00 85.75           C  
ATOM    194  O   ARG A  26      18.625  16.141  13.930  1.00 85.75           O  
ATOM    195  CG  ARG A  26      16.172  18.312  12.297  1.00 85.75           C  
ATOM    196  CD  ARG A  26      16.156  19.766  11.836  1.00 85.75           C  
ATOM    197  NE  ARG A  26      16.016  19.859  10.383  1.00 85.75           N  
ATOM    198  NH1 ARG A  26      16.250  22.156  10.320  1.00 85.75           N  
ATOM    199  NH2 ARG A  26      15.930  20.984   8.383  1.00 85.75           N  
ATOM    200  CZ  ARG A  26      16.062  21.000   9.695  1.00 85.75           C  
ATOM    201  N   VAL A  27      17.000  14.953  12.828  1.00 86.69           N  
ATOM    202  CA  VAL A  27      17.922  14.117  12.070  1.00 86.69           C  
ATOM    203  C   VAL A  27      17.719  14.344  10.578  1.00 86.69           C  
ATOM    204  CB  VAL A  27      17.766  12.625  12.414  1.00 86.69           C  
ATOM    205  O   VAL A  27      16.609  14.242  10.070  1.00 86.69           O  
ATOM    206  CG1 VAL A  27      18.688  11.766  11.555  1.00 86.69           C  
ATOM    207  CG2 VAL A  27      18.016  12.375  13.898  1.00 86.69           C  
ATOM    208  N   GLU A  28      18.844  14.680   9.891  1.00 88.75           N  
ATOM    209  CA  GLU A  28      18.812  14.883   8.445  1.00 88.75           C  
ATOM    210  C   GLU A  28      19.812  13.969   7.746  1.00 88.75           C  
ATOM    211  CB  GLU A  28      19.109  16.344   8.102  1.00 88.75           C  
ATOM    212  O   GLU A  28      20.984  13.898   8.133  1.00 88.75           O  
ATOM    213  CG  GLU A  28      18.078  17.328   8.656  1.00 88.75           C  
ATOM    214  CD  GLU A  28      18.375  18.766   8.297  1.00 88.75           C  
ATOM    215  OE1 GLU A  28      17.516  19.641   8.531  1.00 88.75           O  
ATOM    216  OE2 GLU A  28      19.484  19.031   7.773  1.00 88.75           O  
ATOM    217  N   SER A  29      19.312  13.211   6.797  1.00 88.50           N  
ATOM    218  CA  SER A  29      20.172  12.344   5.992  1.00 88.50           C  
ATOM    219  C   SER A  29      19.938  12.578   4.500  1.00 88.50           C  
ATOM    220  CB  SER A  29      19.906  10.875   6.328  1.00 88.50           C  
ATOM    221  O   SER A  29      18.797  12.688   4.047  1.00 88.50           O  
ATOM    222  OG  SER A  29      20.078  10.633   7.715  1.00 88.50           O  
ATOM    223  N   ARG A  30      21.047  12.812   3.826  1.00 87.31           N  
ATOM    224  CA  ARG A  30      21.031  13.016   2.381  1.00 87.31           C  
ATOM    225  C   ARG A  30      22.016  12.094   1.682  1.00 87.31           C  
ATOM    226  CB  ARG A  30      21.328  14.477   2.037  1.00 87.31           C  
ATOM    227  O   ARG A  30      23.172  12.000   2.090  1.00 87.31           O  
ATOM    228  CG  ARG A  30      21.188  14.812   0.562  1.00 87.31           C  
ATOM    229  CD  ARG A  30      21.391  16.297   0.294  1.00 87.31           C  
ATOM    230  NE  ARG A  30      21.109  16.625  -1.102  1.00 87.31           N  
ATOM    231  NH1 ARG A  30      21.438  18.906  -0.829  1.00 87.31           N  
ATOM    232  NH2 ARG A  30      20.891  18.062  -2.887  1.00 87.31           N  
ATOM    233  CZ  ARG A  30      21.141  17.859  -1.603  1.00 87.31           C  
ATOM    234  N   VAL A  31      21.516  11.352   0.726  1.00 85.94           N  
ATOM    235  CA  VAL A  31      22.359  10.461  -0.057  1.00 85.94           C  
ATOM    236  C   VAL A  31      22.156  10.734  -1.547  1.00 85.94           C  
ATOM    237  CB  VAL A  31      22.062   8.977   0.254  1.00 85.94           C  
ATOM    238  O   VAL A  31      21.031  10.781  -2.031  1.00 85.94           O  
ATOM    239  CG1 VAL A  31      22.875   8.062  -0.663  1.00 85.94           C  
ATOM    240  CG2 VAL A  31      22.359   8.672   1.720  1.00 85.94           C  
ATOM    241  N   GLN A  32      23.266  11.055  -2.203  1.00 81.69           N  
ATOM    242  CA  GLN A  32      23.312  11.242  -3.648  1.00 81.69           C  
ATOM    243  C   GLN A  32      24.172  10.188  -4.324  1.00 81.69           C  
ATOM    244  CB  GLN A  32      23.812  12.641  -3.992  1.00 81.69           C  
ATOM    245  O   GLN A  32      25.375  10.078  -4.027  1.00 81.69           O  
ATOM    246  CG  GLN A  32      23.703  12.992  -5.469  1.00 81.69           C  
ATOM    247  CD  GLN A  32      24.109  14.430  -5.766  1.00 81.69           C  
ATOM    248  NE2 GLN A  32      23.734  14.914  -6.949  1.00 81.69           N  
ATOM    249  OE1 GLN A  32      24.734  15.094  -4.938  1.00 81.69           O  
ATOM    250  N   GLY A  33      23.500   9.227  -4.910  1.00 68.31           N  
ATOM    251  CA  GLY A  33      24.203   8.102  -5.516  1.00 68.31           C  
ATOM    252  C   GLY A  33      24.531   8.328  -6.977  1.00 68.31           C  
ATOM    253  O   GLY A  33      24.062   9.281  -7.590  1.00 68.31           O  
ATOM    254  N   GLY A  34      25.672   7.602  -7.492  1.00 66.56           N  
ATOM    255  CA  GLY A  34      26.234   7.434  -8.820  1.00 66.56           C  
ATOM    256  C   GLY A  34      25.453   6.445  -9.680  1.00 66.56           C  
ATOM    257  O   GLY A  34      24.359   6.023  -9.312  1.00 66.56           O  
ATOM    258  N   GLU A  35      25.719   6.324 -10.914  1.00 64.88           N  
ATOM    259  CA  GLU A  35      25.078   5.781 -12.109  1.00 64.88           C  
ATOM    260  C   GLU A  35      24.672   4.324 -11.906  1.00 64.88           C  
ATOM    261  CB  GLU A  35      26.000   5.906 -13.320  1.00 64.88           C  
ATOM    262  O   GLU A  35      23.594   3.906 -12.328  1.00 64.88           O  
ATOM    263  CG  GLU A  35      26.266   7.340 -13.758  1.00 64.88           C  
ATOM    264  CD  GLU A  35      27.172   7.445 -14.969  1.00 64.88           C  
ATOM    265  OE1 GLU A  35      26.984   8.375 -15.789  1.00 64.88           O  
ATOM    266  OE2 GLU A  35      28.078   6.590 -15.109  1.00 64.88           O  
ATOM    267  N   SER A  36      25.312   3.627 -10.805  1.00 62.69           N  
ATOM    268  CA  SER A  36      24.953   2.215 -10.898  1.00 62.69           C  
ATOM    269  C   SER A  36      24.984   1.547  -9.523  1.00 62.69           C  
ATOM    270  CB  SER A  36      25.906   1.487 -11.844  1.00 62.69           C  
ATOM    271  O   SER A  36      24.641   0.371  -9.391  1.00 62.69           O  
ATOM    272  OG  SER A  36      27.234   1.975 -11.703  1.00 62.69           O  
ATOM    273  N   GLY A  37      24.516   2.217  -8.469  1.00 68.19           N  
ATOM    274  CA  GLY A  37      24.406   1.495  -7.211  1.00 68.19           C  
ATOM    275  C   GLY A  37      23.188   1.896  -6.398  1.00 68.19           C  
ATOM    276  O   GLY A  37      22.672   3.006  -6.551  1.00 68.19           O  
ATOM    277  N   GLY A  38      22.484   0.869  -5.898  1.00 76.88           N  
ATOM    278  CA  GLY A  38      21.391   1.067  -4.957  1.00 76.88           C  
ATOM    279  C   GLY A  38      21.766   1.933  -3.771  1.00 76.88           C  
ATOM    280  O   GLY A  38      22.906   1.860  -3.283  1.00 76.88           O  
ATOM    281  N   GLN A  39      20.938   2.879  -3.527  1.00 83.19           N  
ATOM    282  CA  GLN A  39      21.125   3.768  -2.387  1.00 83.19           C  
ATOM    283  C   GLN A  39      20.094   3.492  -1.291  1.00 83.19           C  
ATOM    284  CB  GLN A  39      21.047   5.230  -2.824  1.00 83.19           C  
ATOM    285  O   GLN A  39      18.938   3.186  -1.582  1.00 83.19           O  
ATOM    286  CG  GLN A  39      22.109   5.621  -3.850  1.00 83.19           C  
ATOM    287  CD  GLN A  39      21.984   7.066  -4.297  1.00 83.19           C  
ATOM    288  NE2 GLN A  39      23.047   7.598  -4.895  1.00 83.19           N  
ATOM    289  OE1 GLN A  39      20.938   7.699  -4.109  1.00 83.19           O  
ATOM    290  N   ARG A  40      20.656   3.381  -0.064  1.00 86.19           N  
ATOM    291  CA  ARG A  40      19.812   3.146   1.103  1.00 86.19           C  
ATOM    292  C   ARG A  40      20.125   4.145   2.213  1.00 86.19           C  
ATOM    293  CB  ARG A  40      19.984   1.717   1.618  1.00 86.19           C  
ATOM    294  O   ARG A  40      21.281   4.387   2.531  1.00 86.19           O  
ATOM    295  CG  ARG A  40      19.109   1.381   2.816  1.00 86.19           C  
ATOM    296  CD  ARG A  40      19.328  -0.053   3.281  1.00 86.19           C  
ATOM    297  NE  ARG A  40      18.500  -0.368   4.441  1.00 86.19           N  
ATOM    298  NH1 ARG A  40      19.469  -2.422   4.844  1.00 86.19           N  
ATOM    299  NH2 ARG A  40      17.781  -1.670   6.195  1.00 86.19           N  
ATOM    300  CZ  ARG A  40      18.594  -1.485   5.160  1.00 86.19           C  
ATOM    301  N   VAL A  41      19.016   4.750   2.682  1.00 89.00           N  
ATOM    302  CA  VAL A  41      19.141   5.691   3.789  1.00 89.00           C  
ATOM    303  C   VAL A  41      18.250   5.258   4.945  1.00 89.00           C  
ATOM    304  CB  VAL A  41      18.797   7.133   3.355  1.00 89.00           C  
ATOM    305  O   VAL A  41      17.062   4.961   4.750  1.00 89.00           O  
ATOM    306  CG1 VAL A  41      18.844   8.078   4.551  1.00 89.00           C  
ATOM    307  CG2 VAL A  41      19.750   7.605   2.258  1.00 89.00           C  
ATOM    308  N   GLU A  42      18.875   5.195   6.129  1.00 88.38           N  
ATOM    309  CA  GLU A  42      18.141   4.871   7.348  1.00 88.38           C  
ATOM    310  C   GLU A  42      18.328   5.949   8.406  1.00 88.38           C  
ATOM    311  CB  GLU A  42      18.578   3.512   7.895  1.00 88.38           C  
ATOM    312  O   GLU A  42      19.469   6.332   8.719  1.00 88.38           O  
ATOM    313  CG  GLU A  42      18.312   2.350   6.949  1.00 88.38           C  
ATOM    314  CD  GLU A  42      18.750   1.005   7.512  1.00 88.38           C  
ATOM    315  OE1 GLU A  42      18.391  -0.041   6.926  1.00 88.38           O  
ATOM    316  OE2 GLU A  42      19.453   0.998   8.547  1.00 88.38           O  
ATOM    317  N   SER A  43      17.203   6.477   8.828  1.00 88.56           N  
ATOM    318  CA  SER A  43      17.250   7.477   9.891  1.00 88.56           C  
ATOM    319  C   SER A  43      16.344   7.090  11.055  1.00 88.56           C  
ATOM    320  CB  SER A  43      16.844   8.852   9.352  1.00 88.56           C  
ATOM    321  O   SER A  43      15.227   6.598  10.852  1.00 88.56           O  
ATOM    322  OG  SER A  43      17.656   9.219   8.258  1.00 88.56           O  
ATOM    323  N   ARG A  44      16.938   7.188  12.219  1.00 86.00           N  
ATOM    324  CA  ARG A  44      16.203   6.879  13.445  1.00 86.00           C  
ATOM    325  C   ARG A  44      16.375   7.992  14.477  1.00 86.00           C  
ATOM    326  CB  ARG A  44      16.688   5.547  14.031  1.00 86.00           C  
ATOM    327  O   ARG A  44      17.469   8.523  14.656  1.00 86.00           O  
ATOM    328  CG  ARG A  44      15.875   5.082  15.234  1.00 86.00           C  
ATOM    329  CD  ARG A  44      16.312   3.703  15.711  1.00 86.00           C  
ATOM    330  NE  ARG A  44      15.508   3.240  16.844  1.00 86.00           N  
ATOM    331  NH1 ARG A  44      16.484   1.150  16.938  1.00 86.00           N  
ATOM    332  NH2 ARG A  44      14.836   1.721  18.422  1.00 86.00           N  
ATOM    333  CZ  ARG A  44      15.617   2.039  17.391  1.00 86.00           C  
ATOM    334  N   VAL A  45      15.242   8.375  15.047  1.00 86.31           N  
ATOM    335  CA  VAL A  45      15.289   9.383  16.094  1.00 86.31           C  
ATOM    336  C   VAL A  45      14.422   8.930  17.281  1.00 86.31           C  
ATOM    337  CB  VAL A  45      14.812  10.766  15.594  1.00 86.31           C  
ATOM    338  O   VAL A  45      13.297   8.477  17.094  1.00 86.31           O  
ATOM    339  CG1 VAL A  45      13.297  10.773  15.391  1.00 86.31           C  
ATOM    340  CG2 VAL A  45      15.234  11.867  16.562  1.00 86.31           C  
ATOM    341  N   GLN A  46      15.039   8.953  18.422  1.00 81.38           N  
ATOM    342  CA  GLN A  46      14.344   8.664  19.672  1.00 81.38           C  
ATOM    343  C   GLN A  46      14.414   9.859  20.625  1.00 81.38           C  
ATOM    344  CB  GLN A  46      14.938   7.422  20.344  1.00 81.38           C  
ATOM    345  O   GLN A  46      15.492  10.266  21.047  1.00 81.38           O  
ATOM    346  CG  GLN A  46      14.172   6.973  21.594  1.00 81.38           C  
ATOM    347  CD  GLN A  46      14.727   5.688  22.188  1.00 81.38           C  
ATOM    348  NE2 GLN A  46      13.938   5.039  23.031  1.00 81.38           N  
ATOM    349  OE1 GLN A  46      15.852   5.281  21.875  1.00 81.38           O  
ATOM    350  N   GLY A  47      13.281  10.523  20.719  1.00 70.06           N  
ATOM    351  CA  GLY A  47      13.250  11.727  21.531  1.00 70.06           C  
ATOM    352  C   GLY A  47      12.742  11.484  22.938  1.00 70.06           C  
ATOM    353  O   GLY A  47      12.328  10.375  23.266  1.00 70.06           O  
ATOM    354  N   GLY A  48      13.047  12.570  23.844  1.00 68.62           N  
ATOM    355  CA  GLY A  48      12.625  12.641  25.234  1.00 68.62           C  
ATOM    356  C   GLY A  48      11.188  13.109  25.391  1.00 68.62           C  
ATOM    357  O   GLY A  48      10.414  13.094  24.438  1.00 68.62           O  
ATOM    358  N   GLU A  49      10.672  13.242  26.516  1.00 69.19           N  
ATOM    359  CA  GLU A  49       9.297  13.359  27.000  1.00 69.19           C  
ATOM    360  C   GLU A  49       8.602  14.578  26.391  1.00 69.19           C  
ATOM    361  CB  GLU A  49       9.266  13.430  28.516  1.00 69.19           C  
ATOM    362  O   GLU A  49       7.438  14.508  26.016  1.00 69.19           O  
ATOM    363  CG  GLU A  49       9.742  12.156  29.203  1.00 69.19           C  
ATOM    364  CD  GLU A  49       9.641  12.219  30.719  1.00 69.19           C  
ATOM    365  OE1 GLU A  49       9.398  11.164  31.359  1.00 69.19           O  
ATOM    366  OE2 GLU A  49       9.805  13.328  31.281  1.00 69.19           O  
ATOM    367  N   SER A  50       9.414  15.641  26.016  1.00 69.12           N  
ATOM    368  CA  SER A  50       8.672  16.844  25.672  1.00 69.12           C  
ATOM    369  C   SER A  50       9.219  17.484  24.406  1.00 69.12           C  
ATOM    370  CB  SER A  50       8.727  17.859  26.812  1.00 69.12           C  
ATOM    371  O   SER A  50       8.578  18.359  23.812  1.00 69.12           O  
ATOM    372  OG  SER A  50       9.383  17.312  27.953  1.00 69.12           O  
ATOM    373  N   GLY A  51      10.273  16.922  23.844  1.00 73.81           N  
ATOM    374  CA  GLY A  51      10.820  17.609  22.688  1.00 73.81           C  
ATOM    375  C   GLY A  51      10.352  17.016  21.359  1.00 73.81           C  
ATOM    376  O   GLY A  51      10.086  15.820  21.266  1.00 73.81           O  
ATOM    377  N   GLY A  52       9.953  17.891  20.438  1.00 82.75           N  
ATOM    378  CA  GLY A  52       9.594  17.484  19.078  1.00 82.75           C  
ATOM    379  C   GLY A  52      10.719  16.766  18.359  1.00 82.75           C  
ATOM    380  O   GLY A  52      11.891  17.047  18.594  1.00 82.75           O  
ATOM    381  N   GLN A  53      10.312  15.758  17.688  1.00 85.44           N  
ATOM    382  CA  GLN A  53      11.266  14.984  16.891  1.00 85.44           C  
ATOM    383  C   GLN A  53      10.984  15.141  15.398  1.00 85.44           C  
ATOM    384  CB  GLN A  53      11.219  13.508  17.281  1.00 85.44           C  
ATOM    385  O   GLN A  53       9.828  15.141  14.977  1.00 85.44           O  
ATOM    386  CG  GLN A  53      11.477  13.258  18.766  1.00 85.44           C  
ATOM    387  CD  GLN A  53      11.297  11.797  19.156  1.00 85.44           C  
ATOM    388  NE2 GLN A  53      11.930  11.398  20.250  1.00 85.44           N  
ATOM    389  OE1 GLN A  53      10.602  11.047  18.469  1.00 85.44           O  
ATOM    390  N   ARG A  54      12.117  15.398  14.688  1.00 88.69           N  
ATOM    391  CA  ARG A  54      11.984  15.562  13.242  1.00 88.69           C  
ATOM    392  C   ARG A  54      13.055  14.773  12.500  1.00 88.69           C  
ATOM    393  CB  ARG A  54      12.062  17.047  12.852  1.00 88.69           C  
ATOM    394  O   ARG A  54      14.234  14.828  12.859  1.00 88.69           O  
ATOM    395  CG  ARG A  54      11.812  17.312  11.375  1.00 88.69           C  
ATOM    396  CD  ARG A  54      11.828  18.797  11.062  1.00 88.69           C  
ATOM    397  NE  ARG A  54      11.445  19.062   9.680  1.00 88.69           N  
ATOM    398  NH1 ARG A  54      12.117  21.266   9.695  1.00 88.69           N  
ATOM    399  NH2 ARG A  54      11.211  20.344   7.797  1.00 88.69           N  
ATOM    400  CZ  ARG A  54      11.586  20.219   9.062  1.00 88.69           C  
ATOM    401  N   VAL A  55      12.547  13.953  11.508  1.00 90.44           N  
ATOM    402  CA  VAL A  55      13.453  13.195  10.656  1.00 90.44           C  
ATOM    403  C   VAL A  55      13.211  13.555   9.195  1.00 90.44           C  
ATOM    404  CB  VAL A  55      13.281  11.672  10.859  1.00 90.44           C  
ATOM    405  O   VAL A  55      12.078  13.523   8.719  1.00 90.44           O  
ATOM    406  CG1 VAL A  55      14.141  10.891   9.867  1.00 90.44           C  
ATOM    407  CG2 VAL A  55      13.641  11.289  12.297  1.00 90.44           C  
ATOM    408  N   GLU A  56      14.359  13.945   8.531  1.00 91.25           N  
ATOM    409  CA  GLU A  56      14.312  14.234   7.098  1.00 91.25           C  
ATOM    410  C   GLU A  56      15.328  13.391   6.332  1.00 91.25           C  
ATOM    411  CB  GLU A  56      14.578  15.719   6.844  1.00 91.25           C  
ATOM    412  O   GLU A  56      16.516  13.398   6.645  1.00 91.25           O  
ATOM    413  CG  GLU A  56      13.547  16.641   7.488  1.00 91.25           C  
ATOM    414  CD  GLU A  56      13.844  18.125   7.262  1.00 91.25           C  
ATOM    415  OE1 GLU A  56      13.055  18.969   7.727  1.00 91.25           O  
ATOM    416  OE2 GLU A  56      14.867  18.422   6.613  1.00 91.25           O  
ATOM    417  N   SER A  57      14.742  12.586   5.410  1.00 90.88           N  
ATOM    418  CA  SER A  57      15.617  11.766   4.586  1.00 90.88           C  
ATOM    419  C   SER A  57      15.391  12.031   3.102  1.00 90.88           C  
ATOM    420  CB  SER A  57      15.391  10.281   4.883  1.00 90.88           C  
ATOM    421  O   SER A  57      14.250  12.125   2.646  1.00 90.88           O  
ATOM    422  OG  SER A  57      15.578  10.008   6.258  1.00 90.88           O  
ATOM    423  N   ARG A  58      16.516  12.297   2.467  1.00 89.00           N  
ATOM    424  CA  ARG A  58      16.484  12.523   1.026  1.00 89.00           C  
ATOM    425  C   ARG A  58      17.453  11.602   0.300  1.00 89.00           C  
ATOM    426  CB  ARG A  58      16.797  13.984   0.703  1.00 89.00           C  
ATOM    427  O   ARG A  58      18.625  11.500   0.688  1.00 89.00           O  
ATOM    428  CG  ARG A  58      16.594  14.352  -0.757  1.00 89.00           C  
ATOM    429  CD  ARG A  58      16.797  15.844  -0.999  1.00 89.00           C  
ATOM    430  NE  ARG A  58      16.484  16.219  -2.377  1.00 89.00           N  
ATOM    431  NH1 ARG A  58      16.922  18.469  -2.090  1.00 89.00           N  
ATOM    432  NH2 ARG A  58      16.250  17.672  -4.133  1.00 89.00           N  
ATOM    433  CZ  ARG A  58      16.547  17.453  -2.863  1.00 89.00           C  
ATOM    434  N   VAL A  59      16.875  10.898  -0.731  1.00 89.12           N  
ATOM    435  CA  VAL A  59      17.734  10.023  -1.533  1.00 89.12           C  
ATOM    436  C   VAL A  59      17.531  10.320  -3.018  1.00 89.12           C  
ATOM    437  CB  VAL A  59      17.438   8.531  -1.246  1.00 89.12           C  
ATOM    438  O   VAL A  59      16.391  10.375  -3.496  1.00 89.12           O  
ATOM    439  CG1 VAL A  59      18.250   7.637  -2.174  1.00 89.12           C  
ATOM    440  CG2 VAL A  59      17.734   8.203   0.216  1.00 89.12           C  
ATOM    441  N   GLN A  60      18.609  10.648  -3.646  1.00 85.50           N  
ATOM    442  CA  GLN A  60      18.625  10.820  -5.094  1.00 85.50           C  
ATOM    443  C   GLN A  60      19.500   9.766  -5.762  1.00 85.50           C  
ATOM    444  CB  GLN A  60      19.125  12.219  -5.461  1.00 85.50           C  
ATOM    445  O   GLN A  60      20.719   9.719  -5.539  1.00 85.50           O  
ATOM    446  CG  GLN A  60      19.016  12.539  -6.945  1.00 85.50           C  
ATOM    447  CD  GLN A  60      19.422  13.969  -7.266  1.00 85.50           C  
ATOM    448  NE2 GLN A  60      19.141  14.406  -8.484  1.00 85.50           N  
ATOM    449  OE1 GLN A  60      19.984  14.672  -6.426  1.00 85.50           O  
ATOM    450  N   GLY A  61      18.781   8.828  -6.398  1.00 75.94           N  
ATOM    451  CA  GLY A  61      19.500   7.730  -7.031  1.00 75.94           C  
ATOM    452  C   GLY A  61      19.812   7.980  -8.500  1.00 75.94           C  
ATOM    453  O   GLY A  61      19.375   8.992  -9.062  1.00 75.94           O  
ATOM    454  N   GLY A  62      20.734   7.023  -9.016  1.00 74.62           N  
ATOM    455  CA  GLY A  62      21.109   7.008 -10.422  1.00 74.62           C  
ATOM    456  C   GLY A  62      20.125   6.230 -11.289  1.00 74.62           C  
ATOM    457  O   GLY A  62      19.000   5.961 -10.875  1.00 74.62           O  
ATOM    458  N   GLU A  63      20.375   5.988 -12.516  1.00 73.25           N  
ATOM    459  CA  GLU A  63      19.531   5.535 -13.617  1.00 73.25           C  
ATOM    460  C   GLU A  63      19.031   4.113 -13.383  1.00 73.25           C  
ATOM    461  CB  GLU A  63      20.297   5.609 -14.938  1.00 73.25           C  
ATOM    462  O   GLU A  63      17.859   3.807 -13.648  1.00 73.25           O  
ATOM    463  CG  GLU A  63      20.641   7.027 -15.375  1.00 73.25           C  
ATOM    464  CD  GLU A  63      21.328   7.090 -16.719  1.00 73.25           C  
ATOM    465  OE1 GLU A  63      21.203   8.117 -17.438  1.00 73.25           O  
ATOM    466  OE2 GLU A  63      22.016   6.105 -17.078  1.00 73.25           O  
ATOM    467  N   SER A  64      19.812   3.324 -12.602  1.00 71.44           N  
ATOM    468  CA  SER A  64      19.438   1.915 -12.609  1.00 71.44           C  
ATOM    469  C   SER A  64      19.422   1.341 -11.195  1.00 71.44           C  
ATOM    470  CB  SER A  64      20.391   1.106 -13.484  1.00 71.44           C  
ATOM    471  O   SER A  64      18.844   0.274 -10.961  1.00 71.44           O  
ATOM    472  OG  SER A  64      21.672   1.709 -13.516  1.00 71.44           O  
ATOM    473  N   GLY A  65      19.797   2.129 -10.188  1.00 74.31           N  
ATOM    474  CA  GLY A  65      19.875   1.544  -8.859  1.00 74.31           C  
ATOM    475  C   GLY A  65      18.641   1.812  -8.016  1.00 74.31           C  
ATOM    476  O   GLY A  65      18.016   2.869  -8.141  1.00 74.31           O  
ATOM    477  N   GLY A  66      18.125   0.789  -7.340  1.00 82.69           N  
ATOM    478  CA  GLY A  66      17.031   0.912  -6.395  1.00 82.69           C  
ATOM    479  C   GLY A  66      17.344   1.847  -5.238  1.00 82.69           C  
ATOM    480  O   GLY A  66      18.484   1.932  -4.793  1.00 82.69           O  
ATOM    481  N   GLN A  67      16.344   2.623  -4.957  1.00 86.44           N  
ATOM    482  CA  GLN A  67      16.469   3.545  -3.836  1.00 86.44           C  
ATOM    483  C   GLN A  67      15.523   3.174  -2.703  1.00 86.44           C  
ATOM    484  CB  GLN A  67      16.219   4.984  -4.289  1.00 86.44           C  
ATOM    485  O   GLN A  67      14.367   2.830  -2.943  1.00 86.44           O  
ATOM    486  CG  GLN A  67      17.156   5.461  -5.391  1.00 86.44           C  
ATOM    487  CD  GLN A  67      16.656   6.711  -6.086  1.00 86.44           C  
ATOM    488  NE2 GLN A  67      17.516   7.344  -6.871  1.00 86.44           N  
ATOM    489  OE1 GLN A  67      15.492   7.105  -5.926  1.00 86.44           O  
ATOM    490  N   ARG A  68      16.156   3.164  -1.470  1.00 89.19           N  
ATOM    491  CA  ARG A  68      15.352   2.822  -0.298  1.00 89.19           C  
ATOM    492  C   ARG A  68      15.594   3.809   0.840  1.00 89.19           C  
ATOM    493  CB  ARG A  68      15.656   1.398   0.168  1.00 89.19           C  
ATOM    494  O   ARG A  68      16.750   4.117   1.164  1.00 89.19           O  
ATOM    495  CG  ARG A  68      14.750   0.902   1.279  1.00 89.19           C  
ATOM    496  CD  ARG A  68      15.031  -0.550   1.636  1.00 89.19           C  
ATOM    497  NE  ARG A  68      14.070  -1.064   2.609  1.00 89.19           N  
ATOM    498  NH1 ARG A  68      15.375  -2.861   3.252  1.00 89.19           N  
ATOM    499  NH2 ARG A  68      13.320  -2.529   4.207  1.00 89.19           N  
ATOM    500  CZ  ARG A  68      14.258  -2.150   3.354  1.00 89.19           C  
ATOM    501  N   VAL A  69      14.438   4.332   1.356  1.00 91.12           N  
ATOM    502  CA  VAL A  69      14.500   5.230   2.504  1.00 91.12           C  
ATOM    503  C   VAL A  69      13.648   4.676   3.645  1.00 91.12           C  
ATOM    504  CB  VAL A  69      14.023   6.656   2.137  1.00 91.12           C  
ATOM    505  O   VAL A  69      12.469   4.355   3.451  1.00 91.12           O  
ATOM    506  CG1 VAL A  69      14.000   7.551   3.373  1.00 91.12           C  
ATOM    507  CG2 VAL A  69      14.930   7.254   1.062  1.00 91.12           C  
ATOM    508  N   GLU A  70      14.344   4.555   4.836  1.00 91.56           N  
ATOM    509  CA  GLU A  70      13.648   4.117   6.043  1.00 91.56           C  
ATOM    510  C   GLU A  70      13.812   5.129   7.172  1.00 91.56           C  
ATOM    511  CB  GLU A  70      14.156   2.744   6.484  1.00 91.56           C  
ATOM    512  O   GLU A  70      14.938   5.496   7.527  1.00 91.56           O  
ATOM    513  CG  GLU A  70      13.930   1.643   5.461  1.00 91.56           C  
ATOM    514  CD  GLU A  70      14.477   0.292   5.898  1.00 91.56           C  
ATOM    515  OE1 GLU A  70      14.250  -0.712   5.188  1.00 91.56           O  
ATOM    516  OE2 GLU A  70      15.125   0.239   6.969  1.00 91.56           O  
ATOM    517  N   SER A  71      12.641   5.605   7.605  1.00 91.81           N  
ATOM    518  CA  SER A  71      12.680   6.551   8.719  1.00 91.81           C  
ATOM    519  C   SER A  71      11.820   6.062   9.883  1.00 91.81           C  
ATOM    520  CB  SER A  71      12.195   7.930   8.266  1.00 91.81           C  
ATOM    521  O   SER A  71      10.703   5.586   9.680  1.00 91.81           O  
ATOM    522  OG  SER A  71      12.961   8.391   7.168  1.00 91.81           O  
ATOM    523  N   ARG A  72      12.461   6.105  11.031  1.00 88.69           N  
ATOM    524  CA  ARG A  72      11.758   5.738  12.258  1.00 88.69           C  
ATOM    525  C   ARG A  72      11.875   6.836  13.305  1.00 88.69           C  
ATOM    526  CB  ARG A  72      12.305   4.418  12.812  1.00 88.69           C  
ATOM    527  O   ARG A  72      12.977   7.309  13.594  1.00 88.69           O  
ATOM    528  CG  ARG A  72      11.445   3.812  13.906  1.00 88.69           C  
ATOM    529  CD  ARG A  72      11.938   2.430  14.312  1.00 88.69           C  
ATOM    530  NE  ARG A  72      11.055   1.807  15.297  1.00 88.69           N  
ATOM    531  NH1 ARG A  72      12.211  -0.193  15.375  1.00 88.69           N  
ATOM    532  NH2 ARG A  72      10.344   0.109  16.672  1.00 88.69           N  
ATOM    533  CZ  ARG A  72      11.203   0.576  15.773  1.00 88.69           C  
ATOM    534  N   VAL A  73      10.680   7.258  13.797  1.00 89.44           N  
ATOM    535  CA  VAL A  73      10.672   8.289  14.828  1.00 89.44           C  
ATOM    536  C   VAL A  73       9.836   7.820  16.016  1.00 89.44           C  
ATOM    537  CB  VAL A  73      10.125   9.625  14.289  1.00 89.44           C  
ATOM    538  O   VAL A  73       8.695   7.379  15.852  1.00 89.44           O  
ATOM    539  CG1 VAL A  73      10.047  10.664  15.406  1.00 89.44           C  
ATOM    540  CG2 VAL A  73      11.000  10.133  13.141  1.00 89.44           C  
ATOM    541  N   GLN A  74      10.453   7.820  17.156  1.00 86.00           N  
ATOM    542  CA  GLN A  74       9.773   7.543  18.422  1.00 86.00           C  
ATOM    543  C   GLN A  74       9.797   8.766  19.328  1.00 86.00           C  
ATOM    544  CB  GLN A  74      10.406   6.344  19.125  1.00 86.00           C  
ATOM    545  O   GLN A  74      10.867   9.195  19.781  1.00 86.00           O  
ATOM    546  CG  GLN A  74       9.648   5.887  20.359  1.00 86.00           C  
ATOM    547  CD  GLN A  74      10.234   4.625  20.969  1.00 86.00           C  
ATOM    548  NE2 GLN A  74       9.469   3.984  21.844  1.00 86.00           N  
ATOM    549  OE1 GLN A  74      11.359   4.227  20.656  1.00 86.00           O  
ATOM    550  N   GLY A  75       8.617   9.359  19.438  1.00 77.44           N  
ATOM    551  CA  GLY A  75       8.523  10.562  20.250  1.00 77.44           C  
ATOM    552  C   GLY A  75       8.094  10.281  21.672  1.00 77.44           C  
ATOM    553  O   GLY A  75       7.820   9.133  22.031  1.00 77.44           O  
ATOM    554  N   GLY A  76       8.219  11.438  22.469  1.00 76.62           N  
ATOM    555  CA  GLY A  76       7.758  11.422  23.844  1.00 76.62           C  
ATOM    556  C   GLY A  76       6.293  11.773  23.984  1.00 76.62           C  
ATOM    557  O   GLY A  76       5.539  11.734  23.016  1.00 76.62           O  
ATOM    558  N   GLU A  77       5.793  11.953  25.125  1.00 77.38           N  
ATOM    559  CA  GLU A  77       4.402  12.078  25.547  1.00 77.38           C  
ATOM    560  C   GLU A  77       3.746  13.312  24.938  1.00 77.38           C  
ATOM    561  CB  GLU A  77       4.309  12.125  27.078  1.00 77.38           C  
ATOM    562  O   GLU A  77       2.598  13.266  24.500  1.00 77.38           O  
ATOM    563  CG  GLU A  77       4.738  10.836  27.750  1.00 77.38           C  
ATOM    564  CD  GLU A  77       4.562  10.875  29.266  1.00 77.38           C  
ATOM    565  OE1 GLU A  77       4.352   9.805  29.875  1.00 77.38           O  
ATOM    566  OE2 GLU A  77       4.641  11.984  29.844  1.00 77.38           O  
ATOM    567  N   SER A  78       4.562  14.367  24.734  1.00 77.38           N  
ATOM    568  CA  SER A  78       3.922  15.617  24.344  1.00 77.38           C  
ATOM    569  C   SER A  78       4.570  16.219  23.094  1.00 77.38           C  
ATOM    570  CB  SER A  78       3.988  16.625  25.500  1.00 77.38           C  
ATOM    571  O   SER A  78       4.004  17.094  22.453  1.00 77.38           O  
ATOM    572  OG  SER A  78       4.016  15.961  26.750  1.00 77.38           O  
ATOM    573  N   GLY A  79       5.656  15.695  22.688  1.00 77.88           N  
ATOM    574  CA  GLY A  79       6.363  16.328  21.578  1.00 77.88           C  
ATOM    575  C   GLY A  79       5.859  15.875  20.219  1.00 77.88           C  
ATOM    576  O   GLY A  79       5.492  14.711  20.047  1.00 77.88           O  
ATOM    577  N   GLY A  80       5.645  16.781  19.312  1.00 85.75           N  
ATOM    578  CA  GLY A  80       5.266  16.500  17.938  1.00 85.75           C  
ATOM    579  C   GLY A  80       6.328  15.734  17.172  1.00 85.75           C  
ATOM    580  O   GLY A  80       7.523  15.898  17.422  1.00 85.75           O  
ATOM    581  N   GLN A  81       5.840  14.836  16.406  1.00 87.94           N  
ATOM    582  CA  GLN A  81       6.734  14.031  15.578  1.00 87.94           C  
ATOM    583  C   GLN A  81       6.473  14.266  14.094  1.00 87.94           C  
ATOM    584  CB  GLN A  81       6.578  12.547  15.914  1.00 87.94           C  
ATOM    585  O   GLN A  81       5.320  14.305  13.664  1.00 87.94           O  
ATOM    586  CG  GLN A  81       6.762  12.227  17.391  1.00 87.94           C  
ATOM    587  CD  GLN A  81       6.293  10.828  17.750  1.00 87.94           C  
ATOM    588  NE2 GLN A  81       6.832  10.281  18.844  1.00 87.94           N  
ATOM    589  OE1 GLN A  81       5.453  10.250  17.062  1.00 87.94           O  
ATOM    590  N   ARG A  82       7.641  14.508  13.422  1.00 90.50           N  
ATOM    591  CA  ARG A  82       7.523  14.750  11.984  1.00 90.50           C  
ATOM    592  C   ARG A  82       8.570  13.953  11.211  1.00 90.50           C  
ATOM    593  CB  ARG A  82       7.672  16.250  11.680  1.00 90.50           C  
ATOM    594  O   ARG A  82       9.750  13.953  11.562  1.00 90.50           O  
ATOM    595  CG  ARG A  82       7.375  16.609  10.234  1.00 90.50           C  
ATOM    596  CD  ARG A  82       7.379  18.109  10.023  1.00 90.50           C  
ATOM    597  NE  ARG A  82       6.957  18.469   8.672  1.00 90.50           N  
ATOM    598  NH1 ARG A  82       7.980  20.547   8.672  1.00 90.50           N  
ATOM    599  NH2 ARG A  82       6.820  19.828   6.828  1.00 90.50           N  
ATOM    600  CZ  ARG A  82       7.254  19.609   8.062  1.00 90.50           C  
ATOM    601  N   VAL A  83       8.023  13.234  10.172  1.00 92.50           N  
ATOM    602  CA  VAL A  83       8.906  12.477   9.289  1.00 92.50           C  
ATOM    603  C   VAL A  83       8.664  12.906   7.840  1.00 92.50           C  
ATOM    604  CB  VAL A  83       8.688  10.961   9.430  1.00 92.50           C  
ATOM    605  O   VAL A  83       7.527  12.906   7.363  1.00 92.50           O  
ATOM    606  CG1 VAL A  83       9.539  10.188   8.430  1.00 92.50           C  
ATOM    607  CG2 VAL A  83       9.000  10.508  10.859  1.00 92.50           C  
ATOM    608  N   GLU A  84       9.836  13.281   7.191  1.00 93.69           N  
ATOM    609  CA  GLU A  84       9.789  13.641   5.777  1.00 93.69           C  
ATOM    610  C   GLU A  84      10.789  12.812   4.969  1.00 93.69           C  
ATOM    611  CB  GLU A  84      10.070  15.133   5.590  1.00 93.69           C  
ATOM    612  O   GLU A  84      11.977  12.789   5.277  1.00 93.69           O  
ATOM    613  CG  GLU A  84       9.062  16.031   6.273  1.00 93.69           C  
ATOM    614  CD  GLU A  84       9.383  17.516   6.129  1.00 93.69           C  
ATOM    615  OE1 GLU A  84       8.594  18.359   6.598  1.00 93.69           O  
ATOM    616  OE2 GLU A  84      10.445  17.828   5.539  1.00 93.69           O  
ATOM    617  N   SER A  85      10.180  12.109   4.004  1.00 93.12           N  
ATOM    618  CA  SER A  85      11.031  11.312   3.131  1.00 93.12           C  
ATOM    619  C   SER A  85      10.828  11.680   1.666  1.00 93.12           C  
ATOM    620  CB  SER A  85      10.773   9.820   3.336  1.00 93.12           C  
ATOM    621  O   SER A  85       9.688  11.797   1.206  1.00 93.12           O  
ATOM    622  OG  SER A  85      10.938   9.461   4.695  1.00 93.12           O  
ATOM    623  N   ARG A  86      11.969  11.953   1.062  1.00 91.00           N  
ATOM    624  CA  ARG A  86      11.945  12.234  -0.368  1.00 91.00           C  
ATOM    625  C   ARG A  86      12.891  11.305  -1.123  1.00 91.00           C  
ATOM    626  CB  ARG A  86      12.328  13.695  -0.633  1.00 91.00           C  
ATOM    627  O   ARG A  86      14.062  11.180  -0.769  1.00 91.00           O  
ATOM    628  CG  ARG A  86      11.242  14.695  -0.258  1.00 91.00           C  
ATOM    629  CD  ARG A  86      11.648  16.125  -0.608  1.00 91.00           C  
ATOM    630  NE  ARG A  86      10.711  17.094  -0.051  1.00 91.00           N  
ATOM    631  NH1 ARG A  86      11.898  18.938  -0.758  1.00 91.00           N  
ATOM    632  NH2 ARG A  86       9.945  19.203   0.409  1.00 91.00           N  
ATOM    633  CZ  ARG A  86      10.852  18.406  -0.135  1.00 91.00           C  
ATOM    634  N   VAL A  87      12.273  10.641  -2.129  1.00 90.38           N  
ATOM    635  CA  VAL A  87      13.094   9.742  -2.936  1.00 90.38           C  
ATOM    636  C   VAL A  87      12.914  10.070  -4.418  1.00 90.38           C  
ATOM    637  CB  VAL A  87      12.742   8.258  -2.670  1.00 90.38           C  
ATOM    638  O   VAL A  87      11.789  10.148  -4.910  1.00 90.38           O  
ATOM    639  CG1 VAL A  87      13.562   7.340  -3.568  1.00 90.38           C  
ATOM    640  CG2 VAL A  87      12.961   7.914  -1.199  1.00 90.38           C  
ATOM    641  N   GLN A  88      14.023  10.352  -5.051  1.00 87.38           N  
ATOM    642  CA  GLN A  88      14.047  10.547  -6.500  1.00 87.38           C  
ATOM    643  C   GLN A  88      14.891   9.469  -7.184  1.00 87.38           C  
ATOM    644  CB  GLN A  88      14.586  11.938  -6.844  1.00 87.38           C  
ATOM    645  O   GLN A  88      16.109   9.398  -6.969  1.00 87.38           O  
ATOM    646  CG  GLN A  88      14.492  12.281  -8.320  1.00 87.38           C  
ATOM    647  CD  GLN A  88      14.938  13.703  -8.625  1.00 87.38           C  
ATOM    648  NE2 GLN A  88      14.680  14.156  -9.844  1.00 87.38           N  
ATOM    649  OE1 GLN A  88      15.500  14.383  -7.762  1.00 87.38           O  
ATOM    650  N   GLY A  89      14.180   8.594  -7.816  1.00 79.19           N  
ATOM    651  CA  GLY A  89      14.875   7.500  -8.484  1.00 79.19           C  
ATOM    652  C   GLY A  89      15.109   7.754  -9.961  1.00 79.19           C  
ATOM    653  O   GLY A  89      14.680   8.781 -10.492  1.00 79.19           O  
ATOM    654  N   GLY A  90      15.914   6.746 -10.508  1.00 77.12           N  
ATOM    655  CA  GLY A  90      16.203   6.762 -11.938  1.00 77.12           C  
ATOM    656  C   GLY A  90      15.164   6.012 -12.758  1.00 77.12           C  
ATOM    657  O   GLY A  90      14.055   5.750 -12.281  1.00 77.12           O  
ATOM    658  N   GLU A  91      15.367   5.754 -13.969  1.00 76.88           N  
ATOM    659  CA  GLU A  91      14.477   5.262 -15.016  1.00 76.88           C  
ATOM    660  C   GLU A  91      14.016   3.838 -14.719  1.00 76.88           C  
ATOM    661  CB  GLU A  91      15.172   5.324 -16.375  1.00 76.88           C  
ATOM    662  O   GLU A  91      12.844   3.508 -14.914  1.00 76.88           O  
ATOM    663  CG  GLU A  91      15.461   6.738 -16.859  1.00 76.88           C  
ATOM    664  CD  GLU A  91      16.078   6.789 -18.250  1.00 76.88           C  
ATOM    665  OE1 GLU A  91      15.914   7.816 -18.938  1.00 76.88           O  
ATOM    666  OE2 GLU A  91      16.719   5.793 -18.641  1.00 76.88           O  
ATOM    667  N   SER A  92      14.906   3.086 -14.070  1.00 75.44           N  
ATOM    668  CA  SER A  92      14.578   1.668 -13.969  1.00 75.44           C  
ATOM    669  C   SER A  92      14.656   1.183 -12.523  1.00 75.44           C  
ATOM    670  CB  SER A  92      15.516   0.838 -14.844  1.00 75.44           C  
ATOM    671  O   SER A  92      14.141   0.114 -12.195  1.00 75.44           O  
ATOM    672  OG  SER A  92      16.844   1.348 -14.797  1.00 75.44           O  
ATOM    673  N   GLY A  93      15.195   1.941 -11.641  1.00 75.75           N  
ATOM    674  CA  GLY A  93      15.391   1.459 -10.289  1.00 75.75           C  
ATOM    675  C   GLY A  93      14.156   1.597  -9.414  1.00 75.75           C  
ATOM    676  O   GLY A  93      13.438   2.596  -9.500  1.00 75.75           O  
ATOM    677  N   GLY A  94      13.758   0.577  -8.719  1.00 84.62           N  
ATOM    678  CA  GLY A  94      12.664   0.593  -7.766  1.00 84.62           C  
ATOM    679  C   GLY A  94      12.898   1.547  -6.609  1.00 84.62           C  
ATOM    680  O   GLY A  94      14.039   1.749  -6.184  1.00 84.62           O  
ATOM    681  N   GLN A  95      11.820   2.211  -6.289  1.00 87.62           N  
ATOM    682  CA  GLN A  95      11.883   3.139  -5.164  1.00 87.62           C  
ATOM    683  C   GLN A  95      10.969   2.688  -4.027  1.00 87.62           C  
ATOM    684  CB  GLN A  95      11.500   4.551  -5.613  1.00 87.62           C  
ATOM    685  O   GLN A  95       9.820   2.299  -4.262  1.00 87.62           O  
ATOM    686  CG  GLN A  95      12.367   5.094  -6.742  1.00 87.62           C  
ATOM    687  CD  GLN A  95      11.555   5.789  -7.820  1.00 87.62           C  
ATOM    688  NE2 GLN A  95      12.250   6.441  -8.750  1.00 87.62           N  
ATOM    689  OE1 GLN A  95      10.320   5.746  -7.816  1.00 87.62           O  
ATOM    690  N   ARG A  96      11.633   2.703  -2.824  1.00 90.38           N  
ATOM    691  CA  ARG A  96      10.867   2.289  -1.650  1.00 90.38           C  
ATOM    692  C   ARG A  96      11.086   3.256  -0.491  1.00 90.38           C  
ATOM    693  CB  ARG A  96      11.258   0.871  -1.228  1.00 90.38           C  
ATOM    694  O   ARG A  96      12.219   3.604  -0.165  1.00 90.38           O  
ATOM    695  CG  ARG A  96      10.367   0.283  -0.145  1.00 90.38           C  
ATOM    696  CD  ARG A  96      10.703  -1.177   0.128  1.00 90.38           C  
ATOM    697  NE  ARG A  96       9.766  -1.776   1.074  1.00 90.38           N  
ATOM    698  NH1 ARG A  96      11.273  -3.322   1.902  1.00 90.38           N  
ATOM    699  NH2 ARG A  96       9.125  -3.250   2.715  1.00 90.38           N  
ATOM    700  CZ  ARG A  96      10.055  -2.781   1.895  1.00 90.38           C  
ATOM    701  N   VAL A  97       9.914   3.697   0.034  1.00 92.50           N  
ATOM    702  CA  VAL A  97       9.953   4.570   1.202  1.00 92.50           C  
ATOM    703  C   VAL A  97       9.117   3.971   2.326  1.00 92.50           C  
ATOM    704  CB  VAL A  97       9.453   5.992   0.864  1.00 92.50           C  
ATOM    705  O   VAL A  97       7.945   3.633   2.125  1.00 92.50           O  
ATOM    706  CG1 VAL A  97       9.438   6.871   2.115  1.00 92.50           C  
ATOM    707  CG2 VAL A  97      10.328   6.621  -0.220  1.00 92.50           C  
ATOM    708  N   GLU A  98       9.812   3.865   3.521  1.00 93.69           N  
ATOM    709  CA  GLU A  98       9.125   3.373   4.715  1.00 93.69           C  
ATOM    710  C   GLU A  98       9.289   4.344   5.883  1.00 93.69           C  
ATOM    711  CB  GLU A  98       9.656   1.990   5.105  1.00 93.69           C  
ATOM    712  O   GLU A  98      10.414   4.711   6.238  1.00 93.69           O  
ATOM    713  CG  GLU A  98       9.430   0.925   4.039  1.00 93.69           C  
ATOM    714  CD  GLU A  98      10.023  -0.425   4.410  1.00 93.69           C  
ATOM    715  OE1 GLU A  98       9.773  -1.416   3.686  1.00 93.69           O  
ATOM    716  OE2 GLU A  98      10.742  -0.494   5.434  1.00 93.69           O  
ATOM    717  N   SER A  99       8.109   4.742   6.336  1.00 93.31           N  
ATOM    718  CA  SER A  99       8.141   5.633   7.492  1.00 93.31           C  
ATOM    719  C   SER A  99       7.309   5.070   8.641  1.00 93.31           C  
ATOM    720  CB  SER A  99       7.625   7.023   7.113  1.00 93.31           C  
ATOM    721  O   SER A  99       6.184   4.613   8.438  1.00 93.31           O  
ATOM    722  OG  SER A  99       8.367   7.551   6.023  1.00 93.31           O  
ATOM    723  N   ARG A 100       7.949   5.059   9.766  1.00 91.19           N  
ATOM    724  CA  ARG A 100       7.273   4.645  10.992  1.00 91.19           C  
ATOM    725  C   ARG A 100       7.383   5.719  12.070  1.00 91.19           C  
ATOM    726  CB  ARG A 100       7.852   3.324  11.508  1.00 91.19           C  
ATOM    727  O   ARG A 100       8.484   6.164  12.398  1.00 91.19           O  
ATOM    728  CG  ARG A 100       7.445   2.111  10.680  1.00 91.19           C  
ATOM    729  CD  ARG A 100       7.988   0.819  11.273  1.00 91.19           C  
ATOM    730  NE  ARG A 100       7.773  -0.315  10.383  1.00 91.19           N  
ATOM    731  NH1 ARG A 100       8.914  -1.833  11.695  1.00 91.19           N  
ATOM    732  NH2 ARG A 100       7.965  -2.508   9.719  1.00 91.19           N  
ATOM    733  CZ  ARG A 100       8.219  -1.549  10.602  1.00 91.19           C  
ATOM    734  N   VAL A 101       6.199   6.121  12.531  1.00 90.06           N  
ATOM    735  CA  VAL A 101       6.191   7.137  13.570  1.00 90.06           C  
ATOM    736  C   VAL A 101       5.363   6.656  14.766  1.00 90.06           C  
ATOM    737  CB  VAL A 101       5.641   8.484  13.055  1.00 90.06           C  
ATOM    738  O   VAL A 101       4.219   6.230  14.594  1.00 90.06           O  
ATOM    739  CG1 VAL A 101       5.594   9.516  14.172  1.00 90.06           C  
ATOM    740  CG2 VAL A 101       6.492   8.992  11.891  1.00 90.06           C  
ATOM    741  N   GLN A 102       5.992   6.652  15.898  1.00 87.56           N  
ATOM    742  CA  GLN A 102       5.312   6.355  17.156  1.00 87.56           C  
ATOM    743  C   GLN A 102       5.301   7.574  18.078  1.00 87.56           C  
ATOM    744  CB  GLN A 102       5.980   5.172  17.859  1.00 87.56           C  
ATOM    745  O   GLN A 102       6.352   8.023  18.531  1.00 87.56           O  
ATOM    746  CG  GLN A 102       5.230   4.695  19.094  1.00 87.56           C  
ATOM    747  CD  GLN A 102       5.852   3.455  19.719  1.00 87.56           C  
ATOM    748  NE2 GLN A 102       5.121   2.812  20.609  1.00 87.56           N  
ATOM    749  OE1 GLN A 102       6.980   3.080  19.375  1.00 87.56           O  
ATOM    750  N   GLY A 103       4.137   8.117  18.156  1.00 80.31           N  
ATOM    751  CA  GLY A 103       4.000   9.305  18.984  1.00 80.31           C  
ATOM    752  C   GLY A 103       3.496   9.000  20.375  1.00 80.31           C  
ATOM    753  O   GLY A 103       3.211   7.848  20.703  1.00 80.31           O  
ATOM    754  N   GLY A 104       3.564  10.156  21.188  1.00 78.19           N  
ATOM    755  CA  GLY A 104       3.043  10.094  22.547  1.00 78.19           C  
ATOM    756  C   GLY A 104       1.575  10.461  22.641  1.00 78.19           C  
ATOM    757  O   GLY A 104       0.861  10.445  21.625  1.00 78.19           O  
ATOM    758  N   GLU A 105       1.033  10.656  23.719  1.00 78.38           N  
ATOM    759  CA  GLU A 105      -0.373  10.812  24.078  1.00 78.38           C  
ATOM    760  C   GLU A 105      -0.963  12.078  23.469  1.00 78.38           C  
ATOM    761  CB  GLU A 105      -0.539  10.828  25.609  1.00 78.38           C  
ATOM    762  O   GLU A 105      -2.086  12.070  22.969  1.00 78.38           O  
ATOM    763  CG  GLU A 105      -0.190   9.508  26.281  1.00 78.38           C  
ATOM    764  CD  GLU A 105      -0.458   9.508  27.766  1.00 78.38           C  
ATOM    765  OE1 GLU A 105      -0.744   8.430  28.344  1.00 78.38           O  
ATOM    766  OE2 GLU A 105      -0.384  10.594  28.391  1.00 78.38           O  
ATOM    767  N   SER A 106      -0.113  13.117  23.391  1.00 79.00           N  
ATOM    768  CA  SER A 106      -0.683  14.406  23.016  1.00 79.00           C  
ATOM    769  C   SER A 106       0.058  15.008  21.812  1.00 79.00           C  
ATOM    770  CB  SER A 106      -0.646  15.383  24.188  1.00 79.00           C  
ATOM    771  O   SER A 106      -0.427  15.953  21.188  1.00 79.00           O  
ATOM    772  OG  SER A 106      -0.755  14.688  25.422  1.00 79.00           O  
ATOM    773  N   GLY A 107       1.141  14.500  21.438  1.00 78.31           N  
ATOM    774  CA  GLY A 107       1.934  15.102  20.375  1.00 78.31           C  
ATOM    775  C   GLY A 107       1.433  14.758  18.984  1.00 78.31           C  
ATOM    776  O   GLY A 107       1.048  13.617  18.719  1.00 78.31           O  
ATOM    777  N   GLY A 108       1.256  15.711  18.125  1.00 86.44           N  
ATOM    778  CA  GLY A 108       0.867  15.516  16.734  1.00 86.44           C  
ATOM    779  C   GLY A 108       1.900  14.758  15.930  1.00 86.44           C  
ATOM    780  O   GLY A 108       3.100  14.859  16.188  1.00 86.44           O  
ATOM    781  N   GLN A 109       1.392  13.930  15.094  1.00 88.19           N  
ATOM    782  CA  GLN A 109       2.252  13.133  14.219  1.00 88.19           C  
ATOM    783  C   GLN A 109       1.982  13.445  12.750  1.00 88.19           C  
ATOM    784  CB  GLN A 109       2.055  11.641  14.484  1.00 88.19           C  
ATOM    785  O   GLN A 109       0.827  13.516  12.328  1.00 88.19           O  
ATOM    786  CG  GLN A 109       2.254  11.242  15.945  1.00 88.19           C  
ATOM    787  CD  GLN A 109       1.505   9.977  16.312  1.00 88.19           C  
ATOM    788  NE2 GLN A 109       1.908   9.352  17.422  1.00 88.19           N  
ATOM    789  OE1 GLN A 109       0.570   9.570  15.617  1.00 88.19           O  
ATOM    790  N   ARG A 110       3.127  13.719  12.109  1.00 90.62           N  
ATOM    791  CA  ARG A 110       3.018  14.031  10.680  1.00 90.62           C  
ATOM    792  C   ARG A 110       4.055  13.258   9.875  1.00 90.62           C  
ATOM    793  CB  ARG A 110       3.182  15.531  10.445  1.00 90.62           C  
ATOM    794  O   ARG A 110       5.242  13.258  10.211  1.00 90.62           O  
ATOM    795  CG  ARG A 110       2.879  15.961   9.016  1.00 90.62           C  
ATOM    796  CD  ARG A 110       2.898  17.484   8.867  1.00 90.62           C  
ATOM    797  NE  ARG A 110       2.455  17.891   7.543  1.00 90.62           N  
ATOM    798  NH1 ARG A 110       3.512  19.953   7.609  1.00 90.62           N  
ATOM    799  NH2 ARG A 110       2.303  19.344   5.762  1.00 90.62           N  
ATOM    800  CZ  ARG A 110       2.758  19.062   6.973  1.00 90.62           C  
ATOM    801  N   VAL A 111       3.514  12.570   8.859  1.00 92.25           N  
ATOM    802  CA  VAL A 111       4.387  11.828   7.953  1.00 92.25           C  
ATOM    803  C   VAL A 111       4.137  12.273   6.516  1.00 92.25           C  
ATOM    804  CB  VAL A 111       4.180  10.305   8.086  1.00 92.25           C  
ATOM    805  O   VAL A 111       2.998  12.266   6.043  1.00 92.25           O  
ATOM    806  CG1 VAL A 111       5.074   9.555   7.098  1.00 92.25           C  
ATOM    807  CG2 VAL A 111       4.453   9.852   9.516  1.00 92.25           C  
ATOM    808  N   GLU A 112       5.309  12.680   5.863  1.00 93.88           N  
ATOM    809  CA  GLU A 112       5.246  13.070   4.461  1.00 93.88           C  
ATOM    810  C   GLU A 112       6.246  12.281   3.621  1.00 93.88           C  
ATOM    811  CB  GLU A 112       5.504  14.578   4.312  1.00 93.88           C  
ATOM    812  O   GLU A 112       7.438  12.258   3.930  1.00 93.88           O  
ATOM    813  CG  GLU A 112       4.484  15.445   5.027  1.00 93.88           C  
ATOM    814  CD  GLU A 112       4.797  16.938   4.941  1.00 93.88           C  
ATOM    815  OE1 GLU A 112       3.969  17.750   5.391  1.00 93.88           O  
ATOM    816  OE2 GLU A 112       5.879  17.281   4.414  1.00 93.88           O  
ATOM    817  N   SER A 113       5.621  11.648   2.633  1.00 92.75           N  
ATOM    818  CA  SER A 113       6.480  10.906   1.716  1.00 92.75           C  
ATOM    819  C   SER A 113       6.258  11.344   0.273  1.00 92.75           C  
ATOM    820  CB  SER A 113       6.227   9.398   1.844  1.00 92.75           C  
ATOM    821  O   SER A 113       5.117  11.453  -0.180  1.00 92.75           O  
ATOM    822  OG  SER A 113       6.402   8.977   3.184  1.00 92.75           O  
ATOM    823  N   ARG A 114       7.363  11.664  -0.323  1.00 91.31           N  
ATOM    824  CA  ARG A 114       7.344  12.000  -1.742  1.00 91.31           C  
ATOM    825  C   ARG A 114       8.281  11.094  -2.533  1.00 91.31           C  
ATOM    826  CB  ARG A 114       7.730  13.469  -1.948  1.00 91.31           C  
ATOM    827  O   ARG A 114       9.469  11.008  -2.225  1.00 91.31           O  
ATOM    828  CG  ARG A 114       6.656  14.453  -1.522  1.00 91.31           C  
ATOM    829  CD  ARG A 114       7.066  15.891  -1.813  1.00 91.31           C  
ATOM    830  NE  ARG A 114       6.148  16.844  -1.202  1.00 91.31           N  
ATOM    831  NH1 ARG A 114       7.363  18.719  -1.803  1.00 91.31           N  
ATOM    832  NH2 ARG A 114       5.414  18.953  -0.623  1.00 91.31           N  
ATOM    833  CZ  ARG A 114       6.309  18.172  -1.210  1.00 91.31           C  
ATOM    834  N   VAL A 115       7.691  10.422  -3.469  1.00 89.88           N  
ATOM    835  CA  VAL A 115       8.500   9.516  -4.277  1.00 89.88           C  
ATOM    836  C   VAL A 115       8.320   9.844  -5.758  1.00 89.88           C  
ATOM    837  CB  VAL A 115       8.141   8.039  -4.016  1.00 89.88           C  
ATOM    838  O   VAL A 115       7.195   9.906  -6.254  1.00 89.88           O  
ATOM    839  CG1 VAL A 115       8.984   7.113  -4.891  1.00 89.88           C  
ATOM    840  CG2 VAL A 115       8.336   7.699  -2.537  1.00 89.88           C  
ATOM    841  N   GLN A 116       9.430  10.125  -6.383  1.00 87.75           N  
ATOM    842  CA  GLN A 116       9.453  10.336  -7.828  1.00 87.75           C  
ATOM    843  C   GLN A 116      10.266   9.250  -8.531  1.00 87.75           C  
ATOM    844  CB  GLN A 116      10.023  11.719  -8.156  1.00 87.75           C  
ATOM    845  O   GLN A 116      11.484   9.180  -8.367  1.00 87.75           O  
ATOM    846  CG  GLN A 116       9.930  12.086  -9.633  1.00 87.75           C  
ATOM    847  CD  GLN A 116      10.406  13.492  -9.922  1.00 87.75           C  
ATOM    848  NE2 GLN A 116      10.164  13.969 -11.141  1.00 87.75           N  
ATOM    849  OE1 GLN A 116      10.992  14.156  -9.055  1.00 87.75           O  
ATOM    850  N   GLY A 117       9.539   8.375  -9.141  1.00 79.50           N  
ATOM    851  CA  GLY A 117      10.195   7.281  -9.828  1.00 79.50           C  
ATOM    852  C   GLY A 117      10.359   7.520 -11.320  1.00 79.50           C  
ATOM    853  O   GLY A 117       9.945   8.562 -11.836  1.00 79.50           O  
ATOM    854  N   GLY A 118      11.117   6.480 -11.906  1.00 76.50           N  
ATOM    855  CA  GLY A 118      11.312   6.480 -13.344  1.00 76.50           C  
ATOM    856  C   GLY A 118      10.258   5.691 -14.094  1.00 76.50           C  
ATOM    857  O   GLY A 118       9.203   5.375 -13.539  1.00 76.50           O  
ATOM    858  N   GLU A 119      10.367   5.449 -15.312  1.00 75.38           N  
ATOM    859  CA  GLU A 119       9.414   4.902 -16.281  1.00 75.38           C  
ATOM    860  C   GLU A 119       9.078   3.449 -15.961  1.00 75.38           C  
ATOM    861  CB  GLU A 119       9.969   5.020 -17.703  1.00 75.38           C  
ATOM    862  O   GLU A 119       7.922   3.039 -16.062  1.00 75.38           O  
ATOM    863  CG  GLU A 119      10.125   6.457 -18.188  1.00 75.38           C  
ATOM    864  CD  GLU A 119      10.609   6.555 -19.625  1.00 75.38           C  
ATOM    865  OE1 GLU A 119      10.273   7.551 -20.297  1.00 75.38           O  
ATOM    866  OE2 GLU A 119      11.320   5.629 -20.062  1.00 75.38           O  
ATOM    867  N   SER A 120      10.078   2.766 -15.430  1.00 75.75           N  
ATOM    868  CA  SER A 120       9.867   1.325 -15.305  1.00 75.75           C  
ATOM    869  C   SER A 120      10.047   0.859 -13.867  1.00 75.75           C  
ATOM    870  CB  SER A 120      10.836   0.566 -16.219  1.00 75.75           C  
ATOM    871  O   SER A 120       9.625  -0.246 -13.516  1.00 75.75           O  
ATOM    872  OG  SER A 120      12.094   1.224 -16.281  1.00 75.75           O  
ATOM    873  N   GLY A 121      10.547   1.633 -13.016  1.00 74.06           N  
ATOM    874  CA  GLY A 121      10.820   1.187 -11.656  1.00 74.06           C  
ATOM    875  C   GLY A 121       9.609   1.245 -10.750  1.00 74.06           C  
ATOM    876  O   GLY A 121       8.836   2.203 -10.805  1.00 74.06           O  
ATOM    877  N   GLY A 122       9.281   0.192 -10.039  1.00 83.62           N  
ATOM    878  CA  GLY A 122       8.211   0.136  -9.062  1.00 83.62           C  
ATOM    879  C   GLY A 122       8.414   1.096  -7.902  1.00 83.62           C  
ATOM    880  O   GLY A 122       9.547   1.352  -7.492  1.00 83.62           O  
ATOM    881  N   GLN A 123       7.352   1.744  -7.555  1.00 86.12           N  
ATOM    882  CA  GLN A 123       7.367   2.668  -6.426  1.00 86.12           C  
ATOM    883  C   GLN A 123       6.469   2.176  -5.297  1.00 86.12           C  
ATOM    884  CB  GLN A 123       6.934   4.066  -6.871  1.00 86.12           C  
ATOM    885  O   GLN A 123       5.324   1.786  -5.531  1.00 86.12           O  
ATOM    886  CG  GLN A 123       7.770   4.637  -8.008  1.00 86.12           C  
ATOM    887  CD  GLN A 123       7.012   5.656  -8.836  1.00 86.12           C  
ATOM    888  NE2 GLN A 123       7.711   6.316  -9.750  1.00 86.12           N  
ATOM    889  OE1 GLN A 123       5.805   5.848  -8.656  1.00 86.12           O  
ATOM    890  N   ARG A 124       7.109   2.117  -4.141  1.00 89.50           N  
ATOM    891  CA  ARG A 124       6.367   1.669  -2.965  1.00 89.50           C  
ATOM    892  C   ARG A 124       6.574   2.619  -1.791  1.00 89.50           C  
ATOM    893  CB  ARG A 124       6.789   0.251  -2.572  1.00 89.50           C  
ATOM    894  O   ARG A 124       7.711   2.947  -1.442  1.00 89.50           O  
ATOM    895  CG  ARG A 124       5.902  -0.383  -1.513  1.00 89.50           C  
ATOM    896  CD  ARG A 124       6.273  -1.838  -1.264  1.00 89.50           C  
ATOM    897  NE  ARG A 124       5.324  -2.490  -0.366  1.00 89.50           N  
ATOM    898  NH1 ARG A 124       6.781  -4.160   0.294  1.00 89.50           N  
ATOM    899  NH2 ARG A 124       4.652  -4.090   1.138  1.00 89.50           N  
ATOM    900  CZ  ARG A 124       5.590  -3.578   0.353  1.00 89.50           C  
ATOM    901  N   VAL A 125       5.449   3.076  -1.260  1.00 91.06           N  
ATOM    902  CA  VAL A 125       5.488   3.943  -0.087  1.00 91.06           C  
ATOM    903  C   VAL A 125       4.633   3.346   1.028  1.00 91.06           C  
ATOM    904  CB  VAL A 125       5.004   5.371  -0.421  1.00 91.06           C  
ATOM    905  O   VAL A 125       3.455   3.047   0.823  1.00 91.06           O  
ATOM    906  CG1 VAL A 125       5.047   6.262   0.822  1.00 91.06           C  
ATOM    907  CG2 VAL A 125       5.852   5.977  -1.540  1.00 91.06           C  
ATOM    908  N   GLU A 126       5.297   3.172   2.207  1.00 92.31           N  
ATOM    909  CA  GLU A 126       4.605   2.660   3.387  1.00 92.31           C  
ATOM    910  C   GLU A 126       4.785   3.596   4.578  1.00 92.31           C  
ATOM    911  CB  GLU A 126       5.113   1.258   3.738  1.00 92.31           C  
ATOM    912  O   GLU A 126       5.910   3.943   4.941  1.00 92.31           O  
ATOM    913  CG  GLU A 126       4.863   0.223   2.650  1.00 92.31           C  
ATOM    914  CD  GLU A 126       5.434  -1.146   2.982  1.00 92.31           C  
ATOM    915  OE1 GLU A 126       5.102  -2.129   2.281  1.00 92.31           O  
ATOM    916  OE2 GLU A 126       6.219  -1.238   3.953  1.00 92.31           O  
ATOM    917  N   SER A 127       3.623   4.000   5.062  1.00 91.31           N  
ATOM    918  CA  SER A 127       3.658   4.840   6.254  1.00 91.31           C  
ATOM    919  C   SER A 127       2.816   4.238   7.375  1.00 91.31           C  
ATOM    920  CB  SER A 127       3.160   6.250   5.938  1.00 91.31           C  
ATOM    921  O   SER A 127       1.672   3.838   7.156  1.00 91.31           O  
ATOM    922  OG  SER A 127       3.902   6.816   4.867  1.00 91.31           O  
ATOM    923  N   ARG A 128       3.457   4.105   8.477  1.00 90.38           N  
ATOM    924  CA  ARG A 128       2.781   3.643   9.688  1.00 90.38           C  
ATOM    925  C   ARG A 128       2.896   4.672  10.805  1.00 90.38           C  
ATOM    926  CB  ARG A 128       3.355   2.301  10.141  1.00 90.38           C  
ATOM    927  O   ARG A 128       4.004   5.070  11.180  1.00 90.38           O  
ATOM    928  CG  ARG A 128       2.965   1.129   9.258  1.00 90.38           C  
ATOM    929  CD  ARG A 128       3.518  -0.187   9.789  1.00 90.38           C  
ATOM    930  NE  ARG A 128       3.314  -1.277   8.836  1.00 90.38           N  
ATOM    931  NH1 ARG A 128       4.504  -2.838  10.055  1.00 90.38           N  
ATOM    932  NH2 ARG A 128       3.543  -3.426   8.062  1.00 90.38           N  
ATOM    933  CZ  ARG A 128       3.787  -2.512   8.984  1.00 90.38           C  
ATOM    934  N   VAL A 129       1.752   5.121  11.203  1.00 88.44           N  
ATOM    935  CA  VAL A 129       1.751   6.109  12.273  1.00 88.44           C  
ATOM    936  C   VAL A 129       0.916   5.594  13.445  1.00 88.44           C  
ATOM    937  CB  VAL A 129       1.211   7.473  11.797  1.00 88.44           C  
ATOM    938  O   VAL A 129      -0.241   5.207  13.273  1.00 88.44           O  
ATOM    939  CG1 VAL A 129       1.176   8.477  12.945  1.00 88.44           C  
ATOM    940  CG2 VAL A 129       2.062   8.008  10.641  1.00 88.44           C  
ATOM    941  N   GLN A 130       1.572   5.520  14.570  1.00 86.94           N  
ATOM    942  CA  GLN A 130       0.895   5.172  15.812  1.00 86.94           C  
ATOM    943  C   GLN A 130       0.855   6.363  16.766  1.00 86.94           C  
ATOM    944  CB  GLN A 130       1.582   3.984  16.484  1.00 86.94           C  
ATOM    945  O   GLN A 130       1.892   6.785  17.281  1.00 86.94           O  
ATOM    946  CG  GLN A 130       0.840   3.455  17.703  1.00 86.94           C  
ATOM    947  CD  GLN A 130       1.484   2.213  18.297  1.00 86.94           C  
ATOM    948  NE2 GLN A 130       0.754   1.519  19.156  1.00 86.94           N  
ATOM    949  OE1 GLN A 130       2.631   1.882  17.969  1.00 86.94           O  
ATOM    950  N   GLY A 131      -0.317   6.938  16.828  1.00 79.12           N  
ATOM    951  CA  GLY A 131      -0.467   8.102  17.672  1.00 79.12           C  
ATOM    952  C   GLY A 131      -1.088   7.785  19.016  1.00 79.12           C  
ATOM    953  O   GLY A 131      -1.395   6.625  19.312  1.00 79.12           O  
ATOM    954  N   GLY A 132      -1.060   8.945  19.875  1.00 76.19           N  
ATOM    955  CA  GLY A 132      -1.701   8.883  21.188  1.00 76.19           C  
ATOM    956  C   GLY A 132      -3.148   9.336  21.156  1.00 76.19           C  
ATOM    957  O   GLY A 132      -3.754   9.438  20.094  1.00 76.19           O  
ATOM    958  N   GLU A 133      -3.824   9.469  22.156  1.00 76.19           N  
ATOM    959  CA  GLU A 133      -5.254   9.688  22.359  1.00 76.19           C  
ATOM    960  C   GLU A 133      -5.688  11.055  21.828  1.00 76.19           C  
ATOM    961  CB  GLU A 133      -5.609   9.555  23.844  1.00 76.19           C  
ATOM    962  O   GLU A 133      -6.750  11.180  21.219  1.00 76.19           O  
ATOM    963  CG  GLU A 133      -5.418   8.156  24.391  1.00 76.19           C  
ATOM    964  CD  GLU A 133      -5.848   8.023  25.844  1.00 76.19           C  
ATOM    965  OE1 GLU A 133      -6.305   6.926  26.250  1.00 76.19           O  
ATOM    966  OE2 GLU A 133      -5.730   9.016  26.594  1.00 76.19           O  
ATOM    967  N   SER A 134      -4.770  12.023  21.922  1.00 77.00           N  
ATOM    968  CA  SER A 134      -5.211  13.383  21.625  1.00 77.00           C  
ATOM    969  C   SER A 134      -4.414  14.000  20.484  1.00 77.00           C  
ATOM    970  CB  SER A 134      -5.082  14.266  22.875  1.00 77.00           C  
ATOM    971  O   SER A 134      -4.828  15.000  19.891  1.00 77.00           O  
ATOM    972  OG  SER A 134      -5.715  13.656  23.984  1.00 77.00           O  
ATOM    973  N   GLY A 135      -3.377  13.453  20.094  1.00 73.38           N  
ATOM    974  CA  GLY A 135      -2.533  14.047  19.062  1.00 73.38           C  
ATOM    975  C   GLY A 135      -3.025  13.773  17.656  1.00 73.38           C  
ATOM    976  O   GLY A 135      -3.471  12.672  17.359  1.00 73.38           O  
ATOM    977  N   GLY A 136      -3.141  14.789  16.797  1.00 84.06           N  
ATOM    978  CA  GLY A 136      -3.516  14.656  15.406  1.00 84.06           C  
ATOM    979  C   GLY A 136      -2.510  13.867  14.586  1.00 84.06           C  
ATOM    980  O   GLY A 136      -1.308  13.922  14.844  1.00 84.06           O  
ATOM    981  N   GLN A 137      -3.027  13.016  13.773  1.00 85.56           N  
ATOM    982  CA  GLN A 137      -2.201  12.203  12.883  1.00 85.56           C  
ATOM    983  C   GLN A 137      -2.469  12.547  11.422  1.00 85.56           C  
ATOM    984  CB  GLN A 137      -2.447  10.711  13.125  1.00 85.56           C  
ATOM    985  O   GLN A 137      -3.621  12.562  10.984  1.00 85.56           O  
ATOM    986  CG  GLN A 137      -2.268  10.289  14.578  1.00 85.56           C  
ATOM    987  CD  GLN A 137      -2.807   8.898  14.859  1.00 85.56           C  
ATOM    988  NE2 GLN A 137      -2.283   8.258  15.891  1.00 85.56           N  
ATOM    989  OE1 GLN A 137      -3.689   8.406  14.141  1.00 85.56           O  
ATOM    990  N   ARG A 138      -1.371  12.945  10.781  1.00 88.75           N  
ATOM    991  CA  ARG A 138      -1.479  13.297   9.367  1.00 88.75           C  
ATOM    992  C   ARG A 138      -0.441  12.547   8.539  1.00 88.75           C  
ATOM    993  CB  ARG A 138      -1.319  14.805   9.164  1.00 88.75           C  
ATOM    994  O   ARG A 138       0.751  12.578   8.844  1.00 88.75           O  
ATOM    995  CG  ARG A 138      -1.622  15.273   7.754  1.00 88.75           C  
ATOM    996  CD  ARG A 138      -1.577  16.797   7.645  1.00 88.75           C  
ATOM    997  NE  ARG A 138      -2.035  17.250   6.336  1.00 88.75           N  
ATOM    998  NH1 ARG A 138      -0.992  19.312   6.461  1.00 88.75           N  
ATOM    999  NH2 ARG A 138      -2.217  18.750   4.605  1.00 88.75           N  
ATOM   1000  CZ  ARG A 138      -1.747  18.438   5.801  1.00 88.75           C  
ATOM   1001  N   VAL A 139      -0.939  11.852   7.551  1.00 89.62           N  
ATOM   1002  CA  VAL A 139      -0.063  11.125   6.637  1.00 89.62           C  
ATOM   1003  C   VAL A 139      -0.346  11.555   5.199  1.00 89.62           C  
ATOM   1004  CB  VAL A 139      -0.234   9.602   6.777  1.00 89.62           C  
ATOM   1005  O   VAL A 139      -1.484  11.477   4.734  1.00 89.62           O  
ATOM   1006  CG1 VAL A 139       0.698   8.859   5.820  1.00 89.62           C  
ATOM   1007  CG2 VAL A 139       0.024   9.164   8.219  1.00 89.62           C  
ATOM   1008  N   GLU A 140       0.767  12.031   4.543  1.00 91.62           N  
ATOM   1009  CA  GLU A 140       0.670  12.438   3.143  1.00 91.62           C  
ATOM   1010  C   GLU A 140       1.687  11.695   2.281  1.00 91.62           C  
ATOM   1011  CB  GLU A 140       0.871  13.953   3.004  1.00 91.62           C  
ATOM   1012  O   GLU A 140       2.883  11.695   2.582  1.00 91.62           O  
ATOM   1013  CG  GLU A 140      -0.155  14.781   3.764  1.00 91.62           C  
ATOM   1014  CD  GLU A 140       0.110  16.281   3.691  1.00 91.62           C  
ATOM   1015  OE1 GLU A 140      -0.795  17.062   4.035  1.00 91.62           O  
ATOM   1016  OE2 GLU A 140       1.230  16.656   3.287  1.00 91.62           O  
ATOM   1017  N   SER A 141       1.113  11.078   1.297  1.00 89.81           N  
ATOM   1018  CA  SER A 141       1.979  10.383   0.346  1.00 89.81           C  
ATOM   1019  C   SER A 141       1.713  10.852  -1.082  1.00 89.81           C  
ATOM   1020  CB  SER A 141       1.782   8.875   0.443  1.00 89.81           C  
ATOM   1021  O   SER A 141       0.561  10.906  -1.519  1.00 89.81           O  
ATOM   1022  OG  SER A 141       1.988   8.422   1.771  1.00 89.81           O  
ATOM   1023  N   ARG A 142       2.789  11.250  -1.647  1.00 89.56           N  
ATOM   1024  CA  ARG A 142       2.734  11.641  -3.051  1.00 89.56           C  
ATOM   1025  C   ARG A 142       3.682  10.797  -3.895  1.00 89.56           C  
ATOM   1026  CB  ARG A 142       3.076  13.125  -3.209  1.00 89.56           C  
ATOM   1027  O   ARG A 142       4.887  10.750  -3.629  1.00 89.56           O  
ATOM   1028  CG  ARG A 142       2.871  13.656  -4.617  1.00 89.56           C  
ATOM   1029  CD  ARG A 142       3.082  15.164  -4.688  1.00 89.56           C  
ATOM   1030  NE  ARG A 142       2.719  15.703  -5.996  1.00 89.56           N  
ATOM   1031  NH1 ARG A 142       3.154  17.906  -5.445  1.00 89.56           N  
ATOM   1032  NH2 ARG A 142       2.406  17.359  -7.547  1.00 89.56           N  
ATOM   1033  CZ  ARG A 142       2.760  16.984  -6.324  1.00 89.56           C  
ATOM   1034  N   VAL A 143       3.121  10.078  -4.789  1.00 86.94           N  
ATOM   1035  CA  VAL A 143       3.941   9.219  -5.633  1.00 86.94           C  
ATOM   1036  C   VAL A 143       3.738   9.586  -7.102  1.00 86.94           C  
ATOM   1037  CB  VAL A 143       3.613   7.723  -5.410  1.00 86.94           C  
ATOM   1038  O   VAL A 143       2.604   9.656  -7.578  1.00 86.94           O  
ATOM   1039  CG1 VAL A 143       4.480   6.840  -6.309  1.00 86.94           C  
ATOM   1040  CG2 VAL A 143       3.801   7.348  -3.943  1.00 86.94           C  
ATOM   1041  N   GLN A 144       4.848   9.898  -7.684  1.00 85.88           N  
ATOM   1042  CA  GLN A 144       4.863  10.172  -9.117  1.00 85.88           C  
ATOM   1043  C   GLN A 144       5.672   9.117  -9.867  1.00 85.88           C  
ATOM   1044  CB  GLN A 144       5.430  11.562  -9.391  1.00 85.88           C  
ATOM   1045  O   GLN A 144       6.891   9.039  -9.711  1.00 85.88           O  
ATOM   1046  CG  GLN A 144       5.375  11.977 -10.859  1.00 85.88           C  
ATOM   1047  CD  GLN A 144       5.871  13.391 -11.094  1.00 85.88           C  
ATOM   1048  NE2 GLN A 144       5.613  13.914 -12.281  1.00 85.88           N  
ATOM   1049  OE1 GLN A 144       6.480  14.000 -10.211  1.00 85.88           O  
ATOM   1050  N   GLY A 145       4.984   8.219 -10.477  1.00 74.31           N  
ATOM   1051  CA  GLY A 145       5.648   7.156 -11.211  1.00 74.31           C  
ATOM   1052  C   GLY A 145       5.520   7.297 -12.719  1.00 74.31           C  
ATOM   1053  O   GLY A 145       4.988   8.297 -13.211  1.00 74.31           O  
ATOM   1054  N   GLY A 146       6.262   6.266 -13.391  1.00 69.00           N  
ATOM   1055  CA  GLY A 146       6.223   6.133 -14.844  1.00 69.00           C  
ATOM   1056  C   GLY A 146       5.188   5.129 -15.320  1.00 69.00           C  
ATOM   1057  O   GLY A 146       4.426   4.590 -14.516  1.00 69.00           O  
ATOM   1058  N   GLU A 147       4.852   5.016 -16.484  1.00 67.44           N  
ATOM   1059  CA  GLU A 147       3.791   4.316 -17.203  1.00 67.44           C  
ATOM   1060  C   GLU A 147       3.818   2.820 -16.906  1.00 67.44           C  
ATOM   1061  CB  GLU A 147       3.914   4.555 -18.719  1.00 67.44           C  
ATOM   1062  O   GLU A 147       2.770   2.195 -16.750  1.00 67.44           O  
ATOM   1063  CG  GLU A 147       3.689   6.004 -19.125  1.00 67.44           C  
ATOM   1064  CD  GLU A 147       3.742   6.215 -20.641  1.00 67.44           C  
ATOM   1065  OE1 GLU A 147       3.023   7.102 -21.141  1.00 67.44           O  
ATOM   1066  OE2 GLU A 147       4.508   5.484 -21.297  1.00 67.44           O  
ATOM   1067  N   SER A 148       5.043   2.307 -16.641  1.00 65.62           N  
ATOM   1068  CA  SER A 148       5.160   0.853 -16.594  1.00 65.62           C  
ATOM   1069  C   SER A 148       5.465   0.373 -15.180  1.00 65.62           C  
ATOM   1070  CB  SER A 148       6.246   0.368 -17.547  1.00 65.62           C  
ATOM   1071  O   SER A 148       5.277  -0.803 -14.859  1.00 65.62           O  
ATOM   1072  OG  SER A 148       6.020   0.857 -18.859  1.00 65.62           O  
ATOM   1073  N   GLY A 149       5.840   1.198 -14.266  1.00 64.00           N  
ATOM   1074  CA  GLY A 149       6.215   0.793 -12.922  1.00 64.00           C  
ATOM   1075  C   GLY A 149       5.062   0.853 -11.938  1.00 64.00           C  
ATOM   1076  O   GLY A 149       4.242   1.773 -11.984  1.00 64.00           O  
ATOM   1077  N   GLY A 150       4.715  -0.270 -11.320  1.00 78.88           N  
ATOM   1078  CA  GLY A 150       3.688  -0.367 -10.289  1.00 78.88           C  
ATOM   1079  C   GLY A 150       3.896   0.605  -9.148  1.00 78.88           C  
ATOM   1080  O   GLY A 150       5.035   0.909  -8.781  1.00 78.88           O  
ATOM   1081  N   GLN A 151       2.852   1.340  -8.789  1.00 81.12           N  
ATOM   1082  CA  GLN A 151       2.852   2.234  -7.633  1.00 81.12           C  
ATOM   1083  C   GLN A 151       2.004   1.667  -6.496  1.00 81.12           C  
ATOM   1084  CB  GLN A 151       2.338   3.619  -8.031  1.00 81.12           C  
ATOM   1085  O   GLN A 151       0.868   1.243  -6.715  1.00 81.12           O  
ATOM   1086  CG  GLN A 151       3.113   4.258  -9.172  1.00 81.12           C  
ATOM   1087  CD  GLN A 151       2.512   5.574  -9.625  1.00 81.12           C  
ATOM   1088  NE2 GLN A 151       3.201   6.262 -10.531  1.00 81.12           N  
ATOM   1089  OE1 GLN A 151       1.436   5.973  -9.172  1.00 81.12           O  
ATOM   1090  N   ARG A 152       2.660   1.505  -5.398  1.00 86.69           N  
ATOM   1091  CA  ARG A 152       1.961   1.028  -4.207  1.00 86.69           C  
ATOM   1092  C   ARG A 152       2.160   1.983  -3.037  1.00 86.69           C  
ATOM   1093  CB  ARG A 152       2.439  -0.374  -3.828  1.00 86.69           C  
ATOM   1094  O   ARG A 152       3.295   2.305  -2.676  1.00 86.69           O  
ATOM   1095  CG  ARG A 152       1.619  -1.028  -2.729  1.00 86.69           C  
ATOM   1096  CD  ARG A 152       2.014  -2.484  -2.520  1.00 86.69           C  
ATOM   1097  NE  ARG A 152       1.123  -3.154  -1.576  1.00 86.69           N  
ATOM   1098  NH1 ARG A 152       2.535  -4.941  -1.195  1.00 86.69           N  
ATOM   1099  NH2 ARG A 152       0.509  -4.828  -0.129  1.00 86.69           N  
ATOM   1100  CZ  ARG A 152       1.391  -4.305  -0.969  1.00 86.69           C  
ATOM   1101  N   VAL A 153       1.029   2.520  -2.516  1.00 86.44           N  
ATOM   1102  CA  VAL A 153       1.070   3.400  -1.354  1.00 86.44           C  
ATOM   1103  C   VAL A 153       0.184   2.838  -0.246  1.00 86.44           C  
ATOM   1104  CB  VAL A 153       0.626   4.836  -1.714  1.00 86.44           C  
ATOM   1105  O   VAL A 153      -1.010   2.607  -0.454  1.00 86.44           O  
ATOM   1106  CG1 VAL A 153       0.722   5.754  -0.496  1.00 86.44           C  
ATOM   1107  CG2 VAL A 153       1.470   5.383  -2.865  1.00 86.44           C  
ATOM   1108  N   GLU A 154       0.849   2.570   0.910  1.00 88.50           N  
ATOM   1109  CA  GLU A 154       0.134   2.061   2.076  1.00 88.50           C  
ATOM   1110  C   GLU A 154       0.326   2.975   3.283  1.00 88.50           C  
ATOM   1111  CB  GLU A 154       0.596   0.640   2.412  1.00 88.50           C  
ATOM   1112  O   GLU A 154       1.457   3.307   3.645  1.00 88.50           O  
ATOM   1113  CG  GLU A 154       0.352  -0.366   1.298  1.00 88.50           C  
ATOM   1114  CD  GLU A 154       0.804  -1.774   1.650  1.00 88.50           C  
ATOM   1115  OE1 GLU A 154       0.247  -2.748   1.096  1.00 88.50           O  
ATOM   1116  OE2 GLU A 154       1.724  -1.904   2.490  1.00 88.50           O  
ATOM   1117  N   SER A 155      -0.842   3.424   3.852  1.00 87.75           N  
ATOM   1118  CA  SER A 155      -0.789   4.227   5.070  1.00 87.75           C  
ATOM   1119  C   SER A 155      -1.642   3.609   6.176  1.00 87.75           C  
ATOM   1120  CB  SER A 155      -1.254   5.656   4.793  1.00 87.75           C  
ATOM   1121  O   SER A 155      -2.805   3.270   5.953  1.00 87.75           O  
ATOM   1122  OG  SER A 155      -0.501   6.234   3.740  1.00 87.75           O  
ATOM   1123  N   ARG A 156      -0.970   3.295   7.180  1.00 87.69           N  
ATOM   1124  CA  ARG A 156      -1.650   2.777   8.359  1.00 87.69           C  
ATOM   1125  C   ARG A 156      -1.523   3.744   9.531  1.00 87.69           C  
ATOM   1126  CB  ARG A 156      -1.089   1.407   8.750  1.00 87.69           C  
ATOM   1127  O   ARG A 156      -0.414   4.113   9.922  1.00 87.69           O  
ATOM   1128  CG  ARG A 156      -1.889   0.697   9.828  1.00 87.69           C  
ATOM   1129  CD  ARG A 156      -1.373  -0.714  10.078  1.00 87.69           C  
ATOM   1130  NE  ARG A 156      -2.234  -1.449  11.000  1.00 87.69           N  
ATOM   1131  NH1 ARG A 156      -1.067  -3.436  10.836  1.00 87.69           N  
ATOM   1132  NH2 ARG A 156      -2.914  -3.295  12.188  1.00 87.69           N  
ATOM   1133  CZ  ARG A 156      -2.070  -2.725  11.336  1.00 87.69           C  
ATOM   1134  N   VAL A 157      -2.695   4.277   9.953  1.00 83.94           N  
ATOM   1135  CA  VAL A 157      -2.703   5.191  11.094  1.00 83.94           C  
ATOM   1136  C   VAL A 157      -3.512   4.586  12.234  1.00 83.94           C  
ATOM   1137  CB  VAL A 157      -3.277   6.574  10.703  1.00 83.94           C  
ATOM   1138  O   VAL A 157      -4.664   4.191  12.047  1.00 83.94           O  
ATOM   1139  CG1 VAL A 157      -3.271   7.516  11.906  1.00 83.94           C  
ATOM   1140  CG2 VAL A 157      -2.486   7.176   9.547  1.00 83.94           C  
ATOM   1141  N   GLN A 158      -2.846   4.340  13.266  1.00 82.38           N  
ATOM   1142  CA  GLN A 158      -3.459   3.848  14.492  1.00 82.38           C  
ATOM   1143  C   GLN A 158      -3.436   4.910  15.586  1.00 82.38           C  
ATOM   1144  CB  GLN A 158      -2.752   2.580  14.977  1.00 82.38           C  
ATOM   1145  O   GLN A 158      -2.363   5.340  16.016  1.00 82.38           O  
ATOM   1146  CG  GLN A 158      -3.441   1.901  16.156  1.00 82.38           C  
ATOM   1147  CD  GLN A 158      -2.768   0.604  16.562  1.00 82.38           C  
ATOM   1148  NE2 GLN A 158      -3.512  -0.263  17.234  1.00 82.38           N  
ATOM   1149  OE1 GLN A 158      -1.590   0.381  16.266  1.00 82.38           O  
ATOM   1150  N   GLY A 159      -4.633   5.566  15.820  1.00 68.81           N  
ATOM   1151  CA  GLY A 159      -4.684   6.637  16.812  1.00 68.81           C  
ATOM   1152  C   GLY A 159      -5.824   6.480  17.797  1.00 68.81           C  
ATOM   1153  O   GLY A 159      -6.508   5.453  17.812  1.00 68.81           O  
ATOM   1154  N   GLY A 160      -5.848   7.480  18.828  1.00 62.62           N  
ATOM   1155  CA  GLY A 160      -6.816   7.625  19.906  1.00 62.62           C  
ATOM   1156  C   GLY A 160      -7.988   8.516  19.531  1.00 62.62           C  
ATOM   1157  O   GLY A 160      -7.980   9.156  18.484  1.00 62.62           O  
ATOM   1158  N   GLU A 161      -9.211   8.188  19.828  1.00 64.81           N  
ATOM   1159  CA  GLU A 161     -10.578   8.594  19.531  1.00 64.81           C  
ATOM   1160  C   GLU A 161     -10.695  10.109  19.438  1.00 64.81           C  
ATOM   1161  CB  GLU A 161     -11.539   8.055  20.594  1.00 64.81           C  
ATOM   1162  O   GLU A 161     -11.477  10.633  18.641  1.00 64.81           O  
ATOM   1163  CG  GLU A 161     -11.609   6.539  20.641  1.00 64.81           C  
ATOM   1164  CD  GLU A 161     -12.617   6.020  21.656  1.00 64.81           C  
ATOM   1165  OE1 GLU A 161     -13.305   5.012  21.375  1.00 64.81           O  
ATOM   1166  OE2 GLU A 161     -12.727   6.629  22.750  1.00 64.81           O  
ATOM   1167  N   SER A 162      -9.648  10.867  20.016  1.00 65.88           N  
ATOM   1168  CA  SER A 162      -9.883  12.305  20.141  1.00 65.88           C  
ATOM   1169  C   SER A 162      -9.047  13.094  19.141  1.00 65.88           C  
ATOM   1170  CB  SER A 162      -9.562  12.773  21.562  1.00 65.88           C  
ATOM   1171  O   SER A 162      -9.453  14.172  18.703  1.00 65.88           O  
ATOM   1172  OG  SER A 162     -10.328  12.047  22.516  1.00 65.88           O  
ATOM   1173  N   GLY A 163      -8.023  12.609  18.547  1.00 62.38           N  
ATOM   1174  CA  GLY A 163      -7.152  13.289  17.609  1.00 62.38           C  
ATOM   1175  C   GLY A 163      -7.527  13.031  16.156  1.00 62.38           C  
ATOM   1176  O   GLY A 163      -8.047  11.969  15.828  1.00 62.38           O  
ATOM   1177  N   GLY A 164      -7.781  14.070  15.336  1.00 78.94           N  
ATOM   1178  CA  GLY A 164      -8.078  14.008  13.914  1.00 78.94           C  
ATOM   1179  C   GLY A 164      -7.062  13.219  13.125  1.00 78.94           C  
ATOM   1180  O   GLY A 164      -5.871  13.234  13.445  1.00 78.94           O  
ATOM   1181  N   GLN A 165      -7.539  12.297  12.336  1.00 82.56           N  
ATOM   1182  CA  GLN A 165      -6.727  11.508  11.414  1.00 82.56           C  
ATOM   1183  C   GLN A 165      -6.969  11.930   9.969  1.00 82.56           C  
ATOM   1184  CB  GLN A 165      -7.016  10.016  11.578  1.00 82.56           C  
ATOM   1185  O   GLN A 165      -8.117  12.039   9.531  1.00 82.56           O  
ATOM   1186  CG  GLN A 165      -6.820   9.508  13.000  1.00 82.56           C  
ATOM   1187  CD  GLN A 165      -7.211   8.055  13.164  1.00 82.56           C  
ATOM   1188  NE2 GLN A 165      -6.703   7.414  14.219  1.00 82.56           N  
ATOM   1189  OE1 GLN A 165      -7.961   7.504  12.352  1.00 82.56           O  
ATOM   1190  N   ARG A 166      -5.887  12.375   9.375  1.00 84.94           N  
ATOM   1191  CA  ARG A 166      -5.973  12.734   7.965  1.00 84.94           C  
ATOM   1192  C   ARG A 166      -4.945  11.969   7.145  1.00 84.94           C  
ATOM   1193  CB  ARG A 166      -5.777  14.242   7.777  1.00 84.94           C  
ATOM   1194  O   ARG A 166      -3.746  12.023   7.430  1.00 84.94           O  
ATOM   1195  CG  ARG A 166      -5.996  14.719   6.352  1.00 84.94           C  
ATOM   1196  CD  ARG A 166      -5.941  16.234   6.250  1.00 84.94           C  
ATOM   1197  NE  ARG A 166      -6.324  16.703   4.922  1.00 84.94           N  
ATOM   1198  NH1 ARG A 166      -4.188  17.312   4.293  1.00 84.94           N  
ATOM   1199  NH2 ARG A 166      -5.938  17.594   2.842  1.00 84.94           N  
ATOM   1200  CZ  ARG A 166      -5.480  17.203   4.020  1.00 84.94           C  
ATOM   1201  N   VAL A 167      -5.387  11.148   6.219  1.00 85.12           N  
ATOM   1202  CA  VAL A 167      -4.523  10.391   5.316  1.00 85.12           C  
ATOM   1203  C   VAL A 167      -4.836  10.766   3.869  1.00 85.12           C  
ATOM   1204  CB  VAL A 167      -4.688   8.867   5.516  1.00 85.12           C  
ATOM   1205  O   VAL A 167      -5.973  10.633   3.416  1.00 85.12           O  
ATOM   1206  CG1 VAL A 167      -3.756   8.094   4.582  1.00 85.12           C  
ATOM   1207  CG2 VAL A 167      -4.422   8.492   6.973  1.00 85.12           C  
ATOM   1208  N   GLU A 168      -3.746  11.328   3.195  1.00 86.38           N  
ATOM   1209  CA  GLU A 168      -3.867  11.719   1.793  1.00 86.38           C  
ATOM   1210  C   GLU A 168      -2.846  10.984   0.927  1.00 86.38           C  
ATOM   1211  CB  GLU A 168      -3.701  13.234   1.635  1.00 86.38           C  
ATOM   1212  O   GLU A 168      -1.660  10.938   1.261  1.00 86.38           O  
ATOM   1213  CG  GLU A 168      -4.809  14.047   2.289  1.00 86.38           C  
ATOM   1214  CD  GLU A 168      -4.660  15.539   2.078  1.00 86.38           C  
ATOM   1215  OE1 GLU A 168      -5.656  16.281   2.252  1.00 86.38           O  
ATOM   1216  OE2 GLU A 168      -3.539  15.977   1.736  1.00 86.38           O  
ATOM   1217  N   SER A 169      -3.332  10.398  -0.076  1.00 82.69           N  
ATOM   1218  CA  SER A 169      -2.480   9.750  -1.069  1.00 82.69           C  
ATOM   1219  C   SER A 169      -2.754  10.289  -2.469  1.00 82.69           C  
ATOM   1220  CB  SER A 169      -2.688   8.234  -1.049  1.00 82.69           C  
ATOM   1221  O   SER A 169      -3.893  10.250  -2.943  1.00 82.69           O  
ATOM   1222  OG  SER A 169      -2.506   7.719   0.259  1.00 82.69           O  
ATOM   1223  N   ILE A 170      -1.760  10.945  -2.998  1.00 84.31           N  
ATOM   1224  CA  ILE A 170      -1.861  11.516  -4.340  1.00 84.31           C  
ATOM   1225  C   ILE A 170      -0.919  10.773  -5.285  1.00 84.31           C  
ATOM   1226  CB  ILE A 170      -1.540  13.023  -4.336  1.00 84.31           C  
ATOM   1227  O   ILE A 170       0.289  10.711  -5.047  1.00 84.31           O  
ATOM   1228  CG1 ILE A 170      -2.523  13.781  -3.432  1.00 84.31           C  
ATOM   1229  CG2 ILE A 170      -1.568  13.586  -5.762  1.00 84.31           C  
ATOM   1230  CD1 ILE A 170      -2.131  15.227  -3.162  1.00 84.31           C  
ATOM   1231  N   GLN A 171      -1.420  10.078  -6.203  1.00 78.38           N  
ATOM   1232  CA  GLN A 171      -0.654   9.414  -7.254  1.00 78.38           C  
ATOM   1233  C   GLN A 171      -0.739  10.188  -8.570  1.00 78.38           C  
ATOM   1234  CB  GLN A 171      -1.148   7.980  -7.453  1.00 78.38           C  
ATOM   1235  O   GLN A 171      -1.828  10.383  -9.109  1.00 78.38           O  
ATOM   1236  CG  GLN A 171      -1.009   7.102  -6.215  1.00 78.38           C  
ATOM   1237  CD  GLN A 171      -1.517   5.691  -6.438  1.00 78.38           C  
ATOM   1238  NE2 GLN A 171      -0.723   4.703  -6.031  1.00 78.38           N  
ATOM   1239  OE1 GLN A 171      -2.613   5.488  -6.969  1.00 78.38           O  
ATOM   1240  N   ILE A 172       0.344  10.750  -8.961  1.00 78.00           N  
ATOM   1241  CA  ILE A 172       0.403  11.578 -10.164  1.00 78.00           C  
ATOM   1242  C   ILE A 172       0.940  10.750 -11.328  1.00 78.00           C  
ATOM   1243  CB  ILE A 172       1.278  12.828  -9.945  1.00 78.00           C  
ATOM   1244  O   ILE A 172       2.053  10.227 -11.266  1.00 78.00           O  
ATOM   1245  CG1 ILE A 172       0.761  13.641  -8.750  1.00 78.00           C  
ATOM   1246  CG2 ILE A 172       1.318  13.688 -11.211  1.00 78.00           C  
ATOM   1247  CD1 ILE A 172       1.703  14.750  -8.297  1.00 78.00           C  
ATOM   1248  N   SER A 173       0.061  10.391 -12.180  1.00 66.25           N  
ATOM   1249  CA  SER A 173       0.436   9.711 -13.422  1.00 66.25           C  
ATOM   1250  C   SER A 173       0.833  10.719 -14.492  1.00 66.25           C  
ATOM   1251  CB  SER A 173      -0.712   8.836 -13.922  1.00 66.25           C  
ATOM   1252  O   SER A 173       0.351  11.852 -14.500  1.00 66.25           O  
ATOM   1253  OG  SER A 173      -1.075   7.875 -12.953  1.00 66.25           O  
ATOM   1254  N   PRO A 174       1.965  10.438 -15.258  1.00 60.91           N  
ATOM   1255  CA  PRO A 174       2.354  11.414 -16.281  1.00 60.91           C  
ATOM   1256  C   PRO A 174       1.231  11.703 -17.266  1.00 60.91           C  
ATOM   1257  CB  PRO A 174       3.541  10.742 -16.969  1.00 60.91           C  
ATOM   1258  O   PRO A 174       0.517  10.789 -17.688  1.00 60.91           O  
ATOM   1259  CG  PRO A 174       3.445   9.305 -16.594  1.00 60.91           C  
ATOM   1260  CD  PRO A 174       2.564   9.188 -15.375  1.00 60.91           C  
ATOM   1261  N   GLU A 175       0.376  12.672 -17.000  1.00 47.88           N  
ATOM   1262  CA  GLU A 175      -0.614  13.391 -17.797  1.00 47.88           C  
ATOM   1263  C   GLU A 175      -0.232  13.414 -19.266  1.00 47.88           C  
ATOM   1264  CB  GLU A 175      -0.775  14.828 -17.281  1.00 47.88           C  
ATOM   1265  O   GLU A 175       0.905  13.734 -19.625  1.00 47.88           O  
ATOM   1266  CG  GLU A 175      -1.314  14.906 -15.852  1.00 47.88           C  
ATOM   1267  CD  GLU A 175      -2.049  16.203 -15.562  1.00 47.88           C  
ATOM   1268  OE1 GLU A 175      -3.213  16.156 -15.102  1.00 47.88           O  
ATOM   1269  OE2 GLU A 175      -1.458  17.281 -15.805  1.00 47.88           O  
ATOM   1270  N   THR A 176      -0.568  12.391 -20.141  1.00 44.59           N  
ATOM   1271  CA  THR A 176      -0.688  12.594 -21.578  1.00 44.59           C  
ATOM   1272  C   THR A 176      -1.461  13.875 -21.875  1.00 44.59           C  
ATOM   1273  CB  THR A 176      -1.382  11.406 -22.250  1.00 44.59           C  
ATOM   1274  O   THR A 176      -2.469  14.164 -21.219  1.00 44.59           O  
ATOM   1275  CG2 THR A 176      -0.409  10.250 -22.469  1.00 44.59           C  
ATOM   1276  OG1 THR A 176      -2.465  10.953 -21.422  1.00 44.59           O  
ATOM   1277  N   ASP A 177      -0.898  15.008 -21.703  1.00 33.91           N  
ATOM   1278  CA  ASP A 177      -1.339  16.281 -22.281  1.00 33.91           C  
ATOM   1279  C   ASP A 177      -2.658  16.109 -23.031  1.00 33.91           C  
ATOM   1280  CB  ASP A 177      -0.270  16.844 -23.219  1.00 33.91           C  
ATOM   1281  O   ASP A 177      -2.707  15.453 -24.078  1.00 33.91           O  
ATOM   1282  CG  ASP A 177       0.076  18.297 -22.906  1.00 33.91           C  
ATOM   1283  OD1 ASP A 177      -0.716  18.984 -22.234  1.00 33.91           O  
ATOM   1284  OD2 ASP A 177       1.148  18.750 -23.359  1.00 33.91           O  
ATOM   1285  N   SER A 178      -3.746  15.898 -22.406  1.00 35.19           N  
ATOM   1286  CA  SER A 178      -4.930  16.406 -23.078  1.00 35.19           C  
ATOM   1287  C   SER A 178      -5.633  17.469 -22.250  1.00 35.19           C  
ATOM   1288  CB  SER A 178      -5.906  15.273 -23.391  1.00 35.19           C  
ATOM   1289  O   SER A 178      -5.809  17.297 -21.031  1.00 35.19           O  
ATOM   1290  OG  SER A 178      -5.348  14.375 -24.344  1.00 35.19           O  
ATOM   1291  N   HIS A 179      -5.223  18.750 -22.172  1.00 30.45           N  
ATOM   1292  CA  HIS A 179      -5.898  20.031 -22.078  1.00 30.45           C  
ATOM   1293  C   HIS A 179      -7.281  19.891 -21.469  1.00 30.45           C  
ATOM   1294  CB  HIS A 179      -6.008  20.672 -23.469  1.00 30.45           C  
ATOM   1295  O   HIS A 179      -8.062  19.031 -21.875  1.00 30.45           O  
ATOM   1296  CG  HIS A 179      -4.691  21.062 -24.062  1.00 30.45           C  
ATOM   1297  CD2 HIS A 179      -3.994  20.547 -25.094  1.00 30.45           C  
ATOM   1298  ND1 HIS A 179      -3.934  22.109 -23.562  1.00 30.45           N  
ATOM   1299  CE1 HIS A 179      -2.826  22.219 -24.281  1.00 30.45           C  
ATOM   1300  NE2 HIS A 179      -2.838  21.281 -25.219  1.00 30.45           N  
ATOM   1301  N   GLN A 180      -7.566  20.328 -20.141  1.00 29.72           N  
ATOM   1302  CA  GLN A 180      -8.672  21.203 -19.719  1.00 29.72           C  
ATOM   1303  C   GLN A 180      -8.727  21.312 -18.203  1.00 29.72           C  
ATOM   1304  CB  GLN A 180     -10.000  20.672 -20.266  1.00 29.72           C  
ATOM   1305  O   GLN A 180      -8.688  20.297 -17.500  1.00 29.72           O  
ATOM   1306  CG  GLN A 180     -10.266  21.047 -21.719  1.00 29.72           C  
ATOM   1307  CD  GLN A 180     -11.711  20.812 -22.125  1.00 29.72           C  
ATOM   1308  NE2 GLN A 180     -12.078  21.312 -23.297  1.00 29.72           N  
ATOM   1309  OE1 GLN A 180     -12.492  20.203 -21.375  1.00 29.72           O  
ATOM   1310  N   ASN A 181      -8.242  22.391 -17.594  1.00 29.53           N  
ATOM   1311  CA  ASN A 181      -8.953  23.516 -17.000  1.00 29.53           C  
ATOM   1312  C   ASN A 181      -9.656  23.125 -15.703  1.00 29.53           C  
ATOM   1313  CB  ASN A 181      -9.961  24.094 -18.000  1.00 29.53           C  
ATOM   1314  O   ASN A 181     -10.398  22.141 -15.672  1.00 29.53           O  
ATOM   1315  CG  ASN A 181     -10.359  25.531 -17.656  1.00 29.53           C  
ATOM   1316  ND2 ASN A 181     -11.398  26.016 -18.312  1.00 29.53           N  
ATOM   1317  OD1 ASN A 181      -9.734  26.172 -16.828  1.00 29.53           O  
ATOM   1318  N   GLY A 182      -9.258  23.688 -14.508  1.00 28.72           N  
ATOM   1319  CA  GLY A 182      -9.852  24.672 -13.617  1.00 28.72           C  
ATOM   1320  C   GLY A 182     -10.742  24.062 -12.555  1.00 28.72           C  
ATOM   1321  O   GLY A 182     -11.438  23.078 -12.812  1.00 28.72           O  
ATOM   1322  N   ASN A 183     -10.359  24.125 -11.258  1.00 31.48           N  
ATOM   1323  CA  ASN A 183     -10.922  24.828 -10.102  1.00 31.48           C  
ATOM   1324  C   ASN A 183     -11.695  23.875  -9.195  1.00 31.48           C  
ATOM   1325  CB  ASN A 183     -11.812  25.984 -10.562  1.00 31.48           C  
ATOM   1326  O   ASN A 183     -12.500  23.078  -9.672  1.00 31.48           O  
ATOM   1327  CG  ASN A 183     -11.523  27.266  -9.820  1.00 31.48           C  
ATOM   1328  ND2 ASN A 183     -12.469  28.203  -9.867  1.00 31.48           N  
ATOM   1329  OD1 ASN A 183     -10.461  27.422  -9.211  1.00 31.48           O  
ATOM   1330  N   THR A 184     -11.172  23.562  -8.039  1.00 33.25           N  
ATOM   1331  CA  THR A 184     -11.516  23.734  -6.633  1.00 33.25           C  
ATOM   1332  C   THR A 184     -13.008  24.000  -6.473  1.00 33.25           C  
ATOM   1333  CB  THR A 184     -10.711  24.875  -5.992  1.00 33.25           C  
ATOM   1334  O   THR A 184     -13.570  24.859  -7.152  1.00 33.25           O  
ATOM   1335  CG2 THR A 184     -10.969  24.953  -4.492  1.00 33.25           C  
ATOM   1336  OG1 THR A 184      -9.312  24.656  -6.219  1.00 33.25           O  
ATOM   1337  N   GLU A 185     -13.852  23.047  -6.074  1.00 32.91           N  
ATOM   1338  CA  GLU A 185     -14.914  23.328  -5.117  1.00 32.91           C  
ATOM   1339  C   GLU A 185     -15.773  22.094  -4.871  1.00 32.91           C  
ATOM   1340  CB  GLU A 185     -15.789  24.484  -5.613  1.00 32.91           C  
ATOM   1341  O   GLU A 185     -16.234  21.453  -5.816  1.00 32.91           O  
ATOM   1342  CG  GLU A 185     -15.094  25.844  -5.562  1.00 32.91           C  
ATOM   1343  CD  GLU A 185     -15.961  26.969  -6.078  1.00 32.91           C  
ATOM   1344  OE1 GLU A 185     -15.820  28.109  -5.586  1.00 32.91           O  
ATOM   1345  OE2 GLU A 185     -16.797  26.719  -6.977  1.00 32.91           O  
ATOM   1346  N   GLN A 186     -15.609  21.391  -3.766  1.00 30.88           N  
ATOM   1347  CA  GLN A 186     -16.484  21.109  -2.639  1.00 30.88           C  
ATOM   1348  C   GLN A 186     -17.953  21.266  -3.031  1.00 30.88           C  
ATOM   1349  CB  GLN A 186     -16.156  22.016  -1.454  1.00 30.88           C  
ATOM   1350  O   GLN A 186     -18.344  22.297  -3.580  1.00 30.88           O  
ATOM   1351  CG  GLN A 186     -15.398  21.312  -0.335  1.00 30.88           C  
ATOM   1352  CD  GLN A 186     -15.219  22.188   0.888  1.00 30.88           C  
ATOM   1353  NE2 GLN A 186     -14.703  21.609   1.965  1.00 30.88           N  
ATOM   1354  OE1 GLN A 186     -15.531  23.391   0.864  1.00 30.88           O  
ATOM   1355  N   THR A 187     -18.766  20.250  -3.377  1.00 32.41           N  
ATOM   1356  CA  THR A 187     -20.219  20.281  -3.229  1.00 32.41           C  
ATOM   1357  C   THR A 187     -20.781  18.875  -3.051  1.00 32.41           C  
ATOM   1358  CB  THR A 187     -20.875  20.969  -4.441  1.00 32.41           C  
ATOM   1359  O   THR A 187     -20.469  17.969  -3.824  1.00 32.41           O  
ATOM   1360  CG2 THR A 187     -22.391  21.078  -4.246  1.00 32.41           C  
ATOM   1361  OG1 THR A 187     -20.328  22.266  -4.617  1.00 32.41           O  
ATOM   1362  N   THR A 188     -21.094  18.406  -1.781  1.00 28.84           N  
ATOM   1363  CA  THR A 188     -22.297  18.031  -1.048  1.00 28.84           C  
ATOM   1364  C   THR A 188     -23.500  17.938  -1.989  1.00 28.84           C  
ATOM   1365  CB  THR A 188     -22.609  19.047   0.073  1.00 28.84           C  
ATOM   1366  O   THR A 188     -23.734  18.828  -2.799  1.00 28.84           O  
ATOM   1367  CG2 THR A 188     -23.859  18.641   0.845  1.00 28.84           C  
ATOM   1368  OG1 THR A 188     -21.500  19.094   0.979  1.00 28.84           O  
ATOM   1369  N   GLN A 189     -24.172  16.781  -2.217  1.00 29.34           N  
ATOM   1370  CA  GLN A 189     -25.578  16.453  -1.968  1.00 29.34           C  
ATOM   1371  C   GLN A 189     -26.281  16.031  -3.252  1.00 29.34           C  
ATOM   1372  CB  GLN A 189     -26.297  17.656  -1.350  1.00 29.34           C  
ATOM   1373  O   GLN A 189     -26.141  16.672  -4.293  1.00 29.34           O  
ATOM   1374  CG  GLN A 189     -25.797  18.031   0.037  1.00 29.34           C  
ATOM   1375  CD  GLN A 189     -26.672  19.047   0.728  1.00 29.34           C  
ATOM   1376  NE2 GLN A 189     -26.109  20.219   1.038  1.00 29.34           N  
ATOM   1377  OE1 GLN A 189     -27.859  18.797   0.981  1.00 29.34           O  
ATOM   1378  N   THR A 190     -26.922  14.805  -3.328  1.00 26.72           N  
ATOM   1379  CA  THR A 190     -28.297  14.312  -3.346  1.00 26.72           C  
ATOM   1380  C   THR A 190     -28.797  14.172  -4.777  1.00 26.72           C  
ATOM   1381  CB  THR A 190     -29.219  15.258  -2.562  1.00 26.72           C  
ATOM   1382  O   THR A 190     -28.609  15.062  -5.605  1.00 26.72           O  
ATOM   1383  CG2 THR A 190     -29.828  14.555  -1.348  1.00 26.72           C  
ATOM   1384  OG1 THR A 190     -28.484  16.406  -2.123  1.00 26.72           O  
ATOM   1385  N   VAL A 191     -29.359  12.969  -5.262  1.00 30.55           N  
ATOM   1386  CA  VAL A 191     -30.656  12.469  -5.680  1.00 30.55           C  
ATOM   1387  C   VAL A 191     -30.828  12.656  -7.188  1.00 30.55           C  
ATOM   1388  CB  VAL A 191     -31.812  13.180  -4.926  1.00 30.55           C  
ATOM   1389  O   VAL A 191     -30.547  13.734  -7.719  1.00 30.55           O  
ATOM   1390  CG1 VAL A 191     -33.156  12.688  -5.426  1.00 30.55           C  
ATOM   1391  CG2 VAL A 191     -31.672  12.953  -3.422  1.00 30.55           C  
ATOM   1392  N   THR A 192     -31.016  11.578  -8.031  1.00 30.44           N  
ATOM   1393  CA  THR A 192     -31.906  10.938  -9.000  1.00 30.44           C  
ATOM   1394  C   THR A 192     -31.734  11.570 -10.383  1.00 30.44           C  
ATOM   1395  CB  THR A 192     -33.375  11.031  -8.562  1.00 30.44           C  
ATOM   1396  O   THR A 192     -31.875  12.789 -10.539  1.00 30.44           O  
ATOM   1397  CG2 THR A 192     -33.781   9.836  -7.711  1.00 30.44           C  
ATOM   1398  OG1 THR A 192     -33.562  12.234  -7.801  1.00 30.44           O  
ATOM   1399  N   GLN A 193     -31.062  10.875 -11.477  1.00 32.59           N  
ATOM   1400  CA  GLN A 193     -31.484  11.031 -12.867  1.00 32.59           C  
ATOM   1401  C   GLN A 193     -31.016   9.852 -13.711  1.00 32.59           C  
ATOM   1402  CB  GLN A 193     -30.953  12.344 -13.445  1.00 32.59           C  
ATOM   1403  O   GLN A 193     -29.828   9.516 -13.703  1.00 32.59           O  
ATOM   1404  CG  GLN A 193     -32.062  13.352 -13.773  1.00 32.59           C  
ATOM   1405  CD  GLN A 193     -31.500  14.734 -14.086  1.00 32.59           C  
ATOM   1406  NE2 GLN A 193     -32.312  15.578 -14.680  1.00 32.59           N  
ATOM   1407  OE1 GLN A 193     -30.328  15.031 -13.797  1.00 32.59           O  
ATOM   1408  N   THR A 194     -31.750   8.680 -13.906  1.00 36.12           N  
ATOM   1409  CA  THR A 194     -32.344   7.805 -14.914  1.00 36.12           C  
ATOM   1410  C   THR A 194     -32.375   8.492 -16.281  1.00 36.12           C  
ATOM   1411  CB  THR A 194     -33.750   7.375 -14.508  1.00 36.12           C  
ATOM   1412  O   THR A 194     -32.688   9.688 -16.359  1.00 36.12           O  
ATOM   1413  CG2 THR A 194     -33.719   6.438 -13.305  1.00 36.12           C  
ATOM   1414  OG1 THR A 194     -34.531   8.539 -14.172  1.00 36.12           O  
ATOM   1415  N   SER A 195     -31.406   8.266 -17.250  1.00 48.88           N  
ATOM   1416  CA  SER A 195     -31.344   7.746 -18.609  1.00 48.88           C  
ATOM   1417  C   SER A 195     -30.469   8.617 -19.500  1.00 48.88           C  
ATOM   1418  CB  SER A 195     -32.750   7.645 -19.203  1.00 48.88           C  
ATOM   1419  O   SER A 195     -30.234   8.273 -20.672  1.00 48.88           O  
ATOM   1420  OG  SER A 195     -33.375   8.922 -19.281  1.00 48.88           O  
ATOM   1421  N   VAL A 196     -29.516   9.477 -18.984  1.00 45.16           N  
ATOM   1422  CA  VAL A 196     -28.516  10.117 -19.828  1.00 45.16           C  
ATOM   1423  C   VAL A 196     -27.125   9.641 -19.438  1.00 45.16           C  
ATOM   1424  CB  VAL A 196     -28.594  11.656 -19.734  1.00 45.16           C  
ATOM   1425  O   VAL A 196     -26.188   9.672 -20.250  1.00 45.16           O  
ATOM   1426  CG1 VAL A 196     -27.547  12.305 -20.641  1.00 45.16           C  
ATOM   1427  CG2 VAL A 196     -30.000  12.141 -20.125  1.00 45.16           C  
ATOM   1428  N   ASP A 197     -26.875   8.227 -19.297  1.00 59.88           N  
ATOM   1429  CA  ASP A 197     -25.438   8.047 -19.297  1.00 59.88           C  
ATOM   1430  C   ASP A 197     -25.047   6.613 -19.625  1.00 59.88           C  
ATOM   1431  CB  ASP A 197     -24.859   8.438 -17.922  1.00 59.88           C  
ATOM   1432  O   ASP A 197     -24.172   6.023 -18.984  1.00 59.88           O  
ATOM   1433  CG  ASP A 197     -23.656   9.367 -18.031  1.00 59.88           C  
ATOM   1434  OD1 ASP A 197     -23.219   9.672 -19.172  1.00 59.88           O  
ATOM   1435  OD2 ASP A 197     -23.141   9.789 -16.984  1.00 59.88           O  
ATOM   1436  N   GLN A 198     -25.969   5.777 -20.203  1.00 57.72           N  
ATOM   1437  CA  GLN A 198     -25.531   4.414 -20.469  1.00 57.72           C  
ATOM   1438  C   GLN A 198     -24.328   4.398 -21.406  1.00 57.72           C  
ATOM   1439  CB  GLN A 198     -26.672   3.598 -21.078  1.00 57.72           C  
ATOM   1440  O   GLN A 198     -23.406   3.605 -21.203  1.00 57.72           O  
ATOM   1441  CG  GLN A 198     -27.672   3.066 -20.062  1.00 57.72           C  
ATOM   1442  CD  GLN A 198     -28.766   2.234 -20.688  1.00 57.72           C  
ATOM   1443  NE2 GLN A 198     -29.203   1.197 -19.984  1.00 57.72           N  
ATOM   1444  OE1 GLN A 198     -29.234   2.523 -21.797  1.00 57.72           O  
ATOM   1445  N   THR A 199     -24.375   5.367 -22.484  1.00 67.75           N  
ATOM   1446  CA  THR A 199     -23.234   5.465 -23.375  1.00 67.75           C  
ATOM   1447  C   THR A 199     -21.984   5.941 -22.609  1.00 67.75           C  
ATOM   1448  CB  THR A 199     -23.516   6.418 -24.547  1.00 67.75           C  
ATOM   1449  O   THR A 199     -20.891   5.430 -22.828  1.00 67.75           O  
ATOM   1450  CG2 THR A 199     -22.375   6.387 -25.562  1.00 67.75           C  
ATOM   1451  OG1 THR A 199     -24.734   6.023 -25.188  1.00 67.75           O  
ATOM   1452  N   SER A 200     -22.297   6.770 -21.656  1.00 80.50           N  
ATOM   1453  CA  SER A 200     -21.188   7.320 -20.875  1.00 80.50           C  
ATOM   1454  C   SER A 200     -20.609   6.277 -19.938  1.00 80.50           C  
ATOM   1455  CB  SER A 200     -21.641   8.539 -20.078  1.00 80.50           C  
ATOM   1456  O   SER A 200     -19.391   6.230 -19.734  1.00 80.50           O  
ATOM   1457  OG  SER A 200     -22.750   8.211 -19.234  1.00 80.50           O  
ATOM   1458  N   LEU A 201     -21.531   5.402 -19.516  1.00 84.00           N  
ATOM   1459  CA  LEU A 201     -21.078   4.371 -18.594  1.00 84.00           C  
ATOM   1460  C   LEU A 201     -20.188   3.355 -19.312  1.00 84.00           C  
ATOM   1461  CB  LEU A 201     -22.266   3.660 -17.938  1.00 84.00           C  
ATOM   1462  O   LEU A 201     -19.125   3.000 -18.812  1.00 84.00           O  
ATOM   1463  CG  LEU A 201     -21.938   2.512 -16.984  1.00 84.00           C  
ATOM   1464  CD1 LEU A 201     -21.266   3.049 -15.727  1.00 84.00           C  
ATOM   1465  CD2 LEU A 201     -23.203   1.725 -16.641  1.00 84.00           C  
ATOM   1466  N   GLU A 202     -20.625   2.871 -20.484  1.00 85.00           N  
ATOM   1467  CA  GLU A 202     -19.875   1.881 -21.250  1.00 85.00           C  
ATOM   1468  C   GLU A 202     -18.500   2.418 -21.656  1.00 85.00           C  
ATOM   1469  CB  GLU A 202     -20.656   1.453 -22.500  1.00 85.00           C  
ATOM   1470  O   GLU A 202     -17.516   1.696 -21.594  1.00 85.00           O  
ATOM   1471  CG  GLU A 202     -21.875   0.588 -22.188  1.00 85.00           C  
ATOM   1472  CD  GLU A 202     -22.656   0.201 -23.438  1.00 85.00           C  
ATOM   1473  OE1 GLU A 202     -23.703  -0.491 -23.297  1.00 85.00           O  
ATOM   1474  OE2 GLU A 202     -22.234   0.592 -24.547  1.00 85.00           O  
ATOM   1475  N   GLN A 203     -18.531   3.668 -22.062  1.00 85.62           N  
ATOM   1476  CA  GLN A 203     -17.281   4.316 -22.469  1.00 85.62           C  
ATOM   1477  C   GLN A 203     -16.312   4.430 -21.281  1.00 85.62           C  
ATOM   1478  CB  GLN A 203     -17.562   5.703 -23.047  1.00 85.62           C  
ATOM   1479  O   GLN A 203     -15.109   4.211 -21.438  1.00 85.62           O  
ATOM   1480  CG  GLN A 203     -18.188   5.668 -24.438  1.00 85.62           C  
ATOM   1481  CD  GLN A 203     -18.500   7.051 -24.969  1.00 85.62           C  
ATOM   1482  NE2 GLN A 203     -18.641   7.160 -26.297  1.00 85.62           N  
ATOM   1483  OE1 GLN A 203     -18.609   8.016 -24.203  1.00 85.62           O  
ATOM   1484  N   LEU A 204     -16.922   4.742 -20.203  1.00 88.56           N  
ATOM   1485  CA  LEU A 204     -16.125   4.859 -19.000  1.00 88.56           C  
ATOM   1486  C   LEU A 204     -15.547   3.506 -18.594  1.00 88.56           C  
ATOM   1487  CB  LEU A 204     -16.953   5.445 -17.844  1.00 88.56           C  
ATOM   1488  O   LEU A 204     -14.359   3.391 -18.281  1.00 88.56           O  
ATOM   1489  CG  LEU A 204     -16.219   5.629 -16.516  1.00 88.56           C  
ATOM   1490  CD1 LEU A 204     -15.055   6.590 -16.672  1.00 88.56           C  
ATOM   1491  CD2 LEU A 204     -17.188   6.133 -15.445  1.00 88.56           C  
ATOM   1492  N   MET A 205     -16.375   2.469 -18.609  1.00 89.19           N  
ATOM   1493  CA  MET A 205     -15.930   1.129 -18.234  1.00 89.19           C  
ATOM   1494  C   MET A 205     -14.844   0.640 -19.188  1.00 89.19           C  
ATOM   1495  CB  MET A 205     -17.094   0.149 -18.234  1.00 89.19           C  
ATOM   1496  O   MET A 205     -13.867   0.017 -18.766  1.00 89.19           O  
ATOM   1497  CG  MET A 205     -18.047   0.323 -17.047  1.00 89.19           C  
ATOM   1498  SD  MET A 205     -19.422  -0.892 -17.062  1.00 89.19           S  
ATOM   1499  CE  MET A 205     -18.594  -2.314 -16.297  1.00 89.19           C  
ATOM   1500  N   GLU A 206     -15.000   0.942 -20.422  1.00 86.50           N  
ATOM   1501  CA  GLU A 206     -14.031   0.546 -21.438  1.00 86.50           C  
ATOM   1502  C   GLU A 206     -12.672   1.189 -21.172  1.00 86.50           C  
ATOM   1503  CB  GLU A 206     -14.531   0.916 -22.828  1.00 86.50           C  
ATOM   1504  O   GLU A 206     -11.633   0.542 -21.328  1.00 86.50           O  
ATOM   1505  CG  GLU A 206     -15.516  -0.084 -23.422  1.00 86.50           C  
ATOM   1506  CD  GLU A 206     -15.977   0.278 -24.812  1.00 86.50           C  
ATOM   1507  OE1 GLU A 206     -16.922  -0.363 -25.328  1.00 86.50           O  
ATOM   1508  OE2 GLU A 206     -15.391   1.208 -25.406  1.00 86.50           O  
ATOM   1509  N   SER A 207     -12.758   2.422 -20.859  1.00 86.25           N  
ATOM   1510  CA  SER A 207     -11.523   3.148 -20.609  1.00 86.25           C  
ATOM   1511  C   SER A 207     -10.805   2.604 -19.375  1.00 86.25           C  
ATOM   1512  CB  SER A 207     -11.805   4.641 -20.422  1.00 86.25           C  
ATOM   1513  O   SER A 207      -9.570   2.586 -19.328  1.00 86.25           O  
ATOM   1514  OG  SER A 207     -12.453   4.883 -19.188  1.00 86.25           O  
ATOM   1515  N   LEU A 208     -11.609   2.076 -18.453  1.00 87.94           N  
ATOM   1516  CA  LEU A 208     -11.039   1.565 -17.219  1.00 87.94           C  
ATOM   1517  C   LEU A 208     -10.414   0.189 -17.438  1.00 87.94           C  
ATOM   1518  CB  LEU A 208     -12.102   1.491 -16.125  1.00 87.94           C  
ATOM   1519  O   LEU A 208      -9.445  -0.171 -16.766  1.00 87.94           O  
ATOM   1520  CG  LEU A 208     -12.680   2.826 -15.648  1.00 87.94           C  
ATOM   1521  CD1 LEU A 208     -13.844   2.588 -14.695  1.00 87.94           C  
ATOM   1522  CD2 LEU A 208     -11.602   3.670 -14.984  1.00 87.94           C  
ATOM   1523  N   LEU A 209     -10.906  -0.554 -18.422  1.00 87.69           N  
ATOM   1524  CA  LEU A 209     -10.398  -1.892 -18.703  1.00 87.69           C  
ATOM   1525  C   LEU A 209      -9.039  -1.820 -19.406  1.00 87.69           C  
ATOM   1526  CB  LEU A 209     -11.391  -2.670 -19.578  1.00 87.69           C  
ATOM   1527  O   LEU A 209      -8.312  -2.812 -19.453  1.00 87.69           O  
ATOM   1528  CG  LEU A 209     -12.641  -3.189 -18.859  1.00 87.69           C  
ATOM   1529  CD1 LEU A 209     -13.617  -3.783 -19.875  1.00 87.69           C  
ATOM   1530  CD2 LEU A 209     -12.273  -4.223 -17.812  1.00 87.69           C  
ATOM   1531  N   ASP A 210      -8.648  -0.651 -19.922  1.00 84.19           N  
ATOM   1532  CA  ASP A 210      -7.371  -0.462 -20.594  1.00 84.19           C  
ATOM   1533  C   ASP A 210      -6.230  -0.318 -19.594  1.00 84.19           C  
ATOM   1534  CB  ASP A 210      -7.426   0.765 -21.516  1.00 84.19           C  
ATOM   1535  O   ASP A 210      -5.066  -0.524 -19.938  1.00 84.19           O  
ATOM   1536  CG  ASP A 210      -8.328   0.567 -22.719  1.00 84.19           C  
ATOM   1537  OD1 ASP A 210      -8.508  -0.587 -23.156  1.00 84.19           O  
ATOM   1538  OD2 ASP A 210      -8.859   1.574 -23.234  1.00 84.19           O  
ATOM   1539  N   LYS A 211      -6.676  -0.123 -18.391  1.00 84.06           N  
ATOM   1540  CA  LYS A 211      -5.688  -0.004 -17.328  1.00 84.06           C  
ATOM   1541  C   LYS A 211      -5.441  -1.352 -16.656  1.00 84.06           C  
ATOM   1542  CB  LYS A 211      -6.137   1.025 -16.281  1.00 84.06           C  
ATOM   1543  O   LYS A 211      -6.188  -2.307 -16.875  1.00 84.06           O  
ATOM   1544  CG  LYS A 211      -6.348   2.422 -16.844  1.00 84.06           C  
ATOM   1545  CD  LYS A 211      -6.840   3.391 -15.781  1.00 84.06           C  
ATOM   1546  CE  LYS A 211      -7.090   4.777 -16.359  1.00 84.06           C  
ATOM   1547  NZ  LYS A 211      -7.328   5.789 -15.281  1.00 84.06           N  
ATOM   1548  N   ASP A 212      -4.270  -1.572 -15.961  1.00 82.19           N  
ATOM   1549  CA  ASP A 212      -3.951  -2.791 -15.219  1.00 82.19           C  
ATOM   1550  C   ASP A 212      -5.062  -3.145 -14.234  1.00 82.19           C  
ATOM   1551  CB  ASP A 212      -2.623  -2.635 -14.477  1.00 82.19           C  
ATOM   1552  O   ASP A 212      -5.395  -2.352 -13.352  1.00 82.19           O  
ATOM   1553  CG  ASP A 212      -2.035  -3.961 -14.031  1.00 82.19           C  
ATOM   1554  OD1 ASP A 212      -2.703  -5.008 -14.180  1.00 82.19           O  
ATOM   1555  OD2 ASP A 212      -0.894  -3.961 -13.516  1.00 82.19           O  
ATOM   1556  N   PRO A 213      -5.672  -4.301 -14.469  1.00 84.44           N  
ATOM   1557  CA  PRO A 213      -6.840  -4.707 -13.680  1.00 84.44           C  
ATOM   1558  C   PRO A 213      -6.473  -5.160 -12.266  1.00 84.44           C  
ATOM   1559  CB  PRO A 213      -7.426  -5.863 -14.492  1.00 84.44           C  
ATOM   1560  O   PRO A 213      -7.199  -5.945 -11.656  1.00 84.44           O  
ATOM   1561  CG  PRO A 213      -6.250  -6.496 -15.164  1.00 84.44           C  
ATOM   1562  CD  PRO A 213      -5.246  -5.422 -15.477  1.00 84.44           C  
ATOM   1563  N   LYS A 214      -5.293  -4.738 -11.750  1.00 87.62           N  
ATOM   1564  CA  LYS A 214      -4.887  -5.215 -10.430  1.00 87.62           C  
ATOM   1565  C   LYS A 214      -5.672  -4.512  -9.328  1.00 87.62           C  
ATOM   1566  CB  LYS A 214      -3.387  -5.012 -10.227  1.00 87.62           C  
ATOM   1567  O   LYS A 214      -5.871  -3.295  -9.383  1.00 87.62           O  
ATOM   1568  CG  LYS A 214      -2.512  -5.871 -11.117  1.00 87.62           C  
ATOM   1569  CD  LYS A 214      -1.032  -5.641 -10.852  1.00 87.62           C  
ATOM   1570  CE  LYS A 214      -0.155  -6.465 -11.781  1.00 87.62           C  
ATOM   1571  NZ  LYS A 214       1.278  -6.051 -11.703  1.00 87.62           N  
ATOM   1572  N   ILE A 215      -6.195  -5.371  -8.477  1.00 86.81           N  
ATOM   1573  CA  ILE A 215      -6.977  -4.879  -7.348  1.00 86.81           C  
ATOM   1574  C   ILE A 215      -6.359  -5.371  -6.039  1.00 86.81           C  
ATOM   1575  CB  ILE A 215      -8.453  -5.320  -7.445  1.00 86.81           C  
ATOM   1576  O   ILE A 215      -6.082  -6.562  -5.887  1.00 86.81           O  
ATOM   1577  CG1 ILE A 215      -9.086  -4.793  -8.742  1.00 86.81           C  
ATOM   1578  CG2 ILE A 215      -9.242  -4.844  -6.219  1.00 86.81           C  
ATOM   1579  CD1 ILE A 215     -10.430  -5.418  -9.070  1.00 86.81           C  
ATOM   1580  N   GLY A 216      -5.887  -4.453  -5.078  1.00 88.62           N  
ATOM   1581  CA  GLY A 216      -5.430  -4.793  -3.740  1.00 88.62           C  
ATOM   1582  C   GLY A 216      -6.488  -4.570  -2.676  1.00 88.62           C  
ATOM   1583  O   GLY A 216      -7.172  -3.545  -2.676  1.00 88.62           O  
ATOM   1584  N   VAL A 217      -6.879  -5.598  -1.873  1.00 88.31           N  
ATOM   1585  CA  VAL A 217      -7.875  -5.539  -0.809  1.00 88.31           C  
ATOM   1586  C   VAL A 217      -7.207  -5.793   0.540  1.00 88.31           C  
ATOM   1587  CB  VAL A 217      -9.016  -6.559  -1.040  1.00 88.31           C  
ATOM   1588  O   VAL A 217      -6.398  -6.715   0.675  1.00 88.31           O  
ATOM   1589  CG1 VAL A 217     -10.055  -6.469   0.076  1.00 88.31           C  
ATOM   1590  CG2 VAL A 217      -9.664  -6.328  -2.402  1.00 88.31           C  
ATOM   1591  N   TRP A 218      -7.465  -4.855   1.553  1.00 89.00           N  
ATOM   1592  CA  TRP A 218      -7.031  -5.059   2.930  1.00 89.00           C  
ATOM   1593  C   TRP A 218      -8.156  -5.637   3.779  1.00 89.00           C  
ATOM   1594  CB  TRP A 218      -6.539  -3.742   3.539  1.00 89.00           C  
ATOM   1595  O   TRP A 218      -9.062  -4.910   4.199  1.00 89.00           O  
ATOM   1596  CG  TRP A 218      -5.168  -3.822   4.137  1.00 89.00           C  
ATOM   1597  CD1 TRP A 218      -4.539  -4.938   4.613  1.00 89.00           C  
ATOM   1598  CD2 TRP A 218      -4.254  -2.736   4.324  1.00 89.00           C  
ATOM   1599  CE2 TRP A 218      -3.090  -3.268   4.922  1.00 89.00           C  
ATOM   1600  CE3 TRP A 218      -4.309  -1.363   4.047  1.00 89.00           C  
ATOM   1601  NE1 TRP A 218      -3.289  -4.613   5.086  1.00 89.00           N  
ATOM   1602  CH2 TRP A 218      -2.066  -1.135   4.965  1.00 89.00           C  
ATOM   1603  CZ2 TRP A 218      -1.987  -2.475   5.246  1.00 89.00           C  
ATOM   1604  CZ3 TRP A 218      -3.209  -0.575   4.371  1.00 89.00           C  
ATOM   1605  N   SER A 219      -8.156  -6.906   3.861  1.00 90.94           N  
ATOM   1606  CA  SER A 219      -9.109  -7.617   4.703  1.00 90.94           C  
ATOM   1607  C   SER A 219      -8.414  -8.641   5.594  1.00 90.94           C  
ATOM   1608  CB  SER A 219     -10.172  -8.312   3.842  1.00 90.94           C  
ATOM   1609  O   SER A 219      -7.953  -9.680   5.109  1.00 90.94           O  
ATOM   1610  OG  SER A 219     -10.984  -9.156   4.633  1.00 90.94           O  
ATOM   1611  N   TYR A 220      -8.461  -8.242   6.957  1.00 94.06           N  
ATOM   1612  CA  TYR A 220      -7.758  -9.117   7.891  1.00 94.06           C  
ATOM   1613  C   TYR A 220      -8.391 -10.508   7.914  1.00 94.06           C  
ATOM   1614  CB  TYR A 220      -7.766  -8.516   9.297  1.00 94.06           C  
ATOM   1615  O   TYR A 220      -7.680 -11.516   7.836  1.00 94.06           O  
ATOM   1616  CG  TYR A 220      -6.820  -7.352   9.469  1.00 94.06           C  
ATOM   1617  CD1 TYR A 220      -5.441  -7.535   9.398  1.00 94.06           C  
ATOM   1618  CD2 TYR A 220      -7.301  -6.066   9.688  1.00 94.06           C  
ATOM   1619  CE1 TYR A 220      -4.562  -6.469   9.555  1.00 94.06           C  
ATOM   1620  CE2 TYR A 220      -6.434  -4.992   9.852  1.00 94.06           C  
ATOM   1621  OH  TYR A 220      -4.207  -4.137   9.930  1.00 94.06           O  
ATOM   1622  CZ  TYR A 220      -5.070  -5.199   9.781  1.00 94.06           C  
ATOM   1623  N   PRO A 221      -9.734 -10.516   8.008  1.00 95.00           N  
ATOM   1624  CA  PRO A 221     -10.344 -11.852   7.992  1.00 95.00           C  
ATOM   1625  C   PRO A 221     -10.117 -12.586   6.676  1.00 95.00           C  
ATOM   1626  CB  PRO A 221     -11.836 -11.555   8.195  1.00 95.00           C  
ATOM   1627  O   PRO A 221      -9.867 -13.797   6.676  1.00 95.00           O  
ATOM   1628  CG  PRO A 221     -11.875 -10.203   8.828  1.00 95.00           C  
ATOM   1629  CD  PRO A 221     -10.656  -9.438   8.398  1.00 95.00           C  
ATOM   1630  N   GLY A 222     -10.250 -11.938   5.594  1.00 92.62           N  
ATOM   1631  CA  GLY A 222      -9.984 -12.539   4.301  1.00 92.62           C  
ATOM   1632  C   GLY A 222      -8.570 -13.086   4.176  1.00 92.62           C  
ATOM   1633  O   GLY A 222      -8.367 -14.195   3.689  1.00 92.62           O  
ATOM   1634  N   TYR A 223      -7.605 -12.250   4.719  1.00 92.44           N  
ATOM   1635  CA  TYR A 223      -6.199 -12.633   4.699  1.00 92.44           C  
ATOM   1636  C   TYR A 223      -5.961 -13.883   5.543  1.00 92.44           C  
ATOM   1637  CB  TYR A 223      -5.316 -11.484   5.203  1.00 92.44           C  
ATOM   1638  O   TYR A 223      -5.277 -14.812   5.113  1.00 92.44           O  
ATOM   1639  CG  TYR A 223      -3.854 -11.844   5.301  1.00 92.44           C  
ATOM   1640  CD1 TYR A 223      -3.258 -12.094   6.535  1.00 92.44           C  
ATOM   1641  CD2 TYR A 223      -3.064 -11.930   4.160  1.00 92.44           C  
ATOM   1642  CE1 TYR A 223      -1.909 -12.422   6.629  1.00 92.44           C  
ATOM   1643  CE2 TYR A 223      -1.714 -12.250   4.242  1.00 92.44           C  
ATOM   1644  OH  TYR A 223       0.189 -12.820   5.566  1.00 92.44           O  
ATOM   1645  CZ  TYR A 223      -1.146 -12.492   5.477  1.00 92.44           C  
ATOM   1646  N   ALA A 224      -6.473 -13.859   6.762  1.00 95.44           N  
ATOM   1647  CA  ALA A 224      -6.305 -14.992   7.672  1.00 95.44           C  
ATOM   1648  C   ALA A 224      -6.824 -16.281   7.043  1.00 95.44           C  
ATOM   1649  CB  ALA A 224      -7.020 -14.719   8.992  1.00 95.44           C  
ATOM   1650  O   ALA A 224      -6.156 -17.312   7.098  1.00 95.44           O  
ATOM   1651  N   VAL A 225      -8.008 -16.250   6.453  1.00 94.94           N  
ATOM   1652  CA  VAL A 225      -8.641 -17.422   5.844  1.00 94.94           C  
ATOM   1653  C   VAL A 225      -7.809 -17.891   4.652  1.00 94.94           C  
ATOM   1654  CB  VAL A 225     -10.086 -17.109   5.395  1.00 94.94           C  
ATOM   1655  O   VAL A 225      -7.520 -19.078   4.520  1.00 94.94           O  
ATOM   1656  CG1 VAL A 225     -10.664 -18.281   4.594  1.00 94.94           C  
ATOM   1657  CG2 VAL A 225     -10.961 -16.812   6.605  1.00 94.94           C  
ATOM   1658  N   LEU A 226      -7.395 -16.984   3.797  1.00 94.44           N  
ATOM   1659  CA  LEU A 226      -6.617 -17.344   2.615  1.00 94.44           C  
ATOM   1660  C   LEU A 226      -5.273 -17.938   3.008  1.00 94.44           C  
ATOM   1661  CB  LEU A 226      -6.402 -16.109   1.726  1.00 94.44           C  
ATOM   1662  O   LEU A 226      -4.820 -18.922   2.402  1.00 94.44           O  
ATOM   1663  CG  LEU A 226      -7.617 -15.641   0.925  1.00 94.44           C  
ATOM   1664  CD1 LEU A 226      -7.297 -14.328   0.210  1.00 94.44           C  
ATOM   1665  CD2 LEU A 226      -8.055 -16.703  -0.072  1.00 94.44           C  
ATOM   1666  N   GLN A 227      -4.656 -17.312   4.074  1.00 94.50           N  
ATOM   1667  CA  GLN A 227      -3.379 -17.812   4.562  1.00 94.50           C  
ATOM   1668  C   GLN A 227      -3.525 -19.234   5.125  1.00 94.50           C  
ATOM   1669  CB  GLN A 227      -2.803 -16.891   5.629  1.00 94.50           C  
ATOM   1670  O   GLN A 227      -2.658 -20.078   4.914  1.00 94.50           O  
ATOM   1671  CG  GLN A 227      -1.281 -16.828   5.641  1.00 94.50           C  
ATOM   1672  CD  GLN A 227      -0.672 -17.109   4.281  1.00 94.50           C  
ATOM   1673  NE2 GLN A 227       0.475 -16.500   4.008  1.00 94.50           N  
ATOM   1674  OE1 GLN A 227      -1.229 -17.875   3.486  1.00 94.50           O  
ATOM   1675  N   TYR A 228      -4.500 -19.406   5.848  1.00 96.25           N  
ATOM   1676  CA  TYR A 228      -4.781 -20.734   6.406  1.00 96.25           C  
ATOM   1677  C   TYR A 228      -4.930 -21.766   5.301  1.00 96.25           C  
ATOM   1678  CB  TYR A 228      -6.047 -20.688   7.266  1.00 96.25           C  
ATOM   1679  O   TYR A 228      -4.324 -22.844   5.363  1.00 96.25           O  
ATOM   1680  CG  TYR A 228      -6.449 -22.047   7.812  1.00 96.25           C  
ATOM   1681  CD1 TYR A 228      -7.457 -22.781   7.207  1.00 96.25           C  
ATOM   1682  CD2 TYR A 228      -5.824 -22.562   8.938  1.00 96.25           C  
ATOM   1683  CE1 TYR A 228      -7.828 -24.031   7.711  1.00 96.25           C  
ATOM   1684  CE2 TYR A 228      -6.191 -23.812   9.453  1.00 96.25           C  
ATOM   1685  OH  TYR A 228      -7.559 -25.766   9.328  1.00 96.25           O  
ATOM   1686  CZ  TYR A 228      -7.191 -24.531   8.828  1.00 96.25           C  
ATOM   1687  N   LEU A 229      -5.688 -21.531   4.219  1.00 94.88           N  
ATOM   1688  CA  LEU A 229      -5.934 -22.438   3.109  1.00 94.88           C  
ATOM   1689  C   LEU A 229      -4.652 -22.688   2.320  1.00 94.88           C  
ATOM   1690  CB  LEU A 229      -7.016 -21.875   2.182  1.00 94.88           C  
ATOM   1691  O   LEU A 229      -4.418 -23.812   1.854  1.00 94.88           O  
ATOM   1692  CG  LEU A 229      -8.438 -21.844   2.746  1.00 94.88           C  
ATOM   1693  CD1 LEU A 229      -9.367 -21.094   1.791  1.00 94.88           C  
ATOM   1694  CD2 LEU A 229      -8.953 -23.250   3.006  1.00 94.88           C  
ATOM   1695  N   TYR A 230      -3.953 -21.719   2.205  1.00 95.00           N  
ATOM   1696  CA  TYR A 230      -2.686 -21.812   1.491  1.00 95.00           C  
ATOM   1697  C   TYR A 230      -1.757 -22.828   2.154  1.00 95.00           C  
ATOM   1698  CB  TYR A 230      -2.006 -20.438   1.428  1.00 95.00           C  
ATOM   1699  O   TYR A 230      -1.083 -23.594   1.470  1.00 95.00           O  
ATOM   1700  CG  TYR A 230      -0.684 -20.453   0.698  1.00 95.00           C  
ATOM   1701  CD1 TYR A 230       0.521 -20.469   1.397  1.00 95.00           C  
ATOM   1702  CD2 TYR A 230      -0.638 -20.438  -0.692  1.00 95.00           C  
ATOM   1703  CE1 TYR A 230       1.740 -20.484   0.729  1.00 95.00           C  
ATOM   1704  CE2 TYR A 230       0.576 -20.453  -1.371  1.00 95.00           C  
ATOM   1705  OH  TYR A 230       2.963 -20.484  -1.320  1.00 95.00           O  
ATOM   1706  CZ  TYR A 230       1.758 -20.469  -0.654  1.00 95.00           C  
ATOM   1707  N   HIS A 231      -1.731 -22.906   3.506  1.00 93.81           N  
ATOM   1708  CA  HIS A 231      -0.812 -23.766   4.242  1.00 93.81           C  
ATOM   1709  C   HIS A 231      -1.428 -25.141   4.496  1.00 93.81           C  
ATOM   1710  CB  HIS A 231      -0.412 -23.125   5.566  1.00 93.81           C  
ATOM   1711  O   HIS A 231      -0.712 -26.109   4.789  1.00 93.81           O  
ATOM   1712  CG  HIS A 231       0.421 -21.891   5.402  1.00 93.81           C  
ATOM   1713  CD2 HIS A 231       1.749 -21.734   5.188  1.00 93.81           C  
ATOM   1714  ND1 HIS A 231      -0.111 -20.625   5.453  1.00 93.81           N  
ATOM   1715  CE1 HIS A 231       0.857 -19.734   5.277  1.00 93.81           C  
ATOM   1716  NE2 HIS A 231       1.995 -20.391   5.113  1.00 93.81           N  
ATOM   1717  N   THR A 232      -2.725 -25.250   4.355  1.00 96.31           N  
ATOM   1718  CA  THR A 232      -3.387 -26.484   4.742  1.00 96.31           C  
ATOM   1719  C   THR A 232      -3.758 -27.312   3.514  1.00 96.31           C  
ATOM   1720  CB  THR A 232      -4.648 -26.203   5.582  1.00 96.31           C  
ATOM   1721  O   THR A 232      -3.791 -28.531   3.568  1.00 96.31           O  
ATOM   1722  CG2 THR A 232      -4.297 -25.531   6.898  1.00 96.31           C  
ATOM   1723  OG1 THR A 232      -5.527 -25.359   4.836  1.00 96.31           O  
ATOM   1724  N   LYS A 233      -3.996 -26.688   2.344  1.00 91.31           N  
ATOM   1725  CA  LYS A 233      -4.414 -27.375   1.131  1.00 91.31           C  
ATOM   1726  C   LYS A 233      -3.303 -27.391   0.087  1.00 91.31           C  
ATOM   1727  CB  LYS A 233      -5.676 -26.734   0.550  1.00 91.31           C  
ATOM   1728  O   LYS A 233      -2.855 -26.328  -0.357  1.00 91.31           O  
ATOM   1729  CG  LYS A 233      -6.918 -26.922   1.406  1.00 91.31           C  
ATOM   1730  CD  LYS A 233      -8.172 -26.453   0.679  1.00 91.31           C  
ATOM   1731  CE  LYS A 233      -9.430 -26.766   1.484  1.00 91.31           C  
ATOM   1732  NZ  LYS A 233     -10.648 -26.172   0.845  1.00 91.31           N  
ATOM   1733  N   PRO A 234      -2.791 -28.625  -0.230  1.00 92.25           N  
ATOM   1734  CA  PRO A 234      -1.781 -28.672  -1.290  1.00 92.25           C  
ATOM   1735  C   PRO A 234      -2.322 -28.219  -2.645  1.00 92.25           C  
ATOM   1736  CB  PRO A 234      -1.383 -30.156  -1.326  1.00 92.25           C  
ATOM   1737  O   PRO A 234      -3.457 -28.547  -3.002  1.00 92.25           O  
ATOM   1738  CG  PRO A 234      -2.545 -30.875  -0.726  1.00 92.25           C  
ATOM   1739  CD  PRO A 234      -3.262 -29.938   0.204  1.00 92.25           C  
ATOM   1740  N   GLY A 235      -1.625 -27.250  -3.277  1.00 90.38           N  
ATOM   1741  CA  GLY A 235      -1.991 -26.766  -4.598  1.00 90.38           C  
ATOM   1742  C   GLY A 235      -2.912 -25.562  -4.559  1.00 90.38           C  
ATOM   1743  O   GLY A 235      -3.504 -25.188  -5.574  1.00 90.38           O  
ATOM   1744  N   PHE A 236      -3.102 -25.078  -3.391  1.00 91.62           N  
ATOM   1745  CA  PHE A 236      -3.992 -23.938  -3.219  1.00 91.62           C  
ATOM   1746  C   PHE A 236      -3.396 -22.688  -3.855  1.00 91.62           C  
ATOM   1747  CB  PHE A 236      -4.270 -23.688  -1.733  1.00 91.62           C  
ATOM   1748  O   PHE A 236      -2.242 -22.344  -3.594  1.00 91.62           O  
ATOM   1749  CG  PHE A 236      -5.250 -22.578  -1.477  1.00 91.62           C  
ATOM   1750  CD1 PHE A 236      -4.805 -21.312  -1.134  1.00 91.62           C  
ATOM   1751  CD2 PHE A 236      -6.617 -22.812  -1.579  1.00 91.62           C  
ATOM   1752  CE1 PHE A 236      -5.711 -20.281  -0.895  1.00 91.62           C  
ATOM   1753  CE2 PHE A 236      -7.527 -21.781  -1.343  1.00 91.62           C  
ATOM   1754  CZ  PHE A 236      -7.070 -20.516  -1.000  1.00 91.62           C  
ATOM   1755  N   ARG A 237      -4.230 -22.141  -4.746  1.00 92.06           N  
ATOM   1756  CA  ARG A 237      -3.838 -20.906  -5.398  1.00 92.06           C  
ATOM   1757  C   ARG A 237      -4.613 -19.719  -4.832  1.00 92.06           C  
ATOM   1758  CB  ARG A 237      -4.059 -21.000  -6.910  1.00 92.06           C  
ATOM   1759  O   ARG A 237      -5.785 -19.516  -5.164  1.00 92.06           O  
ATOM   1760  CG  ARG A 237      -3.217 -22.062  -7.590  1.00 92.06           C  
ATOM   1761  CD  ARG A 237      -3.396 -22.047  -9.102  1.00 92.06           C  
ATOM   1762  NE  ARG A 237      -2.512 -23.016  -9.758  1.00 92.06           N  
ATOM   1763  NH1 ARG A 237      -2.822 -22.156 -11.883  1.00 92.06           N  
ATOM   1764  NH2 ARG A 237      -1.438 -23.953 -11.555  1.00 92.06           N  
ATOM   1765  CZ  ARG A 237      -2.260 -23.031 -11.062  1.00 92.06           C  
ATOM   1766  N   MET A 238      -3.959 -18.922  -4.020  1.00 89.06           N  
ATOM   1767  CA  MET A 238      -4.555 -17.828  -3.262  1.00 89.06           C  
ATOM   1768  C   MET A 238      -5.180 -16.797  -4.199  1.00 89.06           C  
ATOM   1769  CB  MET A 238      -3.504 -17.156  -2.375  1.00 89.06           C  
ATOM   1770  O   MET A 238      -6.309 -16.344  -3.975  1.00 89.06           O  
ATOM   1771  CG  MET A 238      -4.090 -16.406  -1.188  1.00 89.06           C  
ATOM   1772  SD  MET A 238      -2.889 -16.203   0.184  1.00 89.06           S  
ATOM   1773  CE  MET A 238      -3.965 -15.477   1.450  1.00 89.06           C  
ATOM   1774  N   SER A 239      -4.512 -16.516  -5.223  1.00 90.50           N  
ATOM   1775  CA  SER A 239      -4.961 -15.492  -6.164  1.00 90.50           C  
ATOM   1776  C   SER A 239      -6.203 -15.938  -6.922  1.00 90.50           C  
ATOM   1777  CB  SER A 239      -3.846 -15.148  -7.152  1.00 90.50           C  
ATOM   1778  O   SER A 239      -7.105 -15.141  -7.176  1.00 90.50           O  
ATOM   1779  OG  SER A 239      -2.709 -14.641  -6.477  1.00 90.50           O  
ATOM   1780  N   LYS A 240      -6.207 -17.219  -7.309  1.00 93.62           N  
ATOM   1781  CA  LYS A 240      -7.352 -17.766  -8.023  1.00 93.62           C  
ATOM   1782  C   LYS A 240      -8.617 -17.703  -7.176  1.00 93.62           C  
ATOM   1783  CB  LYS A 240      -7.074 -19.219  -8.445  1.00 93.62           C  
ATOM   1784  O   LYS A 240      -9.672 -17.297  -7.656  1.00 93.62           O  
ATOM   1785  CG  LYS A 240      -8.172 -19.828  -9.297  1.00 93.62           C  
ATOM   1786  CD  LYS A 240      -7.812 -21.250  -9.727  1.00 93.62           C  
ATOM   1787  CE  LYS A 240      -8.883 -21.844 -10.641  1.00 93.62           C  
ATOM   1788  NZ  LYS A 240     -10.094 -22.266  -9.875  1.00 93.62           N  
ATOM   1789  N   VAL A 241      -8.539 -18.125  -5.930  1.00 94.25           N  
ATOM   1790  CA  VAL A 241      -9.680 -18.141  -5.020  1.00 94.25           C  
ATOM   1791  C   VAL A 241     -10.133 -16.703  -4.750  1.00 94.25           C  
ATOM   1792  CB  VAL A 241      -9.344 -18.844  -3.688  1.00 94.25           C  
ATOM   1793  O   VAL A 241     -11.336 -16.422  -4.719  1.00 94.25           O  
ATOM   1794  CG1 VAL A 241     -10.484 -18.672  -2.682  1.00 94.25           C  
ATOM   1795  CG2 VAL A 241      -9.055 -20.328  -3.932  1.00 94.25           C  
ATOM   1796  N   ALA A 242      -9.242 -15.867  -4.539  1.00 93.12           N  
ATOM   1797  CA  ALA A 242      -9.555 -14.461  -4.320  1.00 93.12           C  
ATOM   1798  C   ALA A 242     -10.305 -13.875  -5.512  1.00 93.12           C  
ATOM   1799  CB  ALA A 242      -8.281 -13.664  -4.051  1.00 93.12           C  
ATOM   1800  O   ALA A 242     -11.297 -13.164  -5.340  1.00 93.12           O  
ATOM   1801  N   LYS A 243      -9.805 -14.141  -6.695  1.00 93.56           N  
ATOM   1802  CA  LYS A 243     -10.469 -13.688  -7.910  1.00 93.56           C  
ATOM   1803  C   LYS A 243     -11.906 -14.188  -7.973  1.00 93.56           C  
ATOM   1804  CB  LYS A 243      -9.703 -14.148  -9.148  1.00 93.56           C  
ATOM   1805  O   LYS A 243     -12.828 -13.414  -8.227  1.00 93.56           O  
ATOM   1806  CG  LYS A 243     -10.367 -13.766 -10.469  1.00 93.56           C  
ATOM   1807  CD  LYS A 243      -9.766 -14.547 -11.633  1.00 93.56           C  
ATOM   1808  CE  LYS A 243     -10.469 -14.211 -12.945  1.00 93.56           C  
ATOM   1809  NZ  LYS A 243     -11.070 -15.422 -13.578  1.00 93.56           N  
ATOM   1810  N   ASP A 244     -12.070 -15.430  -7.730  1.00 94.75           N  
ATOM   1811  CA  ASP A 244     -13.391 -16.047  -7.793  1.00 94.75           C  
ATOM   1812  C   ASP A 244     -14.328 -15.453  -6.750  1.00 94.75           C  
ATOM   1813  CB  ASP A 244     -13.273 -17.562  -7.590  1.00 94.75           C  
ATOM   1814  O   ASP A 244     -15.500 -15.203  -7.035  1.00 94.75           O  
ATOM   1815  CG  ASP A 244     -12.641 -18.281  -8.773  1.00 94.75           C  
ATOM   1816  OD1 ASP A 244     -12.508 -17.656  -9.859  1.00 94.75           O  
ATOM   1817  OD2 ASP A 244     -12.266 -19.453  -8.625  1.00 94.75           O  
ATOM   1818  N   ALA A 245     -13.836 -15.297  -5.555  1.00 94.38           N  
ATOM   1819  CA  ALA A 245     -14.633 -14.750  -4.461  1.00 94.38           C  
ATOM   1820  C   ALA A 245     -15.078 -13.320  -4.770  1.00 94.38           C  
ATOM   1821  CB  ALA A 245     -13.836 -14.781  -3.158  1.00 94.38           C  
ATOM   1822  O   ALA A 245     -16.234 -12.961  -4.523  1.00 94.38           O  
ATOM   1823  N   LEU A 246     -14.164 -12.648  -5.285  1.00 93.75           N  
ATOM   1824  CA  LEU A 246     -14.469 -11.266  -5.641  1.00 93.75           C  
ATOM   1825  C   LEU A 246     -15.508 -11.211  -6.754  1.00 93.75           C  
ATOM   1826  CB  LEU A 246     -13.203 -10.531  -6.070  1.00 93.75           C  
ATOM   1827  O   LEU A 246     -16.469 -10.445  -6.676  1.00 93.75           O  
ATOM   1828  CG  LEU A 246     -13.336  -9.023  -6.297  1.00 93.75           C  
ATOM   1829  CD1 LEU A 246     -13.703  -8.320  -4.996  1.00 93.75           C  
ATOM   1830  CD2 LEU A 246     -12.047  -8.445  -6.875  1.00 93.75           C  
ATOM   1831  N   GLU A 247     -15.320 -11.992  -7.797  1.00 93.94           N  
ATOM   1832  CA  GLU A 247     -16.281 -12.031  -8.906  1.00 93.94           C  
ATOM   1833  C   GLU A 247     -17.656 -12.461  -8.422  1.00 93.94           C  
ATOM   1834  CB  GLU A 247     -15.781 -12.984 -10.000  1.00 93.94           C  
ATOM   1835  O   GLU A 247     -18.672 -11.875  -8.828  1.00 93.94           O  
ATOM   1836  CG  GLU A 247     -14.602 -12.445 -10.789  1.00 93.94           C  
ATOM   1837  CD  GLU A 247     -14.211 -13.328 -11.969  1.00 93.94           C  
ATOM   1838  OE1 GLU A 247     -13.391 -12.898 -12.812  1.00 93.94           O  
ATOM   1839  OE2 GLU A 247     -14.734 -14.469 -12.047  1.00 93.94           O  
ATOM   1840  N   LEU A 248     -17.609 -13.406  -7.590  1.00 96.50           N  
ATOM   1841  CA  LEU A 248     -18.875 -13.883  -7.023  1.00 96.50           C  
ATOM   1842  C   LEU A 248     -19.547 -12.781  -6.215  1.00 96.50           C  
ATOM   1843  CB  LEU A 248     -18.641 -15.109  -6.141  1.00 96.50           C  
ATOM   1844  O   LEU A 248     -20.766 -12.578  -6.328  1.00 96.50           O  
ATOM   1845  CG  LEU A 248     -19.875 -15.750  -5.523  1.00 96.50           C  
ATOM   1846  CD1 LEU A 248     -20.812 -16.266  -6.613  1.00 96.50           C  
ATOM   1847  CD2 LEU A 248     -19.484 -16.875  -4.570  1.00 96.50           C  
ATOM   1848  N   GLY A 249     -18.875 -12.125  -5.383  1.00 95.88           N  
ATOM   1849  CA  GLY A 249     -19.391 -11.023  -4.582  1.00 95.88           C  
ATOM   1850  C   GLY A 249     -19.984  -9.906  -5.414  1.00 95.88           C  
ATOM   1851  O   GLY A 249     -21.078  -9.414  -5.117  1.00 95.88           O  
ATOM   1852  N   LEU A 250     -19.219  -9.578  -6.496  1.00 95.44           N  
ATOM   1853  CA  LEU A 250     -19.672  -8.484  -7.355  1.00 95.44           C  
ATOM   1854  C   LEU A 250     -20.875  -8.906  -8.180  1.00 95.44           C  
ATOM   1855  CB  LEU A 250     -18.531  -8.031  -8.289  1.00 95.44           C  
ATOM   1856  O   LEU A 250     -21.766  -8.094  -8.445  1.00 95.44           O  
ATOM   1857  CG  LEU A 250     -17.422  -7.215  -7.645  1.00 95.44           C  
ATOM   1858  CD1 LEU A 250     -16.266  -7.016  -8.633  1.00 95.44           C  
ATOM   1859  CD2 LEU A 250     -17.953  -5.871  -7.152  1.00 95.44           C  
ATOM   1860  N   LYS A 251     -20.984 -10.109  -8.516  1.00 96.25           N  
ATOM   1861  CA  LYS A 251     -22.141 -10.633  -9.234  1.00 96.25           C  
ATOM   1862  C   LYS A 251     -23.406 -10.562  -8.383  1.00 96.25           C  
ATOM   1863  CB  LYS A 251     -21.891 -12.078  -9.680  1.00 96.25           C  
ATOM   1864  O   LYS A 251     -24.484 -10.266  -8.883  1.00 96.25           O  
ATOM   1865  CG  LYS A 251     -21.047 -12.195 -10.938  1.00 96.25           C  
ATOM   1866  CD  LYS A 251     -20.906 -13.648 -11.391  1.00 96.25           C  
ATOM   1867  CE  LYS A 251     -19.984 -13.781 -12.594  1.00 96.25           C  
ATOM   1868  NZ  LYS A 251     -19.781 -15.211 -12.969  1.00 96.25           N  
ATOM   1869  N   GLN A 252     -23.172 -10.734  -7.113  1.00 96.50           N  
ATOM   1870  CA  GLN A 252     -24.312 -10.766  -6.195  1.00 96.50           C  
ATOM   1871  C   GLN A 252     -24.734  -9.352  -5.805  1.00 96.50           C  
ATOM   1872  CB  GLN A 252     -23.969 -11.570  -4.945  1.00 96.50           C  
ATOM   1873  O   GLN A 252     -25.922  -9.055  -5.730  1.00 96.50           O  
ATOM   1874  CG  GLN A 252     -23.859 -13.070  -5.191  1.00 96.50           C  
ATOM   1875  CD  GLN A 252     -23.516 -13.852  -3.936  1.00 96.50           C  
ATOM   1876  NE2 GLN A 252     -23.531 -15.172  -4.039  1.00 96.50           N  
ATOM   1877  OE1 GLN A 252     -23.234 -13.266  -2.883  1.00 96.50           O  
ATOM   1878  N   LEU A 253     -23.781  -8.547  -5.617  1.00 96.81           N  
ATOM   1879  CA  LEU A 253     -24.047  -7.203  -5.105  1.00 96.81           C  
ATOM   1880  C   LEU A 253     -24.484  -6.270  -6.230  1.00 96.81           C  
ATOM   1881  CB  LEU A 253     -22.812  -6.645  -4.402  1.00 96.81           C  
ATOM   1882  O   LEU A 253     -25.375  -5.441  -6.047  1.00 96.81           O  
ATOM   1883  CG  LEU A 253     -22.406  -7.324  -3.092  1.00 96.81           C  
ATOM   1884  CD1 LEU A 253     -21.078  -6.770  -2.596  1.00 96.81           C  
ATOM   1885  CD2 LEU A 253     -23.500  -7.133  -2.039  1.00 96.81           C  
ATOM   1886  N   TYR A 254     -23.875  -6.391  -7.348  1.00 95.50           N  
ATOM   1887  CA  TYR A 254     -24.125  -5.547  -8.508  1.00 95.50           C  
ATOM   1888  C   TYR A 254     -24.281  -6.391  -9.773  1.00 95.50           C  
ATOM   1889  CB  TYR A 254     -22.984  -4.539  -8.703  1.00 95.50           C  
ATOM   1890  O   TYR A 254     -23.438  -6.359 -10.664  1.00 95.50           O  
ATOM   1891  CG  TYR A 254     -22.688  -3.729  -7.469  1.00 95.50           C  
ATOM   1892  CD1 TYR A 254     -23.484  -2.650  -7.102  1.00 95.50           C  
ATOM   1893  CD2 TYR A 254     -21.594  -4.039  -6.664  1.00 95.50           C  
ATOM   1894  CE1 TYR A 254     -23.203  -1.898  -5.965  1.00 95.50           C  
ATOM   1895  CE2 TYR A 254     -21.297  -3.297  -5.523  1.00 95.50           C  
ATOM   1896  OH  TYR A 254     -21.828  -1.490  -4.059  1.00 95.50           O  
ATOM   1897  CZ  TYR A 254     -22.109  -2.230  -5.184  1.00 95.50           C  
ATOM   1898  N   PRO A 255     -25.438  -7.035  -9.914  1.00 95.25           N  
ATOM   1899  CA  PRO A 255     -25.594  -7.965 -11.031  1.00 95.25           C  
ATOM   1900  C   PRO A 255     -25.641  -7.258 -12.383  1.00 95.25           C  
ATOM   1901  CB  PRO A 255     -26.922  -8.656 -10.734  1.00 95.25           C  
ATOM   1902  O   PRO A 255     -25.094  -7.758 -13.367  1.00 95.25           O  
ATOM   1903  CG  PRO A 255     -27.625  -7.746  -9.773  1.00 95.25           C  
ATOM   1904  CD  PRO A 255     -26.578  -7.008  -8.977  1.00 95.25           C  
ATOM   1905  N   ASP A 256     -26.359  -6.117 -12.445  1.00 92.81           N  
ATOM   1906  CA  ASP A 256     -26.516  -5.406 -13.711  1.00 92.81           C  
ATOM   1907  C   ASP A 256     -25.172  -4.852 -14.195  1.00 92.81           C  
ATOM   1908  CB  ASP A 256     -27.531  -4.270 -13.562  1.00 92.81           C  
ATOM   1909  O   ASP A 256     -24.828  -4.992 -15.375  1.00 92.81           O  
ATOM   1910  CG  ASP A 256     -28.938  -4.770 -13.258  1.00 92.81           C  
ATOM   1911  OD1 ASP A 256     -29.266  -5.922 -13.609  1.00 92.81           O  
ATOM   1912  OD2 ASP A 256     -29.719  -3.998 -12.664  1.00 92.81           O  
ATOM   1913  N   LEU A 257     -24.406  -4.289 -13.273  1.00 92.69           N  
ATOM   1914  CA  LEU A 257     -23.109  -3.705 -13.609  1.00 92.69           C  
ATOM   1915  C   LEU A 257     -22.109  -4.785 -14.023  1.00 92.69           C  
ATOM   1916  CB  LEU A 257     -22.547  -2.910 -12.422  1.00 92.69           C  
ATOM   1917  O   LEU A 257     -21.375  -4.609 -14.992  1.00 92.69           O  
ATOM   1918  CG  LEU A 257     -23.250  -1.590 -12.102  1.00 92.69           C  
ATOM   1919  CD1 LEU A 257     -22.703  -0.994 -10.812  1.00 92.69           C  
ATOM   1920  CD2 LEU A 257     -23.109  -0.609 -13.266  1.00 92.69           C  
ATOM   1921  N   TYR A 258     -22.156  -5.855 -13.281  1.00 93.94           N  
ATOM   1922  CA  TYR A 258     -21.219  -6.945 -13.570  1.00 93.94           C  
ATOM   1923  C   TYR A 258     -21.500  -7.543 -14.945  1.00 93.94           C  
ATOM   1924  CB  TYR A 258     -21.312  -8.031 -12.500  1.00 93.94           C  
ATOM   1925  O   TYR A 258     -20.578  -7.840 -15.695  1.00 93.94           O  
ATOM   1926  CG  TYR A 258     -20.219  -9.070 -12.586  1.00 93.94           C  
ATOM   1927  CD1 TYR A 258     -20.422 -10.266 -13.266  1.00 93.94           C  
ATOM   1928  CD2 TYR A 258     -18.984  -8.852 -11.984  1.00 93.94           C  
ATOM   1929  CE1 TYR A 258     -19.422 -11.227 -13.344  1.00 93.94           C  
ATOM   1930  CE2 TYR A 258     -17.984  -9.805 -12.062  1.00 93.94           C  
ATOM   1931  OH  TYR A 258     -17.203 -11.930 -12.820  1.00 93.94           O  
ATOM   1932  CZ  TYR A 258     -18.203 -10.984 -12.742  1.00 93.94           C  
ATOM   1933  N   SER A 259     -22.781  -7.711 -15.312  1.00 93.69           N  
ATOM   1934  CA  SER A 259     -23.172  -8.234 -16.625  1.00 93.69           C  
ATOM   1935  C   SER A 259     -22.672  -7.336 -17.750  1.00 93.69           C  
ATOM   1936  CB  SER A 259     -24.688  -8.375 -16.703  1.00 93.69           C  
ATOM   1937  O   SER A 259     -22.172  -7.824 -18.766  1.00 93.69           O  
ATOM   1938  OG  SER A 259     -25.078  -8.961 -17.938  1.00 93.69           O  
ATOM   1939  N   LYS A 260     -22.812  -6.113 -17.547  1.00 92.06           N  
ATOM   1940  CA  LYS A 260     -22.328  -5.164 -18.547  1.00 92.06           C  
ATOM   1941  C   LYS A 260     -20.812  -5.211 -18.672  1.00 92.06           C  
ATOM   1942  CB  LYS A 260     -22.797  -3.746 -18.203  1.00 92.06           C  
ATOM   1943  O   LYS A 260     -20.281  -5.199 -19.781  1.00 92.06           O  
ATOM   1944  CG  LYS A 260     -24.281  -3.498 -18.438  1.00 92.06           C  
ATOM   1945  CD  LYS A 260     -24.672  -2.070 -18.078  1.00 92.06           C  
ATOM   1946  CE  LYS A 260     -26.172  -1.855 -18.203  1.00 92.06           C  
ATOM   1947  NZ  LYS A 260     -26.547  -0.447 -17.891  1.00 92.06           N  
ATOM   1948  N   ALA A 261     -20.125  -5.230 -17.578  1.00 91.94           N  
ATOM   1949  CA  ALA A 261     -18.656  -5.305 -17.562  1.00 91.94           C  
ATOM   1950  C   ALA A 261     -18.172  -6.590 -18.219  1.00 91.94           C  
ATOM   1951  CB  ALA A 261     -18.141  -5.207 -16.141  1.00 91.94           C  
ATOM   1952  O   ALA A 261     -17.188  -6.574 -18.984  1.00 91.94           O  
ATOM   1953  N   GLU A 262     -18.875  -7.637 -17.922  1.00 92.62           N  
ATOM   1954  CA  GLU A 262     -18.531  -8.930 -18.500  1.00 92.62           C  
ATOM   1955  C   GLU A 262     -18.672  -8.898 -20.031  1.00 92.62           C  
ATOM   1956  CB  GLU A 262     -19.422 -10.031 -17.922  1.00 92.62           C  
ATOM   1957  O   GLU A 262     -17.812  -9.414 -20.750  1.00 92.62           O  
ATOM   1958  CG  GLU A 262     -19.000 -11.438 -18.328  1.00 92.62           C  
ATOM   1959  CD  GLU A 262     -19.844 -12.531 -17.688  1.00 92.62           C  
ATOM   1960  OE1 GLU A 262     -19.281 -13.508 -17.156  1.00 92.62           O  
ATOM   1961  OE2 GLU A 262     -21.094 -12.398 -17.734  1.00 92.62           O  
ATOM   1962  N   SER A 263     -19.812  -8.375 -20.500  1.00 92.06           N  
ATOM   1963  CA  SER A 263     -20.062  -8.227 -21.938  1.00 92.06           C  
ATOM   1964  C   SER A 263     -18.969  -7.387 -22.594  1.00 92.06           C  
ATOM   1965  CB  SER A 263     -21.422  -7.590 -22.172  1.00 92.06           C  
ATOM   1966  O   SER A 263     -18.484  -7.730 -23.688  1.00 92.06           O  
ATOM   1967  OG  SER A 263     -21.688  -7.480 -23.562  1.00 92.06           O  
ATOM   1968  N   LEU A 264     -18.594  -6.336 -21.922  1.00 90.75           N  
ATOM   1969  CA  LEU A 264     -17.562  -5.449 -22.438  1.00 90.75           C  
ATOM   1970  C   LEU A 264     -16.203  -6.156 -22.500  1.00 90.75           C  
ATOM   1971  CB  LEU A 264     -17.453  -4.184 -21.594  1.00 90.75           C  
ATOM   1972  O   LEU A 264     -15.461  -6.012 -23.469  1.00 90.75           O  
ATOM   1973  CG  LEU A 264     -18.547  -3.133 -21.797  1.00 90.75           C  
ATOM   1974  CD1 LEU A 264     -18.438  -2.043 -20.734  1.00 90.75           C  
ATOM   1975  CD2 LEU A 264     -18.453  -2.531 -23.188  1.00 90.75           C  
ATOM   1976  N   ALA A 265     -15.891  -6.871 -21.484  1.00 90.81           N  
ATOM   1977  CA  ALA A 265     -14.641  -7.617 -21.422  1.00 90.81           C  
ATOM   1978  C   ALA A 265     -14.578  -8.688 -22.500  1.00 90.81           C  
ATOM   1979  CB  ALA A 265     -14.469  -8.250 -20.031  1.00 90.81           C  
ATOM   1980  O   ALA A 265     -13.523  -8.914 -23.094  1.00 90.81           O  
ATOM   1981  N   ARG A 266     -15.656  -9.383 -22.859  1.00 92.50           N  
ATOM   1982  CA  ARG A 266     -15.750 -10.359 -23.938  1.00 92.50           C  
ATOM   1983  C   ARG A 266     -15.555  -9.703 -25.297  1.00 92.50           C  
ATOM   1984  CB  ARG A 266     -17.094 -11.078 -23.891  1.00 92.50           C  
ATOM   1985  O   ARG A 266     -14.898 -10.266 -26.172  1.00 92.50           O  
ATOM   1986  CG  ARG A 266     -17.203 -12.109 -22.781  1.00 92.50           C  
ATOM   1987  CD  ARG A 266     -18.500 -12.922 -22.891  1.00 92.50           C  
ATOM   1988  NE  ARG A 266     -18.656 -13.836 -21.766  1.00 92.50           N  
ATOM   1989  NH1 ARG A 266     -18.766 -15.742 -23.062  1.00 92.50           N  
ATOM   1990  NH2 ARG A 266     -18.922 -15.898 -20.781  1.00 92.50           N  
ATOM   1991  CZ  ARG A 266     -18.781 -15.156 -21.875  1.00 92.50           C  
ATOM   1992  N   GLN A 267     -16.156  -8.531 -25.422  1.00 89.50           N  
ATOM   1993  CA  GLN A 267     -16.047  -7.777 -26.672  1.00 89.50           C  
ATOM   1994  C   GLN A 267     -14.594  -7.379 -26.938  1.00 89.50           C  
ATOM   1995  CB  GLN A 267     -16.922  -6.531 -26.625  1.00 89.50           C  
ATOM   1996  O   GLN A 267     -14.133  -7.410 -28.078  1.00 89.50           O  
ATOM   1997  CG  GLN A 267     -17.031  -5.809 -27.969  1.00 89.50           C  
ATOM   1998  CD  GLN A 267     -17.875  -4.547 -27.891  1.00 89.50           C  
ATOM   1999  NE2 GLN A 267     -18.031  -3.863 -29.016  1.00 89.50           N  
ATOM   2000  OE1 GLN A 267     -18.375  -4.191 -26.812  1.00 89.50           O  
ATOM   2001  N   LYS A 268     -13.844  -7.180 -25.875  1.00 86.56           N  
ATOM   2002  CA  LYS A 268     -12.438  -6.785 -26.000  1.00 86.56           C  
ATOM   2003  C   LYS A 268     -11.531  -8.008 -26.078  1.00 86.56           C  
ATOM   2004  CB  LYS A 268     -12.031  -5.895 -24.828  1.00 86.56           C  
ATOM   2005  O   LYS A 268     -10.312  -7.875 -26.234  1.00 86.56           O  
ATOM   2006  CG  LYS A 268     -12.531  -4.461 -24.938  1.00 86.56           C  
ATOM   2007  CD  LYS A 268     -11.883  -3.564 -23.891  1.00 86.56           C  
ATOM   2008  CE  LYS A 268     -11.656  -2.156 -24.422  1.00 86.56           C  
ATOM   2009  NZ  LYS A 268     -10.883  -1.316 -23.453  1.00 86.56           N  
ATOM   2010  N   GLY A 269     -12.039  -9.172 -25.875  1.00 85.94           N  
ATOM   2011  CA  GLY A 269     -11.258 -10.398 -25.938  1.00 85.94           C  
ATOM   2012  C   GLY A 269     -10.453 -10.656 -24.672  1.00 85.94           C  
ATOM   2013  O   GLY A 269      -9.383 -11.273 -24.734  1.00 85.94           O  
ATOM   2014  N   LEU A 270     -10.852 -10.008 -23.547  1.00 86.56           N  
ATOM   2015  CA  LEU A 270     -10.086 -10.141 -22.312  1.00 86.56           C  
ATOM   2016  C   LEU A 270     -10.469 -11.406 -21.562  1.00 86.56           C  
ATOM   2017  CB  LEU A 270     -10.297  -8.914 -21.422  1.00 86.56           C  
ATOM   2018  O   LEU A 270      -9.672 -11.953 -20.797  1.00 86.56           O  
ATOM   2019  CG  LEU A 270      -9.781  -7.582 -21.953  1.00 86.56           C  
ATOM   2020  CD1 LEU A 270     -10.297  -6.430 -21.094  1.00 86.56           C  
ATOM   2021  CD2 LEU A 270      -8.258  -7.582 -22.000  1.00 86.56           C  
ATOM   2022  N   ILE A 271     -11.656 -11.844 -21.750  1.00 84.62           N  
ATOM   2023  CA  ILE A 271     -12.086 -13.070 -21.078  1.00 84.62           C  
ATOM   2024  C   ILE A 271     -12.602 -14.070 -22.125  1.00 84.62           C  
ATOM   2025  CB  ILE A 271     -13.172 -12.797 -20.016  1.00 84.62           C  
ATOM   2026  O   ILE A 271     -13.117 -13.672 -23.172  1.00 84.62           O  
ATOM   2027  CG1 ILE A 271     -14.344 -12.023 -20.641  1.00 84.62           C  
ATOM   2028  CG2 ILE A 271     -12.586 -12.031 -18.828  1.00 84.62           C  
ATOM   2029  CD1 ILE A 271     -15.531 -11.828 -19.719  1.00 84.62           C  
ATOM   2030  N   LYS A 272     -12.094 -15.328 -22.125  1.00 65.25           N  
ATOM   2031  CA  LYS A 272     -12.477 -16.375 -23.062  1.00 65.25           C  
ATOM   2032  C   LYS A 272     -13.812 -17.016 -22.672  1.00 65.25           C  
ATOM   2033  CB  LYS A 272     -11.391 -17.453 -23.125  1.00 65.25           C  
ATOM   2034  O   LYS A 272     -14.109 -17.156 -21.484  1.00 65.25           O  
ATOM   2035  CG  LYS A 272     -10.086 -16.984 -23.750  1.00 65.25           C  
ATOM   2036  CD  LYS A 272      -9.070 -18.109 -23.844  1.00 65.25           C  
ATOM   2037  CE  LYS A 272      -7.746 -17.625 -24.406  1.00 65.25           C  
ATOM   2038  NZ  LYS A 272      -6.695 -18.688 -24.359  1.00 65.25           N  
TER    2039      LYS A 272                                                      
ENDMDL                                                                          
END                                                                             
