# Supplementary material for: Coupling chromosome organization to genome segregation in Archaea
Source: Nat Commun. 2025 Jul 22;16:6759. doi: 10.1038/s41467-025-61997-3 (PMC12284271; doi:10.1038/s41467-025-61997-3)
Supplement: Supplementary file 5 — Supplementary Dataset 3 [file 41467_2025_61997_MOESM5_ESM.pdb]

MODEL     1                                                                     
ATOM      1  N   MET A   1      43.844 -49.375 -22.875  1.00 20.39           N  
ATOM      2  CA  MET A   1      42.719 -49.469 -23.797  1.00 20.39           C  
ATOM      3  C   MET A   1      41.406 -49.719 -23.031  1.00 20.39           C  
ATOM      4  CB  MET A   1      42.938 -50.594 -24.797  1.00 20.39           C  
ATOM      5  O   MET A   1      40.438 -48.969 -23.234  1.00 20.39           O  
ATOM      6  CG  MET A   1      43.344 -50.125 -26.188  1.00 20.39           C  
ATOM      7  SD  MET A   1      43.281 -51.469 -27.438  1.00 20.39           S  
ATOM      8  CE  MET A   1      45.062 -51.594 -27.844  1.00 20.39           C  
ATOM      9  N   SER A   2      40.781 -50.969 -22.719  1.00 21.09           N  
ATOM     10  CA  SER A   2      39.750 -51.844 -23.250  1.00 21.09           C  
ATOM     11  C   SER A   2      38.500 -51.812 -22.375  1.00 21.09           C  
ATOM     12  CB  SER A   2      40.250 -53.281 -23.375  1.00 21.09           C  
ATOM     13  O   SER A   2      37.375 -51.719 -22.891  1.00 21.09           O  
ATOM     14  OG  SER A   2      40.750 -53.750 -22.141  1.00 21.09           O  
ATOM     15  N   GLU A   3      38.312 -52.344 -21.250  1.00 21.27           N  
ATOM     16  CA  GLU A   3      37.312 -53.281 -20.750  1.00 21.27           C  
ATOM     17  C   GLU A   3      36.094 -52.531 -20.203  1.00 21.27           C  
ATOM     18  CB  GLU A   3      37.875 -54.188 -19.656  1.00 21.27           C  
ATOM     19  O   GLU A   3      35.219 -53.125 -19.562  1.00 21.27           O  
ATOM     20  CG  GLU A   3      38.375 -55.531 -20.188  1.00 21.27           C  
ATOM     21  CD  GLU A   3      38.844 -56.469 -19.078  1.00 21.27           C  
ATOM     22  OE1 GLU A   3      38.938 -57.688 -19.328  1.00 21.27           O  
ATOM     23  OE2 GLU A   3      39.062 -55.969 -17.953  1.00 21.27           O  
ATOM     24  N   ILE A   4      36.188 -51.281 -19.875  1.00 24.62           N  
ATOM     25  CA  ILE A   4      35.031 -50.750 -19.141  1.00 24.62           C  
ATOM     26  C   ILE A   4      33.781 -50.812 -20.016  1.00 24.62           C  
ATOM     27  CB  ILE A   4      35.281 -49.312 -18.688  1.00 24.62           C  
ATOM     28  O   ILE A   4      33.562 -49.969 -20.875  1.00 24.62           O  
ATOM     29  CG1 ILE A   4      36.438 -49.250 -17.688  1.00 24.62           C  
ATOM     30  CG2 ILE A   4      34.031 -48.688 -18.094  1.00 24.62           C  
ATOM     31  CD1 ILE A   4      36.906 -47.844 -17.344  1.00 24.62           C  
ATOM     32  N   ASP A   5      33.312 -51.969 -20.672  1.00 24.34           N  
ATOM     33  CA  ASP A   5      32.344 -52.688 -21.516  1.00 24.34           C  
ATOM     34  C   ASP A   5      30.938 -52.562 -20.969  1.00 24.34           C  
ATOM     35  CB  ASP A   5      32.750 -54.156 -21.625  1.00 24.34           C  
ATOM     36  O   ASP A   5      29.969 -52.562 -21.734  1.00 24.34           O  
ATOM     37  CG  ASP A   5      33.469 -54.500 -22.906  1.00 24.34           C  
ATOM     38  OD1 ASP A   5      33.344 -53.750 -23.906  1.00 24.34           O  
ATOM     39  OD2 ASP A   5      34.219 -55.500 -22.938  1.00 24.34           O  
ATOM     40  N   PHE A   6      30.562 -53.094 -19.688  1.00 24.31           N  
ATOM     41  CA  PHE A   6      29.422 -53.969 -19.469  1.00 24.31           C  
ATOM     42  C   PHE A   6      28.109 -53.250 -19.688  1.00 24.31           C  
ATOM     43  CB  PHE A   6      29.469 -54.562 -18.047  1.00 24.31           C  
ATOM     44  O   PHE A   6      27.234 -53.750 -20.406  1.00 24.31           O  
ATOM     45  CG  PHE A   6      28.969 -55.969 -17.953  1.00 24.31           C  
ATOM     46  CD1 PHE A   6      27.672 -56.219 -17.531  1.00 24.31           C  
ATOM     47  CD2 PHE A   6      29.781 -57.031 -18.281  1.00 24.31           C  
ATOM     48  CE1 PHE A   6      27.188 -57.531 -17.438  1.00 24.31           C  
ATOM     49  CE2 PHE A   6      29.312 -58.344 -18.203  1.00 24.31           C  
ATOM     50  CZ  PHE A   6      28.016 -58.594 -17.781  1.00 24.31           C  
ATOM     51  N   LEU A   7      27.297 -52.781 -18.531  1.00 24.86           N  
ATOM     52  CA  LEU A   7      25.922 -53.125 -18.172  1.00 24.86           C  
ATOM     53  C   LEU A   7      24.922 -52.312 -19.000  1.00 24.86           C  
ATOM     54  CB  LEU A   7      25.688 -52.875 -16.672  1.00 24.86           C  
ATOM     55  O   LEU A   7      24.766 -51.094 -18.781  1.00 24.86           O  
ATOM     56  CG  LEU A   7      25.906 -54.031 -15.742  1.00 24.86           C  
ATOM     57  CD1 LEU A   7      26.281 -53.562 -14.344  1.00 24.86           C  
ATOM     58  CD2 LEU A   7      24.688 -54.938 -15.695  1.00 24.86           C  
ATOM     59  N   LEU A   8      24.500 -52.594 -20.219  1.00 27.97           N  
ATOM     60  CA  LEU A   8      23.734 -52.281 -21.422  1.00 27.97           C  
ATOM     61  C   LEU A   8      22.234 -52.469 -21.156  1.00 27.97           C  
ATOM     62  CB  LEU A   8      24.172 -53.188 -22.594  1.00 27.97           C  
ATOM     63  O   LEU A   8      21.453 -52.531 -22.109  1.00 27.97           O  
ATOM     64  CG  LEU A   8      25.375 -52.688 -23.406  1.00 27.97           C  
ATOM     65  CD1 LEU A   8      25.953 -53.812 -24.234  1.00 27.97           C  
ATOM     66  CD2 LEU A   8      24.969 -51.500 -24.281  1.00 27.97           C  
ATOM     67  N   LYS A   9      21.688 -52.750 -19.969  1.00 30.42           N  
ATOM     68  CA  LYS A   9      20.438 -53.500 -20.062  1.00 30.42           C  
ATOM     69  C   LYS A   9      19.438 -52.781 -20.984  1.00 30.42           C  
ATOM     70  CB  LYS A   9      19.812 -53.688 -18.688  1.00 30.42           C  
ATOM     71  O   LYS A   9      19.562 -51.562 -21.219  1.00 30.42           O  
ATOM     72  CG  LYS A   9      19.375 -55.094 -18.406  1.00 30.42           C  
ATOM     73  CD  LYS A   9      18.844 -55.250 -16.984  1.00 30.42           C  
ATOM     74  CE  LYS A   9      18.297 -56.656 -16.719  1.00 30.42           C  
ATOM     75  NZ  LYS A   9      17.750 -56.781 -15.344  1.00 30.42           N  
ATOM     76  N   ARG A  10      18.031 -53.469 -21.156  1.00 31.12           N  
ATOM     77  CA  ARG A  10      16.953 -53.625 -22.125  1.00 31.12           C  
ATOM     78  C   ARG A  10      15.961 -52.469 -22.031  1.00 31.12           C  
ATOM     79  CB  ARG A  10      16.219 -54.938 -21.906  1.00 31.12           C  
ATOM     80  O   ARG A  10      15.438 -52.156 -20.953  1.00 31.12           O  
ATOM     81  CG  ARG A  10      16.094 -55.781 -23.172  1.00 31.12           C  
ATOM     82  CD  ARG A  10      15.344 -57.094 -22.906  1.00 31.12           C  
ATOM     83  NE  ARG A  10      14.844 -57.688 -24.141  1.00 31.12           N  
ATOM     84  NH1 ARG A  10      14.023 -59.594 -23.125  1.00 31.12           N  
ATOM     85  NH2 ARG A  10      13.812 -59.312 -25.391  1.00 31.12           N  
ATOM     86  CZ  ARG A  10      14.227 -58.875 -24.219  1.00 31.12           C  
ATOM     87  N   LYS A  11      16.062 -51.594 -22.844  1.00 36.34           N  
ATOM     88  CA  LYS A  11      15.164 -50.531 -23.312  1.00 36.34           C  
ATOM     89  C   LYS A  11      13.820 -51.125 -23.750  1.00 36.34           C  
ATOM     90  CB  LYS A  11      15.805 -49.781 -24.484  1.00 36.34           C  
ATOM     91  O   LYS A  11      13.727 -51.781 -24.781  1.00 36.34           O  
ATOM     92  CG  LYS A  11      16.453 -48.469 -24.078  1.00 36.34           C  
ATOM     93  CD  LYS A  11      17.062 -47.750 -25.281  1.00 36.34           C  
ATOM     94  CE  LYS A  11      17.688 -46.406 -24.891  1.00 36.34           C  
ATOM     95  NZ  LYS A  11      18.297 -45.719 -26.062  1.00 36.34           N  
ATOM     96  N   LYS A  12      12.930 -51.750 -22.828  1.00 33.47           N  
ATOM     97  CA  LYS A  12      11.703 -52.156 -23.484  1.00 33.47           C  
ATOM     98  C   LYS A  12      10.852 -50.969 -23.891  1.00 33.47           C  
ATOM     99  CB  LYS A  12      10.898 -53.094 -22.578  1.00 33.47           C  
ATOM    100  O   LYS A  12      10.602 -50.094 -23.078  1.00 33.47           O  
ATOM    101  CG  LYS A  12      11.008 -54.562 -22.953  1.00 33.47           C  
ATOM    102  CD  LYS A  12      10.172 -55.438 -22.031  1.00 33.47           C  
ATOM    103  CE  LYS A  12      10.281 -56.938 -22.406  1.00 33.47           C  
ATOM    104  NZ  LYS A  12       9.469 -57.781 -21.500  1.00 33.47           N  
ATOM    105  N   LYS A  13      10.938 -50.562 -25.156  1.00 34.78           N  
ATOM    106  CA  LYS A  13      10.086 -49.625 -25.891  1.00 34.78           C  
ATOM    107  C   LYS A  13       8.625 -50.062 -25.859  1.00 34.78           C  
ATOM    108  CB  LYS A  13      10.547 -49.500 -27.344  1.00 34.78           C  
ATOM    109  O   LYS A  13       8.305 -51.219 -26.219  1.00 34.78           O  
ATOM    110  CG  LYS A  13      10.469 -48.094 -27.906  1.00 34.78           C  
ATOM    111  CD  LYS A  13      11.016 -48.000 -29.328  1.00 34.78           C  
ATOM    112  CE  LYS A  13      10.859 -46.625 -29.906  1.00 34.78           C  
ATOM    113  NZ  LYS A  13      11.328 -46.562 -31.328  1.00 34.78           N  
ATOM    114  N   ASN A  14       7.891 -49.938 -24.922  1.00 31.28           N  
ATOM    115  CA  ASN A  14       6.488 -50.250 -25.172  1.00 31.28           C  
ATOM    116  C   ASN A  14       5.949 -49.500 -26.375  1.00 31.28           C  
ATOM    117  CB  ASN A  14       5.637 -49.969 -23.938  1.00 31.28           C  
ATOM    118  O   ASN A  14       6.273 -48.312 -26.578  1.00 31.28           O  
ATOM    119  CG  ASN A  14       5.520 -51.156 -23.016  1.00 31.28           C  
ATOM    120  ND2 ASN A  14       5.027 -50.938 -21.797  1.00 31.28           N  
ATOM    121  OD1 ASN A  14       5.875 -52.281 -23.375  1.00 31.28           O  
ATOM    122  N   GLU A  15       5.656 -50.344 -27.453  1.00 31.22           N  
ATOM    123  CA  GLU A  15       5.039 -50.094 -28.750  1.00 31.22           C  
ATOM    124  C   GLU A  15       3.859 -49.125 -28.641  1.00 31.22           C  
ATOM    125  CB  GLU A  15       4.586 -51.406 -29.375  1.00 31.22           C  
ATOM    126  O   GLU A  15       3.090 -49.188 -27.672  1.00 31.22           O  
ATOM    127  CG  GLU A  15       5.656 -52.094 -30.203  1.00 31.22           C  
ATOM    128  CD  GLU A  15       5.195 -53.406 -30.812  1.00 31.22           C  
ATOM    129  OE1 GLU A  15       5.941 -54.000 -31.625  1.00 31.22           O  
ATOM    130  OE2 GLU A  15       4.074 -53.875 -30.469  1.00 31.22           O  
ATOM    131  N   GLY A  16       4.004 -47.906 -29.219  1.00 34.38           N  
ATOM    132  CA  GLY A  16       2.953 -46.969 -29.531  1.00 34.38           C  
ATOM    133  C   GLY A  16       1.690 -47.625 -30.062  1.00 34.38           C  
ATOM    134  O   GLY A  16       1.750 -48.469 -30.953  1.00 34.38           O  
ATOM    135  N   VAL A  17       0.838 -48.125 -29.219  1.00 32.75           N  
ATOM    136  CA  VAL A  17      -0.396 -48.656 -29.781  1.00 32.75           C  
ATOM    137  C   VAL A  17      -0.965 -47.656 -30.797  1.00 32.75           C  
ATOM    138  CB  VAL A  17      -1.443 -48.969 -28.688  1.00 32.75           C  
ATOM    139  O   VAL A  17      -1.080 -46.469 -30.500  1.00 32.75           O  
ATOM    140  CG1 VAL A  17      -2.766 -49.406 -29.328  1.00 32.75           C  
ATOM    141  CG2 VAL A  17      -0.917 -50.031 -27.734  1.00 32.75           C  
ATOM    142  N   GLN A  18      -0.557 -47.906 -32.000  1.00 32.12           N  
ATOM    143  CA  GLN A  18      -1.186 -47.188 -33.094  1.00 32.12           C  
ATOM    144  C   GLN A  18      -2.682 -47.469 -33.156  1.00 32.12           C  
ATOM    145  CB  GLN A  18      -0.518 -47.531 -34.438  1.00 32.12           C  
ATOM    146  O   GLN A  18      -3.090 -48.625 -33.188  1.00 32.12           O  
ATOM    147  CG  GLN A  18       0.068 -46.344 -35.156  1.00 32.12           C  
ATOM    148  CD  GLN A  18       0.852 -46.719 -36.406  1.00 32.12           C  
ATOM    149  NE2 GLN A  18       1.437 -45.719 -37.062  1.00 32.12           N  
ATOM    150  OE1 GLN A  18       0.932 -47.906 -36.750  1.00 32.12           O  
ATOM    151  N   GLY A  19      -3.428 -46.844 -32.406  1.00 30.08           N  
ATOM    152  CA  GLY A  19      -4.836 -47.031 -32.719  1.00 30.08           C  
ATOM    153  C   GLY A  19      -5.148 -46.906 -34.188  1.00 30.08           C  
ATOM    154  O   GLY A  19      -4.383 -46.281 -34.938  1.00 30.08           O  
ATOM    155  N   GLY A  20      -5.875 -48.000 -34.719  1.00 29.08           N  
ATOM    156  CA  GLY A  20      -6.273 -48.250 -36.094  1.00 29.08           C  
ATOM    157  C   GLY A  20      -6.645 -47.000 -36.875  1.00 29.08           C  
ATOM    158  O   GLY A  20      -6.379 -45.906 -36.406  1.00 29.08           O  
ATOM    159  N   GLU A  21      -7.941 -47.031 -37.438  1.00 31.84           N  
ATOM    160  CA  GLU A  21      -8.359 -46.469 -38.719  1.00 31.84           C  
ATOM    161  C   GLU A  21      -8.047 -44.969 -38.750  1.00 31.84           C  
ATOM    162  CB  GLU A  21      -9.852 -46.688 -38.938  1.00 31.84           C  
ATOM    163  O   GLU A  21      -7.309 -44.500 -39.625  1.00 31.84           O  
ATOM    164  CG  GLU A  21     -10.180 -48.062 -39.469  1.00 31.84           C  
ATOM    165  CD  GLU A  21     -11.672 -48.312 -39.656  1.00 31.84           C  
ATOM    166  OE1 GLU A  21     -12.062 -49.312 -40.281  1.00 31.84           O  
ATOM    167  OE2 GLU A  21     -12.461 -47.500 -39.125  1.00 31.84           O  
ATOM    168  N   SER A  22      -9.148 -44.031 -38.844  1.00 36.56           N  
ATOM    169  CA  SER A  22      -9.047 -42.688 -39.375  1.00 36.56           C  
ATOM    170  C   SER A  22      -8.148 -41.812 -38.500  1.00 36.56           C  
ATOM    171  CB  SER A  22     -10.430 -42.062 -39.469  1.00 36.56           C  
ATOM    172  O   SER A  22      -7.547 -40.844 -38.969  1.00 36.56           O  
ATOM    173  OG  SER A  22     -11.219 -42.344 -38.344  1.00 36.56           O  
ATOM    174  N   GLY A  23      -8.367 -41.438 -37.250  1.00 37.16           N  
ATOM    175  CA  GLY A  23      -7.648 -40.375 -36.531  1.00 37.16           C  
ATOM    176  C   GLY A  23      -6.457 -40.906 -35.750  1.00 37.16           C  
ATOM    177  O   GLY A  23      -6.613 -41.719 -34.844  1.00 37.16           O  
ATOM    178  N   ALA A  24      -5.281 -41.188 -36.438  1.00 39.38           N  
ATOM    179  CA  ALA A  24      -3.994 -41.781 -36.125  1.00 39.38           C  
ATOM    180  C   ALA A  24      -3.441 -41.219 -34.812  1.00 39.38           C  
ATOM    181  CB  ALA A  24      -2.996 -41.562 -37.250  1.00 39.38           C  
ATOM    182  O   ALA A  24      -3.180 -40.031 -34.688  1.00 39.38           O  
ATOM    183  N   GLN A  25      -4.184 -41.531 -33.844  1.00 42.44           N  
ATOM    184  CA  GLN A  25      -3.496 -41.125 -32.625  1.00 42.44           C  
ATOM    185  C   GLN A  25      -2.316 -42.062 -32.312  1.00 42.44           C  
ATOM    186  CB  GLN A  25      -4.461 -41.125 -31.422  1.00 42.44           C  
ATOM    187  O   GLN A  25      -2.398 -43.281 -32.562  1.00 42.44           O  
ATOM    188  CG  GLN A  25      -5.586 -40.125 -31.562  1.00 42.44           C  
ATOM    189  CD  GLN A  25      -6.598 -40.188 -30.438  1.00 42.44           C  
ATOM    190  NE2 GLN A  25      -7.488 -39.219 -30.344  1.00 42.44           N  
ATOM    191  OE1 GLN A  25      -6.574 -41.156 -29.641  1.00 42.44           O  
ATOM    192  N   ARG A  26      -1.105 -41.500 -32.406  1.00 45.62           N  
ATOM    193  CA  ARG A  26       0.085 -42.250 -32.031  1.00 45.62           C  
ATOM    194  C   ARG A  26       0.368 -42.062 -30.531  1.00 45.62           C  
ATOM    195  CB  ARG A  26       1.297 -41.812 -32.844  1.00 45.62           C  
ATOM    196  O   ARG A  26       0.326 -40.938 -30.016  1.00 45.62           O  
ATOM    197  CG  ARG A  26       2.414 -42.844 -32.906  1.00 45.62           C  
ATOM    198  CD  ARG A  26       3.561 -42.375 -33.781  1.00 45.62           C  
ATOM    199  NE  ARG A  26       4.730 -43.250 -33.656  1.00 45.62           N  
ATOM    200  NH1 ARG A  26       6.234 -41.688 -34.438  1.00 45.62           N  
ATOM    201  NH2 ARG A  26       6.961 -43.750 -33.781  1.00 45.62           N  
ATOM    202  CZ  ARG A  26       5.973 -42.906 -33.969  1.00 45.62           C  
ATOM    203  N   VAL A  27       0.086 -43.094 -29.750  1.00 46.75           N  
ATOM    204  CA  VAL A  27       0.435 -43.031 -28.328  1.00 46.75           C  
ATOM    205  C   VAL A  27       1.754 -43.781 -28.094  1.00 46.75           C  
ATOM    206  CB  VAL A  27      -0.677 -43.656 -27.453  1.00 46.75           C  
ATOM    207  O   VAL A  27       1.929 -44.906 -28.547  1.00 46.75           O  
ATOM    208  CG1 VAL A  27      -0.305 -43.562 -25.969  1.00 46.75           C  
ATOM    209  CG2 VAL A  27      -2.010 -42.938 -27.703  1.00 46.75           C  
ATOM    210  N   GLU A  28       2.795 -43.062 -27.703  1.00 47.22           N  
ATOM    211  CA  GLU A  28       4.059 -43.656 -27.312  1.00 47.22           C  
ATOM    212  C   GLU A  28       4.258 -43.594 -25.797  1.00 47.22           C  
ATOM    213  CB  GLU A  28       5.234 -43.000 -28.031  1.00 47.22           C  
ATOM    214  O   GLU A  28       3.988 -42.562 -25.188  1.00 47.22           O  
ATOM    215  CG  GLU A  28       5.352 -43.375 -29.500  1.00 47.22           C  
ATOM    216  CD  GLU A  28       6.504 -42.688 -30.203  1.00 47.22           C  
ATOM    217  OE1 GLU A  28       6.727 -42.938 -31.406  1.00 47.22           O  
ATOM    218  OE2 GLU A  28       7.195 -41.875 -29.547  1.00 47.22           O  
ATOM    219  N   SER A  29       4.352 -44.750 -25.062  1.00 47.91           N  
ATOM    220  CA  SER A  29       4.695 -44.750 -23.656  1.00 47.91           C  
ATOM    221  C   SER A  29       5.980 -45.531 -23.391  1.00 47.91           C  
ATOM    222  CB  SER A  29       3.553 -45.344 -22.828  1.00 47.91           C  
ATOM    223  O   SER A  29       6.234 -46.531 -24.031  1.00 47.91           O  
ATOM    224  OG  SER A  29       3.195 -46.625 -23.297  1.00 47.91           O  
ATOM    225  N   ARG A  30       6.945 -44.750 -22.891  1.00 47.91           N  
ATOM    226  CA  ARG A  30       8.195 -45.438 -22.516  1.00 47.91           C  
ATOM    227  C   ARG A  30       8.352 -45.500 -21.000  1.00 47.91           C  
ATOM    228  CB  ARG A  30       9.391 -44.688 -23.141  1.00 47.91           C  
ATOM    229  O   ARG A  30       7.961 -44.562 -20.297  1.00 47.91           O  
ATOM    230  CG  ARG A  30      10.156 -45.531 -24.156  1.00 47.91           C  
ATOM    231  CD  ARG A  30      11.336 -44.781 -24.734  1.00 47.91           C  
ATOM    232  NE  ARG A  30      12.031 -45.531 -25.750  1.00 47.91           N  
ATOM    233  NH1 ARG A  30      13.500 -43.844 -26.344  1.00 47.91           N  
ATOM    234  NH2 ARG A  30      13.602 -45.875 -27.391  1.00 47.91           N  
ATOM    235  CZ  ARG A  30      13.039 -45.094 -26.500  1.00 47.91           C  
ATOM    236  N   VAL A  31       8.555 -46.656 -20.438  1.00 46.47           N  
ATOM    237  CA  VAL A  31       8.906 -46.812 -19.031  1.00 46.47           C  
ATOM    238  C   VAL A  31      10.359 -47.281 -18.906  1.00 46.47           C  
ATOM    239  CB  VAL A  31       7.965 -47.812 -18.328  1.00 46.47           C  
ATOM    240  O   VAL A  31      10.758 -48.250 -19.578  1.00 46.47           O  
ATOM    241  CG1 VAL A  31       8.383 -48.031 -16.875  1.00 46.47           C  
ATOM    242  CG2 VAL A  31       6.516 -47.344 -18.406  1.00 46.47           C  
ATOM    243  N   GLN A  32      11.219 -46.344 -18.578  1.00 46.12           N  
ATOM    244  CA  GLN A  32      12.594 -46.750 -18.312  1.00 46.12           C  
ATOM    245  C   GLN A  32      12.836 -46.969 -16.828  1.00 46.12           C  
ATOM    246  CB  GLN A  32      13.570 -45.719 -18.844  1.00 46.12           C  
ATOM    247  O   GLN A  32      12.398 -46.188 -15.992  1.00 46.12           O  
ATOM    248  CG  GLN A  32      14.914 -46.281 -19.297  1.00 46.12           C  
ATOM    249  CD  GLN A  32      15.828 -45.250 -19.891  1.00 46.12           C  
ATOM    250  NE2 GLN A  32      16.891 -45.688 -20.547  1.00 46.12           N  
ATOM    251  OE1 GLN A  32      15.578 -44.031 -19.781  1.00 46.12           O  
ATOM    252  N   GLY A  33      12.938 -48.156 -16.391  1.00 44.97           N  
ATOM    253  CA  GLY A  33      13.344 -48.469 -15.039  1.00 44.97           C  
ATOM    254  C   GLY A  33      14.844 -48.438 -14.844  1.00 44.97           C  
ATOM    255  O   GLY A  33      15.602 -48.875 -15.719  1.00 44.97           O  
ATOM    256  N   GLY A  34      15.383 -47.281 -14.281  1.00 40.94           N  
ATOM    257  CA  GLY A  34      16.812 -47.344 -14.023  1.00 40.94           C  
ATOM    258  C   GLY A  34      17.172 -48.188 -12.828  1.00 40.94           C  
ATOM    259  O   GLY A  34      16.297 -48.688 -12.109  1.00 40.94           O  
ATOM    260  N   GLU A  35      18.516 -48.531 -12.836  1.00 41.62           N  
ATOM    261  CA  GLU A  35      19.062 -49.312 -11.750  1.00 41.62           C  
ATOM    262  C   GLU A  35      18.516 -48.875 -10.398  1.00 41.62           C  
ATOM    263  CB  GLU A  35      20.594 -49.250 -11.750  1.00 41.62           C  
ATOM    264  O   GLU A  35      18.172 -49.688  -9.555  1.00 41.62           O  
ATOM    265  CG  GLU A  35      21.250 -50.219 -12.734  1.00 41.62           C  
ATOM    266  CD  GLU A  35      22.766 -50.094 -12.766  1.00 41.62           C  
ATOM    267  OE1 GLU A  35      23.422 -50.938 -13.406  1.00 41.62           O  
ATOM    268  OE2 GLU A  35      23.297 -49.156 -12.141  1.00 41.62           O  
ATOM    269  N   SER A  36      18.891 -47.688 -10.016  1.00 46.50           N  
ATOM    270  CA  SER A  36      18.688 -47.281  -8.633  1.00 46.50           C  
ATOM    271  C   SER A  36      17.266 -46.781  -8.406  1.00 46.50           C  
ATOM    272  CB  SER A  36      19.688 -46.188  -8.234  1.00 46.50           C  
ATOM    273  O   SER A  36      17.031 -45.906  -7.551  1.00 46.50           O  
ATOM    274  OG  SER A  36      19.984 -45.344  -9.344  1.00 46.50           O  
ATOM    275  N   GLY A  37      16.266 -47.406  -8.969  1.00 43.47           N  
ATOM    276  CA  GLY A  37      14.867 -47.188  -8.602  1.00 43.47           C  
ATOM    277  C   GLY A  37      14.242 -46.000  -9.312  1.00 43.47           C  
ATOM    278  O   GLY A  37      13.086 -45.688  -9.062  1.00 43.47           O  
ATOM    279  N   ALA A  38      15.078 -45.375 -10.047  1.00 48.03           N  
ATOM    280  CA  ALA A  38      14.484 -44.219 -10.711  1.00 48.03           C  
ATOM    281  C   ALA A  38      13.656 -44.656 -11.922  1.00 48.03           C  
ATOM    282  CB  ALA A  38      15.562 -43.219 -11.141  1.00 48.03           C  
ATOM    283  O   ALA A  38      14.070 -45.531 -12.672  1.00 48.03           O  
ATOM    284  N   GLN A  39      12.398 -44.594 -11.805  1.00 44.19           N  
ATOM    285  CA  GLN A  39      11.562 -44.938 -12.961  1.00 44.19           C  
ATOM    286  C   GLN A  39      11.055 -43.656 -13.656  1.00 44.19           C  
ATOM    287  CB  GLN A  39      10.383 -45.812 -12.531  1.00 44.19           C  
ATOM    288  O   GLN A  39      10.852 -42.625 -13.016  1.00 44.19           O  
ATOM    289  CG  GLN A  39      10.805 -47.156 -11.945  1.00 44.19           C  
ATOM    290  CD  GLN A  39       9.617 -47.969 -11.477  1.00 44.19           C  
ATOM    291  NE2 GLN A  39       9.859 -49.250 -11.195  1.00 44.19           N  
ATOM    292  OE1 GLN A  39       8.500 -47.469 -11.367  1.00 44.19           O  
ATOM    293  N   ARG A  40      11.133 -43.719 -15.016  1.00 53.69           N  
ATOM    294  CA  ARG A  40      10.602 -42.625 -15.852  1.00 53.69           C  
ATOM    295  C   ARG A  40       9.516 -43.156 -16.781  1.00 53.69           C  
ATOM    296  CB  ARG A  40      11.727 -42.000 -16.672  1.00 53.69           C  
ATOM    297  O   ARG A  40       9.688 -44.188 -17.422  1.00 53.69           O  
ATOM    298  CG  ARG A  40      11.289 -40.750 -17.422  1.00 53.69           C  
ATOM    299  CD  ARG A  40      12.453 -40.094 -18.172  1.00 53.69           C  
ATOM    300  NE  ARG A  40      12.008 -39.000 -19.016  1.00 53.69           N  
ATOM    301  NH1 ARG A  40      13.805 -39.125 -20.469  1.00 53.69           N  
ATOM    302  NH2 ARG A  40      12.164 -37.562 -20.797  1.00 53.69           N  
ATOM    303  CZ  ARG A  40      12.664 -38.562 -20.094  1.00 53.69           C  
ATOM    304  N   VAL A  41       8.297 -42.719 -16.625  1.00 52.16           N  
ATOM    305  CA  VAL A  41       7.207 -43.000 -17.547  1.00 52.16           C  
ATOM    306  C   VAL A  41       6.945 -41.781 -18.438  1.00 52.16           C  
ATOM    307  CB  VAL A  41       5.918 -43.406 -16.797  1.00 52.16           C  
ATOM    308  O   VAL A  41       6.801 -40.656 -17.953  1.00 52.16           O  
ATOM    309  CG1 VAL A  41       4.809 -43.750 -17.766  1.00 52.16           C  
ATOM    310  CG2 VAL A  41       6.195 -44.562 -15.836  1.00 52.16           C  
ATOM    311  N   GLU A  42       7.102 -41.938 -19.688  1.00 54.19           N  
ATOM    312  CA  GLU A  42       6.773 -40.875 -20.672  1.00 54.19           C  
ATOM    313  C   GLU A  42       5.633 -41.312 -21.578  1.00 54.19           C  
ATOM    314  CB  GLU A  42       8.000 -40.531 -21.500  1.00 54.19           C  
ATOM    315  O   GLU A  42       5.578 -42.469 -22.000  1.00 54.19           O  
ATOM    316  CG  GLU A  42       9.102 -39.844 -20.703  1.00 54.19           C  
ATOM    317  CD  GLU A  42      10.344 -39.531 -21.531  1.00 54.19           C  
ATOM    318  OE1 GLU A  42      11.305 -38.938 -20.984  1.00 54.19           O  
ATOM    319  OE2 GLU A  42      10.359 -39.906 -22.719  1.00 54.19           O  
ATOM    320  N   SER A  43       4.641 -40.625 -21.609  1.00 52.69           N  
ATOM    321  CA  SER A  43       3.559 -40.875 -22.547  1.00 52.69           C  
ATOM    322  C   SER A  43       3.354 -39.688 -23.484  1.00 52.69           C  
ATOM    323  CB  SER A  43       2.256 -41.188 -21.812  1.00 52.69           C  
ATOM    324  O   SER A  43       3.447 -38.531 -23.062  1.00 52.69           O  
ATOM    325  OG  SER A  43       1.938 -40.125 -20.906  1.00 52.69           O  
ATOM    326  N   ARG A  44       3.424 -39.938 -24.766  1.00 54.34           N  
ATOM    327  CA  ARG A  44       3.102 -38.938 -25.781  1.00 54.34           C  
ATOM    328  C   ARG A  44       1.921 -39.406 -26.641  1.00 54.34           C  
ATOM    329  CB  ARG A  44       4.316 -38.656 -26.672  1.00 54.34           C  
ATOM    330  O   ARG A  44       1.855 -40.562 -27.047  1.00 54.34           O  
ATOM    331  CG  ARG A  44       5.352 -37.750 -26.031  1.00 54.34           C  
ATOM    332  CD  ARG A  44       6.531 -37.500 -26.969  1.00 54.34           C  
ATOM    333  NE  ARG A  44       7.551 -36.688 -26.328  1.00 54.34           N  
ATOM    334  NH1 ARG A  44       8.961 -36.656 -28.156  1.00 54.34           N  
ATOM    335  NH2 ARG A  44       9.539 -35.531 -26.234  1.00 54.34           N  
ATOM    336  CZ  ARG A  44       8.680 -36.281 -26.906  1.00 54.34           C  
ATOM    337  N   VAL A  45       0.914 -38.656 -26.609  1.00 51.72           N  
ATOM    338  CA  VAL A  45      -0.228 -38.938 -27.469  1.00 51.72           C  
ATOM    339  C   VAL A  45      -0.357 -37.844 -28.531  1.00 51.72           C  
ATOM    340  CB  VAL A  45      -1.539 -39.062 -26.656  1.00 51.72           C  
ATOM    341  O   VAL A  45      -0.302 -36.656 -28.203  1.00 51.72           O  
ATOM    342  CG1 VAL A  45      -2.719 -39.375 -27.594  1.00 51.72           C  
ATOM    343  CG2 VAL A  45      -1.406 -40.156 -25.594  1.00 51.72           C  
ATOM    344  N   GLN A  46      -0.124 -38.062 -29.688  1.00 49.91           N  
ATOM    345  CA  GLN A  46      -0.349 -37.156 -30.781  1.00 49.91           C  
ATOM    346  C   GLN A  46      -1.622 -37.500 -31.547  1.00 49.91           C  
ATOM    347  CB  GLN A  46       0.850 -37.156 -31.734  1.00 49.91           C  
ATOM    348  O   GLN A  46      -1.851 -38.656 -31.891  1.00 49.91           O  
ATOM    349  CG  GLN A  46       0.969 -35.875 -32.562  1.00 49.91           C  
ATOM    350  CD  GLN A  46       2.258 -35.812 -33.375  1.00 49.91           C  
ATOM    351  NE2 GLN A  46       2.561 -34.625 -33.906  1.00 49.91           N  
ATOM    352  OE1 GLN A  46       2.977 -36.812 -33.500  1.00 49.91           O  
ATOM    353  N   GLY A  47      -2.652 -36.656 -31.469  1.00 44.00           N  
ATOM    354  CA  GLY A  47      -3.855 -36.844 -32.250  1.00 44.00           C  
ATOM    355  C   GLY A  47      -3.703 -36.438 -33.719  1.00 44.00           C  
ATOM    356  O   GLY A  47      -2.863 -35.594 -34.031  1.00 44.00           O  
ATOM    357  N   GLY A  48      -4.137 -37.250 -34.781  1.00 39.62           N  
ATOM    358  CA  GLY A  48      -4.023 -37.219 -36.250  1.00 39.62           C  
ATOM    359  C   GLY A  48      -4.523 -35.906 -36.844  1.00 39.62           C  
ATOM    360  O   GLY A  48      -3.846 -34.875 -36.750  1.00 39.62           O  
ATOM    361  N   GLU A  49      -5.773 -35.906 -37.500  1.00 39.44           N  
ATOM    362  CA  GLU A  49      -6.027 -35.031 -38.625  1.00 39.44           C  
ATOM    363  C   GLU A  49      -5.824 -33.562 -38.250  1.00 39.44           C  
ATOM    364  CB  GLU A  49      -7.441 -35.250 -39.156  1.00 39.44           C  
ATOM    365  O   GLU A  49      -4.953 -32.906 -38.812  1.00 39.44           O  
ATOM    366  CG  GLU A  49      -7.574 -36.469 -40.094  1.00 39.44           C  
ATOM    367  CD  GLU A  49      -8.984 -36.656 -40.625  1.00 39.44           C  
ATOM    368  OE1 GLU A  49      -9.180 -37.500 -41.531  1.00 39.44           O  
ATOM    369  OE2 GLU A  49      -9.906 -36.000 -40.094  1.00 39.44           O  
ATOM    370  N   SER A  50      -7.051 -32.781 -38.375  1.00 40.03           N  
ATOM    371  CA  SER A  50      -7.293 -31.344 -38.469  1.00 40.03           C  
ATOM    372  C   SER A  50      -7.082 -30.672 -37.094  1.00 40.03           C  
ATOM    373  CB  SER A  50      -8.711 -31.078 -38.969  1.00 40.03           C  
ATOM    374  O   SER A  50      -8.031 -30.172 -36.500  1.00 40.03           O  
ATOM    375  OG  SER A  50      -9.633 -31.984 -38.406  1.00 40.03           O  
ATOM    376  N   GLY A  51      -5.930 -30.641 -36.500  1.00 43.19           N  
ATOM    377  CA  GLY A  51      -5.484 -29.781 -35.438  1.00 43.19           C  
ATOM    378  C   GLY A  51      -4.914 -30.547 -34.250  1.00 43.19           C  
ATOM    379  O   GLY A  51      -5.613 -30.797 -33.281  1.00 43.19           O  
ATOM    380  N   ALA A  52      -3.949 -31.531 -34.500  1.00 45.34           N  
ATOM    381  CA  ALA A  52      -3.264 -32.594 -33.781  1.00 45.34           C  
ATOM    382  C   ALA A  52      -2.811 -32.094 -32.406  1.00 45.34           C  
ATOM    383  CB  ALA A  52      -2.068 -33.094 -34.562  1.00 45.34           C  
ATOM    384  O   ALA A  52      -2.189 -31.047 -32.281  1.00 45.34           O  
ATOM    385  N   GLN A  53      -3.703 -32.375 -31.422  1.00 48.84           N  
ATOM    386  CA  GLN A  53      -3.279 -32.156 -30.031  1.00 48.84           C  
ATOM    387  C   GLN A  53      -2.227 -33.188 -29.625  1.00 48.84           C  
ATOM    388  CB  GLN A  53      -4.480 -32.219 -29.094  1.00 48.84           C  
ATOM    389  O   GLN A  53      -2.287 -34.344 -30.016  1.00 48.84           O  
ATOM    390  CG  GLN A  53      -5.477 -31.094 -29.281  1.00 48.84           C  
ATOM    391  CD  GLN A  53      -6.680 -31.219 -28.359  1.00 48.84           C  
ATOM    392  NE2 GLN A  53      -7.453 -30.141 -28.250  1.00 48.84           N  
ATOM    393  OE1 GLN A  53      -6.914 -32.250 -27.750  1.00 48.84           O  
ATOM    394  N   ARG A  54      -1.105 -32.688 -29.172  1.00 55.28           N  
ATOM    395  CA  ARG A  54      -0.050 -33.500 -28.594  1.00 55.28           C  
ATOM    396  C   ARG A  54      -0.099 -33.469 -27.078  1.00 55.28           C  
ATOM    397  CB  ARG A  54       1.323 -33.031 -29.078  1.00 55.28           C  
ATOM    398  O   ARG A  54      -0.215 -32.406 -26.469  1.00 55.28           O  
ATOM    399  CG  ARG A  54       2.430 -34.062 -28.875  1.00 55.28           C  
ATOM    400  CD  ARG A  54       3.758 -33.594 -29.438  1.00 55.28           C  
ATOM    401  NE  ARG A  54       4.855 -34.469 -29.078  1.00 55.28           N  
ATOM    402  NH1 ARG A  54       6.484 -32.844 -29.141  1.00 55.28           N  
ATOM    403  NH2 ARG A  54       7.043 -35.000 -28.609  1.00 55.28           N  
ATOM    404  CZ  ARG A  54       6.125 -34.094 -28.938  1.00 55.28           C  
ATOM    405  N   VAL A  55      -0.376 -34.688 -26.453  1.00 54.47           N  
ATOM    406  CA  VAL A  55      -0.330 -34.781 -25.000  1.00 54.47           C  
ATOM    407  C   VAL A  55       0.897 -35.594 -24.578  1.00 54.47           C  
ATOM    408  CB  VAL A  55      -1.613 -35.438 -24.438  1.00 54.47           C  
ATOM    409  O   VAL A  55       1.145 -36.688 -25.109  1.00 54.47           O  
ATOM    410  CG1 VAL A  55      -1.549 -35.562 -22.922  1.00 54.47           C  
ATOM    411  CG2 VAL A  55      -2.846 -34.656 -24.875  1.00 54.47           C  
ATOM    412  N   GLU A  56       1.774 -34.969 -23.812  1.00 57.22           N  
ATOM    413  CA  GLU A  56       2.943 -35.656 -23.266  1.00 57.22           C  
ATOM    414  C   GLU A  56       2.932 -35.656 -21.750  1.00 57.22           C  
ATOM    415  CB  GLU A  56       4.234 -35.000 -23.797  1.00 57.22           C  
ATOM    416  O   GLU A  56       2.557 -34.656 -21.125  1.00 57.22           O  
ATOM    417  CG  GLU A  56       4.434 -35.156 -25.297  1.00 57.22           C  
ATOM    418  CD  GLU A  56       5.699 -34.500 -25.797  1.00 57.22           C  
ATOM    419  OE1 GLU A  56       5.984 -34.594 -27.016  1.00 57.22           O  
ATOM    420  OE2 GLU A  56       6.418 -33.906 -24.984  1.00 57.22           O  
ATOM    421  N   SER A  57       3.143 -36.844 -21.141  1.00 57.47           N  
ATOM    422  CA  SER A  57       3.334 -36.906 -19.703  1.00 57.47           C  
ATOM    423  C   SER A  57       4.543 -37.781 -19.344  1.00 57.47           C  
ATOM    424  CB  SER A  57       2.084 -37.469 -19.016  1.00 57.47           C  
ATOM    425  O   SER A  57       4.812 -38.781 -20.016  1.00 57.47           O  
ATOM    426  OG  SER A  57       1.989 -38.875 -19.219  1.00 57.47           O  
ATOM    427  N   ARG A  58       5.422 -37.125 -18.578  1.00 60.16           N  
ATOM    428  CA  ARG A  58       6.566 -37.844 -18.047  1.00 60.16           C  
ATOM    429  C   ARG A  58       6.516 -37.938 -16.516  1.00 60.16           C  
ATOM    430  CB  ARG A  58       7.879 -37.188 -18.484  1.00 60.16           C  
ATOM    431  O   ARG A  58       6.289 -36.906 -15.852  1.00 60.16           O  
ATOM    432  CG  ARG A  58       8.273 -37.531 -19.922  1.00 60.16           C  
ATOM    433  CD  ARG A  58       9.594 -36.875 -20.312  1.00 60.16           C  
ATOM    434  NE  ARG A  58       9.914 -37.125 -21.703  1.00 60.16           N  
ATOM    435  NH1 ARG A  58      11.898 -35.938 -21.656  1.00 60.16           N  
ATOM    436  NH2 ARG A  58      11.203 -36.938 -23.609  1.00 60.16           N  
ATOM    437  CZ  ARG A  58      11.008 -36.656 -22.328  1.00 60.16           C  
ATOM    438  N   VAL A  59       6.527 -39.094 -16.031  1.00 55.72           N  
ATOM    439  CA  VAL A  59       6.598 -39.312 -14.586  1.00 55.72           C  
ATOM    440  C   VAL A  59       7.887 -40.031 -14.227  1.00 55.72           C  
ATOM    441  CB  VAL A  59       5.375 -40.094 -14.062  1.00 55.72           C  
ATOM    442  O   VAL A  59       8.211 -41.062 -14.836  1.00 55.72           O  
ATOM    443  CG1 VAL A  59       5.457 -40.250 -12.547  1.00 55.72           C  
ATOM    444  CG2 VAL A  59       4.082 -39.375 -14.445  1.00 55.72           C  
ATOM    445  N   GLN A  60       8.781 -39.375 -13.484  1.00 58.94           N  
ATOM    446  CA  GLN A  60      10.016 -40.000 -13.008  1.00 58.94           C  
ATOM    447  C   GLN A  60      10.008 -40.125 -11.484  1.00 58.94           C  
ATOM    448  CB  GLN A  60      11.234 -39.188 -13.453  1.00 58.94           C  
ATOM    449  O   GLN A  60       9.656 -39.188 -10.773  1.00 58.94           O  
ATOM    450  CG  GLN A  60      12.547 -39.969 -13.359  1.00 58.94           C  
ATOM    451  CD  GLN A  60      13.711 -39.188 -13.953  1.00 58.94           C  
ATOM    452  NE2 GLN A  60      14.844 -39.875 -14.109  1.00 58.94           N  
ATOM    453  OE1 GLN A  60      13.602 -38.000 -14.273  1.00 58.94           O  
ATOM    454  N   GLY A  61      10.117 -41.281 -10.906  1.00 52.72           N  
ATOM    455  CA  GLY A  61      10.367 -41.562  -9.500  1.00 52.72           C  
ATOM    456  C   GLY A  61      11.812 -41.906  -9.203  1.00 52.72           C  
ATOM    457  O   GLY A  61      12.414 -42.719  -9.891  1.00 52.72           O  
ATOM    458  N   GLY A  62      12.664 -40.969  -8.633  1.00 47.38           N  
ATOM    459  CA  GLY A  62      14.070 -41.219  -8.344  1.00 47.38           C  
ATOM    460  C   GLY A  62      14.281 -42.000  -7.070  1.00 47.38           C  
ATOM    461  O   GLY A  62      13.352 -42.188  -6.277  1.00 47.38           O  
ATOM    462  N   GLU A  63      15.484 -42.594  -7.020  1.00 47.44           N  
ATOM    463  CA  GLU A  63      15.914 -43.375  -5.859  1.00 47.44           C  
ATOM    464  C   GLU A  63      15.734 -42.594  -4.566  1.00 47.44           C  
ATOM    465  CB  GLU A  63      17.375 -43.812  -6.012  1.00 47.44           C  
ATOM    466  O   GLU A  63      15.336 -43.156  -3.543  1.00 47.44           O  
ATOM    467  CG  GLU A  63      17.578 -45.031  -6.910  1.00 47.44           C  
ATOM    468  CD  GLU A  63      19.031 -45.438  -7.043  1.00 47.44           C  
ATOM    469  OE1 GLU A  63      19.297 -46.469  -7.676  1.00 47.44           O  
ATOM    470  OE2 GLU A  63      19.906 -44.719  -6.512  1.00 47.44           O  
ATOM    471  N   SER A  64      16.312 -41.375  -4.543  1.00 49.66           N  
ATOM    472  CA  SER A  64      16.375 -40.656  -3.270  1.00 49.66           C  
ATOM    473  C   SER A  64      15.141 -39.781  -3.055  1.00 49.66           C  
ATOM    474  CB  SER A  64      17.641 -39.781  -3.201  1.00 49.66           C  
ATOM    475  O   SER A  64      15.180 -38.812  -2.291  1.00 49.66           O  
ATOM    476  OG  SER A  64      18.062 -39.406  -4.500  1.00 49.66           O  
ATOM    477  N   GLY A  65      14.047 -40.281  -3.590  1.00 49.12           N  
ATOM    478  CA  GLY A  65      12.797 -39.656  -3.193  1.00 49.12           C  
ATOM    479  C   GLY A  65      12.391 -38.500  -4.105  1.00 49.12           C  
ATOM    480  O   GLY A  65      11.336 -37.906  -3.920  1.00 49.12           O  
ATOM    481  N   ALA A  66      13.297 -38.281  -5.141  1.00 53.38           N  
ATOM    482  CA  ALA A  66      12.875 -37.156  -6.000  1.00 53.38           C  
ATOM    483  C   ALA A  66      11.883 -37.625  -7.051  1.00 53.38           C  
ATOM    484  CB  ALA A  66      14.086 -36.531  -6.672  1.00 53.38           C  
ATOM    485  O   ALA A  66      12.055 -38.688  -7.652  1.00 53.38           O  
ATOM    486  N   GLN A  67      10.742 -37.188  -6.984  1.00 57.72           N  
ATOM    487  CA  GLN A  67       9.711 -37.500  -7.977  1.00 57.72           C  
ATOM    488  C   GLN A  67       9.445 -36.281  -8.875  1.00 57.72           C  
ATOM    489  CB  GLN A  67       8.414 -37.938  -7.289  1.00 57.72           C  
ATOM    490  O   GLN A  67       9.523 -35.125  -8.422  1.00 57.72           O  
ATOM    491  CG  GLN A  67       8.586 -39.125  -6.367  1.00 57.72           C  
ATOM    492  CD  GLN A  67       7.348 -39.406  -5.547  1.00 57.72           C  
ATOM    493  NE2 GLN A  67       7.309 -40.594  -4.926  1.00 57.72           N  
ATOM    494  OE1 GLN A  67       6.430 -38.594  -5.473  1.00 57.72           O  
ATOM    495  N   ARG A  68       9.273 -36.594 -10.227  1.00 62.62           N  
ATOM    496  CA  ARG A  68       8.969 -35.500 -11.164  1.00 62.62           C  
ATOM    497  C   ARG A  68       7.887 -35.938 -12.148  1.00 62.62           C  
ATOM    498  CB  ARG A  68      10.234 -35.094 -11.922  1.00 62.62           C  
ATOM    499  O   ARG A  68       7.887 -37.062 -12.633  1.00 62.62           O  
ATOM    500  CG  ARG A  68      10.047 -33.844 -12.797  1.00 62.62           C  
ATOM    501  CD  ARG A  68      11.336 -33.469 -13.492  1.00 62.62           C  
ATOM    502  NE  ARG A  68      11.133 -32.344 -14.422  1.00 62.62           N  
ATOM    503  NH1 ARG A  68      12.781 -33.000 -15.898  1.00 62.62           N  
ATOM    504  NH2 ARG A  68      11.547 -31.109 -16.312  1.00 62.62           N  
ATOM    505  CZ  ARG A  68      11.820 -32.156 -15.547  1.00 62.62           C  
ATOM    506  N   VAL A  69       6.887 -35.062 -12.328  1.00 62.34           N  
ATOM    507  CA  VAL A  69       5.875 -35.250 -13.367  1.00 62.34           C  
ATOM    508  C   VAL A  69       5.902 -34.031 -14.312  1.00 62.34           C  
ATOM    509  CB  VAL A  69       4.465 -35.406 -12.766  1.00 62.34           C  
ATOM    510  O   VAL A  69       5.918 -32.906 -13.867  1.00 62.34           O  
ATOM    511  CG1 VAL A  69       3.434 -35.656 -13.867  1.00 62.34           C  
ATOM    512  CG2 VAL A  69       4.453 -36.562 -11.758  1.00 62.34           C  
ATOM    513  N   GLU A  70       6.047 -34.250 -15.570  1.00 63.06           N  
ATOM    514  CA  GLU A  70       5.906 -33.250 -16.594  1.00 63.06           C  
ATOM    515  C   GLU A  70       4.785 -33.594 -17.578  1.00 63.06           C  
ATOM    516  CB  GLU A  70       7.223 -33.062 -17.359  1.00 63.06           C  
ATOM    517  O   GLU A  70       4.695 -34.719 -18.047  1.00 63.06           O  
ATOM    518  CG  GLU A  70       8.352 -32.500 -16.500  1.00 63.06           C  
ATOM    519  CD  GLU A  70       9.680 -32.438 -17.234  1.00 63.06           C  
ATOM    520  OE1 GLU A  70      10.688 -31.984 -16.625  1.00 63.06           O  
ATOM    521  OE2 GLU A  70       9.719 -32.812 -18.422  1.00 63.06           O  
ATOM    522  N   SER A  71       3.928 -32.781 -17.703  1.00 60.88           N  
ATOM    523  CA  SER A  71       2.840 -32.969 -18.656  1.00 60.88           C  
ATOM    524  C   SER A  71       2.699 -31.781 -19.594  1.00 60.88           C  
ATOM    525  CB  SER A  71       1.521 -33.219 -17.922  1.00 60.88           C  
ATOM    526  O   SER A  71       2.867 -30.625 -19.172  1.00 60.88           O  
ATOM    527  OG  SER A  71       1.530 -32.594 -16.656  1.00 60.88           O  
ATOM    528  N   ARG A  72       2.506 -32.062 -20.875  1.00 62.31           N  
ATOM    529  CA  ARG A  72       2.295 -31.031 -21.875  1.00 62.31           C  
ATOM    530  C   ARG A  72       1.164 -31.406 -22.828  1.00 62.31           C  
ATOM    531  CB  ARG A  72       3.580 -30.766 -22.672  1.00 62.31           C  
ATOM    532  O   ARG A  72       1.048 -32.562 -23.234  1.00 62.31           O  
ATOM    533  CG  ARG A  72       3.555 -29.500 -23.500  1.00 62.31           C  
ATOM    534  CD  ARG A  72       4.875 -29.266 -24.219  1.00 62.31           C  
ATOM    535  NE  ARG A  72       4.816 -28.094 -25.094  1.00 62.31           N  
ATOM    536  NH1 ARG A  72       7.020 -28.234 -25.766  1.00 62.31           N  
ATOM    537  NH2 ARG A  72       5.672 -26.562 -26.562  1.00 62.31           N  
ATOM    538  CZ  ARG A  72       5.836 -27.625 -25.812  1.00 62.31           C  
ATOM    539  N   VAL A  73       0.275 -30.531 -23.031  1.00 59.25           N  
ATOM    540  CA  VAL A  73      -0.736 -30.688 -24.062  1.00 59.25           C  
ATOM    541  C   VAL A  73      -0.616 -29.547 -25.078  1.00 59.25           C  
ATOM    542  CB  VAL A  73      -2.162 -30.719 -23.469  1.00 59.25           C  
ATOM    543  O   VAL A  73      -0.511 -28.375 -24.703  1.00 59.25           O  
ATOM    544  CG1 VAL A  73      -3.201 -30.922 -24.578  1.00 59.25           C  
ATOM    545  CG2 VAL A  73      -2.271 -31.828 -22.422  1.00 59.25           C  
ATOM    546  N   GLN A  74      -0.336 -29.812 -26.312  1.00 58.41           N  
ATOM    547  CA  GLN A  74      -0.323 -28.812 -27.375  1.00 58.41           C  
ATOM    548  C   GLN A  74      -1.453 -29.078 -28.375  1.00 58.41           C  
ATOM    549  CB  GLN A  74       1.024 -28.828 -28.109  1.00 58.41           C  
ATOM    550  O   GLN A  74      -1.638 -30.203 -28.844  1.00 58.41           O  
ATOM    551  CG  GLN A  74       1.236 -27.641 -29.016  1.00 58.41           C  
ATOM    552  CD  GLN A  74       2.641 -27.578 -29.594  1.00 58.41           C  
ATOM    553  NE2 GLN A  74       2.982 -26.453 -30.219  1.00 58.41           N  
ATOM    554  OE1 GLN A  74       3.412 -28.531 -29.484  1.00 58.41           O  
ATOM    555  N   GLY A  75      -2.334 -28.031 -28.516  1.00 52.16           N  
ATOM    556  CA  GLY A  75      -3.422 -28.141 -29.469  1.00 52.16           C  
ATOM    557  C   GLY A  75      -2.980 -27.906 -30.906  1.00 52.16           C  
ATOM    558  O   GLY A  75      -1.950 -27.281 -31.141  1.00 52.16           O  
ATOM    559  N   GLY A  76      -3.391 -28.688 -31.906  1.00 42.53           N  
ATOM    560  CA  GLY A  76      -3.064 -28.578 -33.312  1.00 42.53           C  
ATOM    561  C   GLY A  76      -3.355 -27.203 -33.906  1.00 42.53           C  
ATOM    562  O   GLY A  76      -3.285 -26.203 -33.188  1.00 42.53           O  
ATOM    563  N   GLU A  77      -4.355 -27.172 -34.938  1.00 43.69           N  
ATOM    564  CA  GLU A  77      -4.520 -26.047 -35.844  1.00 43.69           C  
ATOM    565  C   GLU A  77      -4.668 -24.734 -35.094  1.00 43.69           C  
ATOM    566  CB  GLU A  77      -5.730 -26.281 -36.781  1.00 43.69           C  
ATOM    567  O   GLU A  77      -4.113 -24.562 -34.031  1.00 43.69           O  
ATOM    568  CG  GLU A  77      -5.461 -27.234 -37.906  1.00 43.69           C  
ATOM    569  CD  GLU A  77      -6.656 -27.422 -38.844  1.00 43.69           C  
ATOM    570  OE1 GLU A  77      -6.508 -28.047 -39.906  1.00 43.69           O  
ATOM    571  OE2 GLU A  77      -7.754 -26.938 -38.469  1.00 43.69           O  
ATOM    572  N   SER A  78      -5.762 -23.922 -35.469  1.00 41.44           N  
ATOM    573  CA  SER A  78      -6.105 -22.516 -35.281  1.00 41.44           C  
ATOM    574  C   SER A  78      -6.414 -22.219 -33.812  1.00 41.44           C  
ATOM    575  CB  SER A  78      -7.301 -22.141 -36.156  1.00 41.44           C  
ATOM    576  O   SER A  78      -7.465 -22.609 -33.312  1.00 41.44           O  
ATOM    577  OG  SER A  78      -8.328 -23.109 -36.062  1.00 41.44           O  
ATOM    578  N   GLY A  79      -5.598 -21.609 -32.875  1.00 45.12           N  
ATOM    579  CA  GLY A  79      -5.820 -21.188 -31.484  1.00 45.12           C  
ATOM    580  C   GLY A  79      -5.125 -22.062 -30.469  1.00 45.12           C  
ATOM    581  O   GLY A  79      -5.688 -22.359 -29.406  1.00 45.12           O  
ATOM    582  N   ALA A  80      -3.969 -22.688 -30.891  1.00 48.12           N  
ATOM    583  CA  ALA A  80      -3.180 -23.750 -30.266  1.00 48.12           C  
ATOM    584  C   ALA A  80      -2.801 -23.375 -28.828  1.00 48.12           C  
ATOM    585  CB  ALA A  80      -1.927 -24.031 -31.078  1.00 48.12           C  
ATOM    586  O   ALA A  80      -2.094 -22.391 -28.609  1.00 48.12           O  
ATOM    587  N   GLN A  81      -3.648 -23.766 -27.984  1.00 54.66           N  
ATOM    588  CA  GLN A  81      -3.328 -23.609 -26.562  1.00 54.66           C  
ATOM    589  C   GLN A  81      -2.340 -24.688 -26.109  1.00 54.66           C  
ATOM    590  CB  GLN A  81      -4.598 -23.672 -25.719  1.00 54.66           C  
ATOM    591  O   GLN A  81      -2.404 -25.828 -26.562  1.00 54.66           O  
ATOM    592  CG  GLN A  81      -5.516 -22.469 -25.891  1.00 54.66           C  
ATOM    593  CD  GLN A  81      -6.781 -22.578 -25.062  1.00 54.66           C  
ATOM    594  NE2 GLN A  81      -7.500 -21.469 -24.938  1.00 54.66           N  
ATOM    595  OE1 GLN A  81      -7.109 -23.641 -24.531  1.00 54.66           O  
ATOM    596  N   ARG A  82      -1.225 -24.188 -25.516  1.00 60.44           N  
ATOM    597  CA  ARG A  82      -0.253 -25.078 -24.875  1.00 60.44           C  
ATOM    598  C   ARG A  82      -0.394 -25.047 -23.359  1.00 60.44           C  
ATOM    599  CB  ARG A  82       1.171 -24.688 -25.281  1.00 60.44           C  
ATOM    600  O   ARG A  82      -0.472 -23.969 -22.766  1.00 60.44           O  
ATOM    601  CG  ARG A  82       2.225 -25.719 -24.891  1.00 60.44           C  
ATOM    602  CD  ARG A  82       3.611 -25.312 -25.375  1.00 60.44           C  
ATOM    603  NE  ARG A  82       4.637 -26.219 -24.875  1.00 60.44           N  
ATOM    604  NH1 ARG A  82       6.363 -24.688 -25.031  1.00 60.44           N  
ATOM    605  NH2 ARG A  82       6.773 -26.812 -24.281  1.00 60.44           N  
ATOM    606  CZ  ARG A  82       5.922 -25.906 -24.734  1.00 60.44           C  
ATOM    607  N   VAL A  83      -0.681 -26.219 -22.797  1.00 61.06           N  
ATOM    608  CA  VAL A  83      -0.726 -26.344 -21.344  1.00 61.06           C  
ATOM    609  C   VAL A  83       0.410 -27.234 -20.875  1.00 61.06           C  
ATOM    610  CB  VAL A  83      -2.086 -26.891 -20.875  1.00 61.06           C  
ATOM    611  O   VAL A  83       0.610 -28.328 -21.406  1.00 61.06           O  
ATOM    612  CG1 VAL A  83      -2.127 -26.984 -19.344  1.00 61.06           C  
ATOM    613  CG2 VAL A  83      -3.230 -26.031 -21.391  1.00 61.06           C  
ATOM    614  N   GLU A  84       1.282 -26.719 -20.000  1.00 62.06           N  
ATOM    615  CA  GLU A  84       2.383 -27.484 -19.406  1.00 62.06           C  
ATOM    616  C   GLU A  84       2.318 -27.469 -17.891  1.00 62.06           C  
ATOM    617  CB  GLU A  84       3.729 -26.922 -19.891  1.00 62.06           C  
ATOM    618  O   GLU A  84       1.941 -26.453 -17.281  1.00 62.06           O  
ATOM    619  CG  GLU A  84       3.945 -27.047 -21.391  1.00 62.06           C  
ATOM    620  CD  GLU A  84       5.262 -26.438 -21.859  1.00 62.06           C  
ATOM    621  OE1 GLU A  84       5.551 -26.484 -23.078  1.00 62.06           O  
ATOM    622  OE2 GLU A  84       6.004 -25.922 -21.000  1.00 62.06           O  
ATOM    623  N   SER A  85       2.549 -28.609 -17.297  1.00 63.12           N  
ATOM    624  CA  SER A  85       2.695 -28.703 -15.844  1.00 63.12           C  
ATOM    625  C   SER A  85       3.871 -29.594 -15.461  1.00 63.12           C  
ATOM    626  CB  SER A  85       1.411 -29.234 -15.211  1.00 63.12           C  
ATOM    627  O   SER A  85       4.129 -30.609 -16.125  1.00 63.12           O  
ATOM    628  OG  SER A  85       1.354 -30.656 -15.305  1.00 63.12           O  
ATOM    629  N   ARG A  86       4.719 -29.062 -14.570  1.00 65.50           N  
ATOM    630  CA  ARG A  86       5.801 -29.828 -13.977  1.00 65.50           C  
ATOM    631  C   ARG A  86       5.672 -29.875 -12.453  1.00 65.50           C  
ATOM    632  CB  ARG A  86       7.160 -29.234 -14.367  1.00 65.50           C  
ATOM    633  O   ARG A  86       5.516 -28.828 -11.812  1.00 65.50           O  
ATOM    634  CG  ARG A  86       7.543 -29.500 -15.820  1.00 65.50           C  
ATOM    635  CD  ARG A  86       8.906 -28.906 -16.156  1.00 65.50           C  
ATOM    636  NE  ARG A  86       9.219 -29.047 -17.578  1.00 65.50           N  
ATOM    637  NH1 ARG A  86      11.273 -28.000 -17.438  1.00 65.50           N  
ATOM    638  NH2 ARG A  86      10.516 -28.781 -19.453  1.00 65.50           N  
ATOM    639  CZ  ARG A  86      10.336 -28.609 -18.156  1.00 65.50           C  
ATOM    640  N   VAL A  87       5.566 -31.000 -11.969  1.00 64.06           N  
ATOM    641  CA  VAL A  87       5.543 -31.172 -10.523  1.00 64.06           C  
ATOM    642  C   VAL A  87       6.746 -32.000 -10.086  1.00 64.06           C  
ATOM    643  CB  VAL A  87       4.230 -31.844 -10.055  1.00 64.06           C  
ATOM    644  O   VAL A  87       7.031 -33.062 -10.672  1.00 64.06           O  
ATOM    645  CG1 VAL A  87       4.215 -32.000  -8.539  1.00 64.06           C  
ATOM    646  CG2 VAL A  87       3.023 -31.031 -10.531  1.00 64.06           C  
ATOM    647  N   GLN A  88       7.578 -31.469  -9.172  1.00 62.16           N  
ATOM    648  CA  GLN A  88       8.727 -32.188  -8.625  1.00 62.16           C  
ATOM    649  C   GLN A  88       8.633 -32.281  -7.105  1.00 62.16           C  
ATOM    650  CB  GLN A  88      10.031 -31.484  -9.031  1.00 62.16           C  
ATOM    651  O   GLN A  88       8.336 -31.297  -6.430  1.00 62.16           O  
ATOM    652  CG  GLN A  88      11.281 -32.281  -8.695  1.00 62.16           C  
ATOM    653  CD  GLN A  88      12.547 -31.641  -9.203  1.00 62.16           C  
ATOM    654  NE2 GLN A  88      13.672 -32.344  -9.070  1.00 62.16           N  
ATOM    655  OE1 GLN A  88      12.523 -30.516  -9.719  1.00 62.16           O  
ATOM    656  N   GLY A  89       8.719 -33.469  -6.535  1.00 57.38           N  
ATOM    657  CA  GLY A  89       8.898 -33.688  -5.113  1.00 57.38           C  
ATOM    658  C   GLY A  89      10.312 -34.125  -4.754  1.00 57.38           C  
ATOM    659  O   GLY A  89      10.906 -34.969  -5.453  1.00 57.38           O  
ATOM    660  N   GLY A  90      11.148 -33.281  -4.004  1.00 52.22           N  
ATOM    661  CA  GLY A  90      12.516 -33.625  -3.643  1.00 52.22           C  
ATOM    662  C   GLY A  90      12.617 -34.344  -2.307  1.00 52.22           C  
ATOM    663  O   GLY A  90      11.648 -34.375  -1.542  1.00 52.22           O  
ATOM    664  N   GLU A  91      13.734 -35.094  -2.043  1.00 51.47           N  
ATOM    665  CA  GLU A  91      14.039 -35.844  -0.817  1.00 51.47           C  
ATOM    666  C   GLU A  91      13.852 -34.969   0.415  1.00 51.47           C  
ATOM    667  CB  GLU A  91      15.461 -36.406  -0.859  1.00 51.47           C  
ATOM    668  O   GLU A  91      13.352 -35.406   1.442  1.00 51.47           O  
ATOM    669  CG  GLU A  91      15.602 -37.656  -1.701  1.00 51.47           C  
ATOM    670  CD  GLU A  91      17.016 -38.219  -1.705  1.00 51.47           C  
ATOM    671  OE1 GLU A  91      17.234 -39.312  -2.266  1.00 51.47           O  
ATOM    672  OE2 GLU A  91      17.922 -37.562  -1.141  1.00 51.47           O  
ATOM    673  N   SER A  92      14.422 -33.688   0.356  1.00 52.03           N  
ATOM    674  CA  SER A  92      14.461 -32.875   1.563  1.00 52.03           C  
ATOM    675  C   SER A  92      13.289 -31.906   1.601  1.00 52.03           C  
ATOM    676  CB  SER A  92      15.781 -32.125   1.655  1.00 52.03           C  
ATOM    677  O   SER A  92      13.383 -30.844   2.234  1.00 52.03           O  
ATOM    678  OG  SER A  92      16.234 -31.750   0.365  1.00 52.03           O  
ATOM    679  N   GLY A  93      12.227 -32.406   1.060  1.00 52.34           N  
ATOM    680  CA  GLY A  93      11.023 -31.641   1.294  1.00 52.34           C  
ATOM    681  C   GLY A  93      10.828 -30.516   0.288  1.00 52.34           C  
ATOM    682  O   GLY A  93       9.844 -29.781   0.355  1.00 52.34           O  
ATOM    683  N   ALA A  94      11.836 -30.453  -0.661  1.00 55.84           N  
ATOM    684  CA  ALA A  94      11.609 -29.375  -1.623  1.00 55.84           C  
ATOM    685  C   ALA A  94      10.602 -29.797  -2.689  1.00 55.84           C  
ATOM    686  CB  ALA A  94      12.930 -28.969  -2.275  1.00 55.84           C  
ATOM    687  O   ALA A  94      10.703 -30.906  -3.244  1.00 55.84           O  
ATOM    688  N   GLN A  95       9.547 -29.234  -2.678  1.00 60.62           N  
ATOM    689  CA  GLN A  95       8.531 -29.453  -3.695  1.00 60.62           C  
ATOM    690  C   GLN A  95       8.406 -28.266  -4.633  1.00 60.62           C  
ATOM    691  CB  GLN A  95       7.180 -29.766  -3.047  1.00 60.62           C  
ATOM    692  O   GLN A  95       8.523 -27.109  -4.199  1.00 60.62           O  
ATOM    693  CG  GLN A  95       7.203 -30.969  -2.109  1.00 60.62           C  
ATOM    694  CD  GLN A  95       5.926 -31.094  -1.302  1.00 60.62           C  
ATOM    695  NE2 GLN A  95       5.695 -32.281  -0.757  1.00 60.62           N  
ATOM    696  OE1 GLN A  95       5.152 -30.141  -1.167  1.00 60.62           O  
ATOM    697  N   ARG A  96       8.250 -28.578  -5.984  1.00 64.25           N  
ATOM    698  CA  ARG A  96       8.070 -27.516  -6.969  1.00 64.25           C  
ATOM    699  C   ARG A  96       6.988 -27.891  -7.977  1.00 64.25           C  
ATOM    700  CB  ARG A  96       9.391 -27.234  -7.695  1.00 64.25           C  
ATOM    701  O   ARG A  96       6.914 -29.031  -8.430  1.00 64.25           O  
ATOM    702  CG  ARG A  96       9.344 -26.000  -8.578  1.00 64.25           C  
ATOM    703  CD  ARG A  96      10.695 -25.719  -9.227  1.00 64.25           C  
ATOM    704  NE  ARG A  96      10.633 -24.578 -10.141  1.00 64.25           N  
ATOM    705  NH1 ARG A  96      12.445 -25.250 -11.414  1.00 64.25           N  
ATOM    706  NH2 ARG A  96      11.312 -23.312 -11.938  1.00 64.25           N  
ATOM    707  CZ  ARG A  96      11.461 -24.391 -11.164  1.00 64.25           C  
ATOM    708  N   VAL A  97       6.082 -26.938  -8.227  1.00 67.38           N  
ATOM    709  CA  VAL A  97       5.090 -27.062  -9.297  1.00 67.38           C  
ATOM    710  C   VAL A  97       5.227 -25.891 -10.258  1.00 67.38           C  
ATOM    711  CB  VAL A  97       3.654 -27.125  -8.727  1.00 67.38           C  
ATOM    712  O   VAL A  97       5.328 -24.734  -9.836  1.00 67.38           O  
ATOM    713  CG1 VAL A  97       2.639 -27.312  -9.852  1.00 67.38           C  
ATOM    714  CG2 VAL A  97       3.535 -28.250  -7.695  1.00 67.38           C  
ATOM    715  N   GLU A  98       5.348 -26.125 -11.508  1.00 64.81           N  
ATOM    716  CA  GLU A  98       5.297 -25.125 -12.562  1.00 64.81           C  
ATOM    717  C   GLU A  98       4.191 -25.438 -13.562  1.00 64.81           C  
ATOM    718  CB  GLU A  98       6.645 -25.016 -13.273  1.00 64.81           C  
ATOM    719  O   GLU A  98       4.055 -26.578 -14.016  1.00 64.81           O  
ATOM    720  CG  GLU A  98       7.773 -24.516 -12.391  1.00 64.81           C  
ATOM    721  CD  GLU A  98       9.125 -24.500 -13.086  1.00 64.81           C  
ATOM    722  OE1 GLU A  98      10.133 -24.125 -12.445  1.00 64.81           O  
ATOM    723  OE2 GLU A  98       9.172 -24.875 -14.281  1.00 64.81           O  
ATOM    724  N   SER A  99       3.383 -24.547 -13.789  1.00 63.34           N  
ATOM    725  CA  SER A  99       2.324 -24.703 -14.781  1.00 63.34           C  
ATOM    726  C   SER A  99       2.277 -23.516 -15.727  1.00 63.34           C  
ATOM    727  CB  SER A  99       0.967 -24.875 -14.094  1.00 63.34           C  
ATOM    728  O   SER A  99       2.469 -22.375 -15.305  1.00 63.34           O  
ATOM    729  OG  SER A  99       1.049 -25.828 -13.047  1.00 63.34           O  
ATOM    730  N   ARG A 100       2.092 -23.797 -17.000  1.00 63.06           N  
ATOM    731  CA  ARG A 100       1.977 -22.750 -18.031  1.00 63.06           C  
ATOM    732  C   ARG A 100       0.862 -23.078 -19.016  1.00 63.06           C  
ATOM    733  CB  ARG A 100       3.303 -22.578 -18.766  1.00 63.06           C  
ATOM    734  O   ARG A 100       0.699 -24.234 -19.422  1.00 63.06           O  
ATOM    735  CG  ARG A 100       3.391 -21.297 -19.578  1.00 63.06           C  
ATOM    736  CD  ARG A 100       4.746 -21.156 -20.250  1.00 63.06           C  
ATOM    737  NE  ARG A 100       4.820 -19.938 -21.062  1.00 63.06           N  
ATOM    738  NH1 ARG A 100       7.031 -20.219 -21.672  1.00 63.06           N  
ATOM    739  NH2 ARG A 100       5.859 -18.391 -22.406  1.00 63.06           N  
ATOM    740  CZ  ARG A 100       5.902 -19.516 -21.703  1.00 63.06           C  
ATOM    741  N   VAL A 101       0.049 -22.172 -19.250  1.00 62.53           N  
ATOM    742  CA  VAL A 101      -0.919 -22.250 -20.344  1.00 62.53           C  
ATOM    743  C   VAL A 101      -0.675 -21.125 -21.344  1.00 62.53           C  
ATOM    744  CB  VAL A 101      -2.371 -22.188 -19.812  1.00 62.53           C  
ATOM    745  O   VAL A 101      -0.526 -19.969 -20.953  1.00 62.53           O  
ATOM    746  CG1 VAL A 101      -3.367 -22.344 -20.969  1.00 62.53           C  
ATOM    747  CG2 VAL A 101      -2.602 -23.281 -18.766  1.00 62.53           C  
ATOM    748  N   GLN A 102      -0.376 -21.375 -22.531  1.00 59.78           N  
ATOM    749  CA  GLN A 102      -0.270 -20.391 -23.594  1.00 59.78           C  
ATOM    750  C   GLN A 102      -1.384 -20.578 -24.625  1.00 59.78           C  
ATOM    751  CB  GLN A 102       1.095 -20.484 -24.281  1.00 59.78           C  
ATOM    752  O   GLN A 102      -1.597 -21.688 -25.125  1.00 59.78           O  
ATOM    753  CG  GLN A 102       1.385 -19.344 -25.250  1.00 59.78           C  
ATOM    754  CD  GLN A 102       2.799 -19.375 -25.797  1.00 59.78           C  
ATOM    755  NE2 GLN A 102       3.205 -18.297 -26.453  1.00 59.78           N  
ATOM    756  OE1 GLN A 102       3.521 -20.359 -25.625  1.00 59.78           O  
ATOM    757  N   GLY A 103      -2.236 -19.484 -24.750  1.00 53.84           N  
ATOM    758  CA  GLY A 103      -3.318 -19.531 -25.734  1.00 53.84           C  
ATOM    759  C   GLY A 103      -2.848 -19.328 -27.156  1.00 53.84           C  
ATOM    760  O   GLY A 103      -1.758 -18.797 -27.391  1.00 53.84           O  
ATOM    761  N   GLY A 104      -3.406 -19.906 -28.125  1.00 46.28           N  
ATOM    762  CA  GLY A 104      -3.094 -19.781 -29.531  1.00 46.28           C  
ATOM    763  C   GLY A 104      -3.195 -18.359 -30.062  1.00 46.28           C  
ATOM    764  O   GLY A 104      -3.297 -17.422 -29.266  1.00 46.28           O  
ATOM    765  N   GLU A 105      -3.523 -18.109 -31.281  1.00 46.22           N  
ATOM    766  CA  GLU A 105      -3.445 -16.906 -32.094  1.00 46.22           C  
ATOM    767  C   GLU A 105      -4.117 -15.727 -31.406  1.00 46.22           C  
ATOM    768  CB  GLU A 105      -4.082 -17.141 -33.469  1.00 46.22           C  
ATOM    769  O   GLU A 105      -3.527 -14.648 -31.281  1.00 46.22           O  
ATOM    770  CG  GLU A 105      -3.166 -17.844 -34.469  1.00 46.22           C  
ATOM    771  CD  GLU A 105      -3.795 -18.031 -35.844  1.00 46.22           C  
ATOM    772  OE1 GLU A 105      -3.090 -18.469 -36.781  1.00 46.22           O  
ATOM    773  OE2 GLU A 105      -5.004 -17.734 -35.969  1.00 46.22           O  
ATOM    774  N   SER A 106      -5.484 -15.609 -31.453  1.00 45.81           N  
ATOM    775  CA  SER A 106      -6.156 -14.320 -31.312  1.00 45.81           C  
ATOM    776  C   SER A 106      -6.289 -13.930 -29.844  1.00 45.81           C  
ATOM    777  CB  SER A 106      -7.539 -14.359 -31.953  1.00 45.81           C  
ATOM    778  O   SER A 106      -6.754 -12.828 -29.531  1.00 45.81           O  
ATOM    779  OG  SER A 106      -8.234 -15.539 -31.578  1.00 45.81           O  
ATOM    780  N   GLY A 107      -5.629 -14.609 -28.891  1.00 45.25           N  
ATOM    781  CA  GLY A 107      -5.824 -14.164 -27.531  1.00 45.25           C  
ATOM    782  C   GLY A 107      -4.742 -14.648 -26.578  1.00 45.25           C  
ATOM    783  O   GLY A 107      -5.012 -15.438 -25.672  1.00 45.25           O  
ATOM    784  N   ALA A 108      -3.498 -14.562 -27.062  1.00 49.28           N  
ATOM    785  CA  ALA A 108      -2.256 -15.109 -26.516  1.00 49.28           C  
ATOM    786  C   ALA A 108      -2.145 -14.828 -25.031  1.00 49.28           C  
ATOM    787  CB  ALA A 108      -1.053 -14.523 -27.266  1.00 49.28           C  
ATOM    788  O   ALA A 108      -1.660 -13.766 -24.625  1.00 49.28           O  
ATOM    789  N   GLN A 109      -3.166 -15.328 -24.344  1.00 53.28           N  
ATOM    790  CA  GLN A 109      -2.938 -15.211 -22.906  1.00 53.28           C  
ATOM    791  C   GLN A 109      -2.002 -16.312 -22.406  1.00 53.28           C  
ATOM    792  CB  GLN A 109      -4.262 -15.266 -22.141  1.00 53.28           C  
ATOM    793  O   GLN A 109      -2.064 -17.453 -22.875  1.00 53.28           O  
ATOM    794  CG  GLN A 109      -5.172 -14.070 -22.406  1.00 53.28           C  
ATOM    795  CD  GLN A 109      -6.488 -14.164 -21.656  1.00 53.28           C  
ATOM    796  NE2 GLN A 109      -7.230 -13.062 -21.625  1.00 53.28           N  
ATOM    797  OE1 GLN A 109      -6.840 -15.211 -21.109  1.00 53.28           O  
ATOM    798  N   ARG A 110      -0.986 -15.875 -21.719  1.00 58.91           N  
ATOM    799  CA  ARG A 110      -0.066 -16.781 -21.047  1.00 58.91           C  
ATOM    800  C   ARG A 110      -0.269 -16.750 -19.531  1.00 58.91           C  
ATOM    801  CB  ARG A 110       1.384 -16.438 -21.391  1.00 58.91           C  
ATOM    802  O   ARG A 110      -0.325 -15.672 -18.938  1.00 58.91           O  
ATOM    803  CG  ARG A 110       2.391 -17.484 -20.938  1.00 58.91           C  
ATOM    804  CD  ARG A 110       3.805 -17.125 -21.375  1.00 58.91           C  
ATOM    805  NE  ARG A 110       4.789 -18.062 -20.844  1.00 58.91           N  
ATOM    806  NH1 ARG A 110       6.547 -16.562 -20.875  1.00 58.91           N  
ATOM    807  NH2 ARG A 110       6.875 -18.703 -20.125  1.00 58.91           N  
ATOM    808  CZ  ARG A 110       6.066 -17.781 -20.609  1.00 58.91           C  
ATOM    809  N   VAL A 111      -0.661 -17.906 -18.984  1.00 61.59           N  
ATOM    810  CA  VAL A 111      -0.768 -18.031 -17.531  1.00 61.59           C  
ATOM    811  C   VAL A 111       0.325 -18.969 -17.016  1.00 61.59           C  
ATOM    812  CB  VAL A 111      -2.158 -18.547 -17.109  1.00 61.59           C  
ATOM    813  O   VAL A 111       0.519 -20.062 -17.547  1.00 61.59           O  
ATOM    814  CG1 VAL A 111      -2.262 -18.656 -15.594  1.00 61.59           C  
ATOM    815  CG2 VAL A 111      -3.260 -17.656 -17.672  1.00 61.59           C  
ATOM    816  N   GLU A 112       1.179 -18.469 -16.109  1.00 61.50           N  
ATOM    817  CA  GLU A 112       2.225 -19.281 -15.477  1.00 61.50           C  
ATOM    818  C   GLU A 112       2.092 -19.266 -13.961  1.00 61.50           C  
ATOM    819  CB  GLU A 112       3.609 -18.766 -15.891  1.00 61.50           C  
ATOM    820  O   GLU A 112       1.731 -18.250 -13.367  1.00 61.50           O  
ATOM    821  CG  GLU A 112       3.898 -18.906 -17.375  1.00 61.50           C  
ATOM    822  CD  GLU A 112       5.242 -18.328 -17.781  1.00 61.50           C  
ATOM    823  OE1 GLU A 112       5.590 -18.391 -18.984  1.00 61.50           O  
ATOM    824  OE2 GLU A 112       5.953 -17.812 -16.891  1.00 61.50           O  
ATOM    825  N   SER A 113       2.256 -20.422 -13.367  1.00 63.50           N  
ATOM    826  CA  SER A 113       2.338 -20.516 -11.914  1.00 63.50           C  
ATOM    827  C   SER A 113       3.473 -21.438 -11.484  1.00 63.50           C  
ATOM    828  CB  SER A 113       1.014 -21.016 -11.336  1.00 63.50           C  
ATOM    829  O   SER A 113       3.729 -22.469 -12.133  1.00 63.50           O  
ATOM    830  OG  SER A 113       1.240 -21.875 -10.227  1.00 63.50           O  
ATOM    831  N   ARG A 114       4.297 -20.953 -10.547  1.00 65.00           N  
ATOM    832  CA  ARG A 114       5.324 -21.766  -9.898  1.00 65.00           C  
ATOM    833  C   ARG A 114       5.117 -21.797  -8.391  1.00 65.00           C  
ATOM    834  CB  ARG A 114       6.719 -21.203 -10.219  1.00 65.00           C  
ATOM    835  O   ARG A 114       4.945 -20.750  -7.754  1.00 65.00           O  
ATOM    836  CG  ARG A 114       7.156 -21.453 -11.656  1.00 65.00           C  
ATOM    837  CD  ARG A 114       8.547 -20.891 -11.922  1.00 65.00           C  
ATOM    838  NE  ARG A 114       8.922 -21.016 -13.328  1.00 65.00           N  
ATOM    839  NH1 ARG A 114      10.992 -20.016 -13.078  1.00 65.00           N  
ATOM    840  NH2 ARG A 114      10.305 -20.766 -15.141  1.00 65.00           N  
ATOM    841  CZ  ARG A 114      10.070 -20.594 -13.844  1.00 65.00           C  
ATOM    842  N   VAL A 115       4.969 -22.891  -7.883  1.00 64.88           N  
ATOM    843  CA  VAL A 115       4.863 -23.078  -6.441  1.00 64.88           C  
ATOM    844  C   VAL A 115       6.031 -23.922  -5.941  1.00 64.88           C  
ATOM    845  CB  VAL A 115       3.520 -23.719  -6.043  1.00 64.88           C  
ATOM    846  O   VAL A 115       6.336 -24.969  -6.523  1.00 64.88           O  
ATOM    847  CG1 VAL A 115       3.418 -23.875  -4.527  1.00 64.88           C  
ATOM    848  CG2 VAL A 115       2.352 -22.906  -6.586  1.00 64.88           C  
ATOM    849  N   GLN A 116       6.812 -23.422  -4.980  1.00 61.09           N  
ATOM    850  CA  GLN A 116       7.906 -24.156  -4.363  1.00 61.09           C  
ATOM    851  C   GLN A 116       7.723 -24.250  -2.852  1.00 61.09           C  
ATOM    852  CB  GLN A 116       9.250 -23.516  -4.691  1.00 61.09           C  
ATOM    853  O   GLN A 116       7.383 -23.266  -2.199  1.00 61.09           O  
ATOM    854  CG  GLN A 116      10.453 -24.391  -4.367  1.00 61.09           C  
ATOM    855  CD  GLN A 116      11.766 -23.781  -4.828  1.00 61.09           C  
ATOM    856  NE2 GLN A 116      12.828 -24.578  -4.812  1.00 61.09           N  
ATOM    857  OE1 GLN A 116      11.820 -22.609  -5.195  1.00 61.09           O  
ATOM    858  N   GLY A 117       7.742 -25.453  -2.281  1.00 57.94           N  
ATOM    859  CA  GLY A 117       7.801 -25.688  -0.847  1.00 57.94           C  
ATOM    860  C   GLY A 117       9.117 -26.297  -0.398  1.00 57.94           C  
ATOM    861  O   GLY A 117       9.680 -27.156  -1.092  1.00 57.94           O  
ATOM    862  N   GLY A 118       9.961 -25.641   0.544  1.00 52.22           N  
ATOM    863  CA  GLY A 118      11.203 -26.203   1.042  1.00 52.22           C  
ATOM    864  C   GLY A 118      11.109 -26.672   2.480  1.00 52.22           C  
ATOM    865  O   GLY A 118      10.117 -26.406   3.162  1.00 52.22           O  
ATOM    866  N   GLU A 119      12.016 -27.516   2.902  1.00 51.53           N  
ATOM    867  CA  GLU A 119      12.125 -28.109   4.234  1.00 51.53           C  
ATOM    868  C   GLU A 119      12.016 -27.047   5.320  1.00 51.53           C  
ATOM    869  CB  GLU A 119      13.438 -28.875   4.375  1.00 51.53           C  
ATOM    870  O   GLU A 119      11.406 -27.266   6.367  1.00 51.53           O  
ATOM    871  CG  GLU A 119      13.414 -30.266   3.742  1.00 51.53           C  
ATOM    872  CD  GLU A 119      14.695 -31.047   3.963  1.00 51.53           C  
ATOM    873  OE1 GLU A 119      14.750 -32.219   3.580  1.00 51.53           O  
ATOM    874  OE2 GLU A 119      15.648 -30.469   4.523  1.00 51.53           O  
ATOM    875  N   SER A 120      12.797 -25.875   5.113  1.00 51.59           N  
ATOM    876  CA  SER A 120      12.867 -24.969   6.254  1.00 51.59           C  
ATOM    877  C   SER A 120      11.766 -23.922   6.195  1.00 51.59           C  
ATOM    878  CB  SER A 120      14.234 -24.281   6.312  1.00 51.59           C  
ATOM    879  O   SER A 120      11.891 -22.844   6.781  1.00 51.59           O  
ATOM    880  OG  SER A 120      14.969 -24.531   5.129  1.00 51.59           O  
ATOM    881  N   GLY A 121      10.711 -24.359   5.645  1.00 52.03           N  
ATOM    882  CA  GLY A 121       9.547 -23.500   5.801  1.00 52.03           C  
ATOM    883  C   GLY A 121       9.453 -22.422   4.738  1.00 52.03           C  
ATOM    884  O   GLY A 121       8.492 -21.656   4.707  1.00 52.03           O  
ATOM    885  N   ALA A 122      10.508 -22.453   3.828  1.00 54.19           N  
ATOM    886  CA  ALA A 122      10.383 -21.406   2.826  1.00 54.19           C  
ATOM    887  C   ALA A 122       9.438 -21.812   1.706  1.00 54.19           C  
ATOM    888  CB  ALA A 122      11.750 -21.047   2.254  1.00 54.19           C  
ATOM    889  O   ALA A 122       9.539 -22.922   1.177  1.00 54.19           O  
ATOM    890  N   GLN A 123       8.398 -21.219   1.667  1.00 60.75           N  
ATOM    891  CA  GLN A 123       7.449 -21.438   0.583  1.00 60.75           C  
ATOM    892  C   GLN A 123       7.387 -20.219  -0.345  1.00 60.75           C  
ATOM    893  CB  GLN A 123       6.059 -21.734   1.142  1.00 60.75           C  
ATOM    894  O   GLN A 123       7.488 -19.078   0.107  1.00 60.75           O  
ATOM    895  CG  GLN A 123       6.020 -22.953   2.072  1.00 60.75           C  
ATOM    896  CD  GLN A 123       4.688 -23.094   2.781  1.00 60.75           C  
ATOM    897  NE2 GLN A 123       4.465 -24.266   3.379  1.00 60.75           N  
ATOM    898  OE1 GLN A 123       3.865 -22.172   2.791  1.00 60.75           O  
ATOM    899  N   ARG A 124       7.320 -20.578  -1.727  1.00 63.59           N  
ATOM    900  CA  ARG A 124       7.203 -19.500  -2.711  1.00 63.59           C  
ATOM    901  C   ARG A 124       6.168 -19.859  -3.777  1.00 63.59           C  
ATOM    902  CB  ARG A 124       8.555 -19.234  -3.367  1.00 63.59           C  
ATOM    903  O   ARG A 124       6.090 -21.000  -4.227  1.00 63.59           O  
ATOM    904  CG  ARG A 124       8.570 -18.000  -4.258  1.00 63.59           C  
ATOM    905  CD  ARG A 124       9.953 -17.734  -4.836  1.00 63.59           C  
ATOM    906  NE  ARG A 124       9.961 -16.578  -5.723  1.00 63.59           N  
ATOM    907  NH1 ARG A 124      11.773 -17.281  -6.973  1.00 63.59           N  
ATOM    908  NH2 ARG A 124      10.727 -15.289  -7.465  1.00 63.59           N  
ATOM    909  CZ  ARG A 124      10.820 -16.375  -6.719  1.00 63.59           C  
ATOM    910  N   VAL A 125       5.270 -18.922  -4.094  1.00 68.31           N  
ATOM    911  CA  VAL A 125       4.340 -19.031  -5.211  1.00 68.31           C  
ATOM    912  C   VAL A 125       4.543 -17.859  -6.164  1.00 68.31           C  
ATOM    913  CB  VAL A 125       2.873 -19.078  -4.730  1.00 68.31           C  
ATOM    914  O   VAL A 125       4.625 -16.703  -5.727  1.00 68.31           O  
ATOM    915  CG1 VAL A 125       1.921 -19.234  -5.914  1.00 68.31           C  
ATOM    916  CG2 VAL A 125       2.680 -20.219  -3.729  1.00 68.31           C  
ATOM    917  N   GLU A 126       4.750 -18.109  -7.410  1.00 65.25           N  
ATOM    918  CA  GLU A 126       4.770 -17.094  -8.461  1.00 65.25           C  
ATOM    919  C   GLU A 126       3.717 -17.391  -9.531  1.00 65.25           C  
ATOM    920  CB  GLU A 126       6.156 -17.000  -9.102  1.00 65.25           C  
ATOM    921  O   GLU A 126       3.590 -18.516  -9.984  1.00 65.25           O  
ATOM    922  CG  GLU A 126       7.250 -16.562  -8.141  1.00 65.25           C  
ATOM    923  CD  GLU A 126       8.633 -16.562  -8.766  1.00 65.25           C  
ATOM    924  OE1 GLU A 126       9.617 -16.234  -8.062  1.00 65.25           O  
ATOM    925  OE2 GLU A 126       8.734 -16.891  -9.969  1.00 65.25           O  
ATOM    926  N   SER A 127       2.920 -16.453  -9.789  1.00 63.00           N  
ATOM    927  CA  SER A 127       1.925 -16.594 -10.844  1.00 63.00           C  
ATOM    928  C   SER A 127       1.943 -15.391 -11.781  1.00 63.00           C  
ATOM    929  CB  SER A 127       0.527 -16.766 -10.250  1.00 63.00           C  
ATOM    930  O   SER A 127       2.127 -14.258 -11.344  1.00 63.00           O  
ATOM    931  OG  SER A 127       0.533 -17.750  -9.227  1.00 63.00           O  
ATOM    932  N   ARG A 128       1.806 -15.648 -13.109  1.00 62.47           N  
ATOM    933  CA  ARG A 128       1.770 -14.594 -14.117  1.00 62.47           C  
ATOM    934  C   ARG A 128       0.697 -14.875 -15.164  1.00 62.47           C  
ATOM    935  CB  ARG A 128       3.135 -14.453 -14.789  1.00 62.47           C  
ATOM    936  O   ARG A 128       0.515 -16.031 -15.578  1.00 62.47           O  
ATOM    937  CG  ARG A 128       3.299 -13.164 -15.578  1.00 62.47           C  
ATOM    938  CD  ARG A 128       4.691 -13.039 -16.188  1.00 62.47           C  
ATOM    939  NE  ARG A 128       4.832 -11.828 -16.984  1.00 62.47           N  
ATOM    940  NH1 ARG A 128       7.062 -12.156 -17.469  1.00 62.47           N  
ATOM    941  NH2 ARG A 128       5.969 -10.312 -18.281  1.00 62.47           N  
ATOM    942  CZ  ARG A 128       5.953 -11.438 -17.578  1.00 62.47           C  
ATOM    943  N   VAL A 129      -0.092 -13.898 -15.414  1.00 61.78           N  
ATOM    944  CA  VAL A 129      -1.009 -13.953 -16.547  1.00 61.78           C  
ATOM    945  C   VAL A 129      -0.686 -12.828 -17.531  1.00 61.78           C  
ATOM    946  CB  VAL A 129      -2.482 -13.859 -16.094  1.00 61.78           C  
ATOM    947  O   VAL A 129      -0.521 -11.672 -17.125  1.00 61.78           O  
ATOM    948  CG1 VAL A 129      -3.426 -13.938 -17.297  1.00 61.78           C  
ATOM    949  CG2 VAL A 129      -2.801 -14.961 -15.078  1.00 61.78           C  
ATOM    950  N   GLN A 130      -0.323 -13.102 -18.719  1.00 59.12           N  
ATOM    951  CA  GLN A 130      -0.149 -12.117 -19.781  1.00 59.12           C  
ATOM    952  C   GLN A 130      -1.229 -12.266 -20.844  1.00 59.12           C  
ATOM    953  CB  GLN A 130       1.237 -12.250 -20.406  1.00 59.12           C  
ATOM    954  O   GLN A 130      -1.460 -13.359 -21.359  1.00 59.12           O  
ATOM    955  CG  GLN A 130       1.598 -11.102 -21.344  1.00 59.12           C  
ATOM    956  CD  GLN A 130       3.029 -11.172 -21.844  1.00 59.12           C  
ATOM    957  NE2 GLN A 130       3.506 -10.086 -22.438  1.00 59.12           N  
ATOM    958  OE1 GLN A 130       3.703 -12.195 -21.688  1.00 59.12           O  
ATOM    959  N   GLY A 131      -2.066 -11.180 -21.000  1.00 52.69           N  
ATOM    960  CA  GLY A 131      -3.121 -11.203 -22.000  1.00 52.69           C  
ATOM    961  C   GLY A 131      -2.615 -10.930 -23.406  1.00 52.69           C  
ATOM    962  O   GLY A 131      -1.528 -10.375 -23.594  1.00 52.69           O  
ATOM    963  N   GLY A 132      -3.129 -11.523 -24.453  1.00 45.09           N  
ATOM    964  CA  GLY A 132      -2.781 -11.383 -25.859  1.00 45.09           C  
ATOM    965  C   GLY A 132      -2.887  -9.953 -26.359  1.00 45.09           C  
ATOM    966  O   GLY A 132      -2.988  -9.016 -25.562  1.00 45.09           O  
ATOM    967  N   GLU A 133      -3.344  -9.789 -27.578  1.00 45.38           N  
ATOM    968  CA  GLU A 133      -3.248  -8.602 -28.422  1.00 45.38           C  
ATOM    969  C   GLU A 133      -3.854  -7.383 -27.734  1.00 45.38           C  
ATOM    970  CB  GLU A 133      -3.939  -8.844 -29.766  1.00 45.38           C  
ATOM    971  O   GLU A 133      -3.219  -6.328 -27.656  1.00 45.38           O  
ATOM    972  CG  GLU A 133      -3.096  -9.625 -30.766  1.00 45.38           C  
ATOM    973  CD  GLU A 133      -3.762  -9.789 -32.125  1.00 45.38           C  
ATOM    974  OE1 GLU A 133      -3.105 -10.289 -33.062  1.00 45.38           O  
ATOM    975  OE2 GLU A 133      -4.949  -9.414 -32.250  1.00 45.38           O  
ATOM    976  N   SER A 134      -5.262  -7.273 -27.859  1.00 41.38           N  
ATOM    977  CA  SER A 134      -5.941  -5.996 -27.688  1.00 41.38           C  
ATOM    978  C   SER A 134      -6.160  -5.680 -26.203  1.00 41.38           C  
ATOM    979  CB  SER A 134      -7.285  -5.996 -28.422  1.00 41.38           C  
ATOM    980  O   SER A 134      -7.277  -5.367 -25.797  1.00 41.38           O  
ATOM    981  OG  SER A 134      -7.984  -7.207 -28.172  1.00 41.38           O  
ATOM    982  N   GLY A 135      -5.105  -5.629 -25.297  1.00 44.16           N  
ATOM    983  CA  GLY A 135      -5.246  -5.117 -23.938  1.00 44.16           C  
ATOM    984  C   GLY A 135      -4.355  -5.828 -22.938  1.00 44.16           C  
ATOM    985  O   GLY A 135      -4.824  -6.676 -22.172  1.00 44.16           O  
ATOM    986  N   ALA A 136      -3.082  -5.973 -23.312  1.00 48.06           N  
ATOM    987  CA  ALA A 136      -1.945  -6.656 -22.703  1.00 48.06           C  
ATOM    988  C   ALA A 136      -1.909  -6.418 -21.203  1.00 48.06           C  
ATOM    989  CB  ALA A 136      -0.639  -6.191 -23.344  1.00 48.06           C  
ATOM    990  O   ALA A 136      -1.465  -5.359 -20.734  1.00 48.06           O  
ATOM    991  N   GLN A 137      -2.902  -6.957 -20.625  1.00 51.28           N  
ATOM    992  CA  GLN A 137      -2.756  -6.891 -19.172  1.00 51.28           C  
ATOM    993  C   GLN A 137      -1.854  -8.008 -18.656  1.00 51.28           C  
ATOM    994  CB  GLN A 137      -4.121  -6.961 -18.484  1.00 51.28           C  
ATOM    995  O   GLN A 137      -1.889  -9.133 -19.172  1.00 51.28           O  
ATOM    996  CG  GLN A 137      -5.020  -5.770 -18.781  1.00 51.28           C  
ATOM    997  CD  GLN A 137      -6.371  -5.867 -18.094  1.00 51.28           C  
ATOM    998  NE2 GLN A 137      -7.105  -4.758 -18.078  1.00 51.28           N  
ATOM    999  OE1 GLN A 137      -6.750  -6.926 -17.594  1.00 51.28           O  
ATOM   1000  N   ARG A 138      -0.852  -7.602 -17.891  1.00 58.41           N  
ATOM   1001  CA  ARG A 138       0.021  -8.539 -17.188  1.00 58.41           C  
ATOM   1002  C   ARG A 138      -0.235  -8.516 -15.688  1.00 58.41           C  
ATOM   1003  CB  ARG A 138       1.490  -8.227 -17.484  1.00 58.41           C  
ATOM   1004  O   ARG A 138      -0.279  -7.449 -15.078  1.00 58.41           O  
ATOM   1005  CG  ARG A 138       2.455  -9.297 -17.000  1.00 58.41           C  
ATOM   1006  CD  ARG A 138       3.895  -8.969 -17.375  1.00 58.41           C  
ATOM   1007  NE  ARG A 138       4.828  -9.953 -16.844  1.00 58.41           N  
ATOM   1008  NH1 ARG A 138       6.551  -8.453 -16.500  1.00 58.41           N  
ATOM   1009  NH2 ARG A 138       6.832 -10.664 -15.977  1.00 58.41           N  
ATOM   1010  CZ  ARG A 138       6.070  -9.688 -16.438  1.00 58.41           C  
ATOM   1011  N   VAL A 139      -0.686  -9.617 -15.188  1.00 60.22           N  
ATOM   1012  CA  VAL A 139      -0.855  -9.758 -13.750  1.00 60.22           C  
ATOM   1013  C   VAL A 139       0.187 -10.734 -13.203  1.00 60.22           C  
ATOM   1014  CB  VAL A 139      -2.277 -10.250 -13.391  1.00 60.22           C  
ATOM   1015  O   VAL A 139       0.365 -11.828 -13.734  1.00 60.22           O  
ATOM   1016  CG1 VAL A 139      -2.441 -10.367 -11.875  1.00 60.22           C  
ATOM   1017  CG2 VAL A 139      -3.326  -9.297 -13.969  1.00 60.22           C  
ATOM   1018  N   GLU A 140       1.013 -10.297 -12.250  1.00 60.62           N  
ATOM   1019  CA  GLU A 140       2.006 -11.141 -11.594  1.00 60.62           C  
ATOM   1020  C   GLU A 140       1.811 -11.141 -10.078  1.00 60.62           C  
ATOM   1021  CB  GLU A 140       3.422 -10.672 -11.938  1.00 60.62           C  
ATOM   1022  O   GLU A 140       1.456 -10.109  -9.492  1.00 60.62           O  
ATOM   1023  CG  GLU A 140       3.764 -10.797 -13.414  1.00 60.62           C  
ATOM   1024  CD  GLU A 140       5.148 -10.266 -13.758  1.00 60.62           C  
ATOM   1025  OE1 GLU A 140       5.543 -10.328 -14.945  1.00 60.62           O  
ATOM   1026  OE2 GLU A 140       5.844  -9.797 -12.836  1.00 60.62           O  
ATOM   1027  N   SER A 141       1.912 -12.258  -9.461  1.00 62.41           N  
ATOM   1028  CA  SER A 141       1.930 -12.375  -8.008  1.00 62.41           C  
ATOM   1029  C   SER A 141       3.025 -13.320  -7.539  1.00 62.41           C  
ATOM   1030  CB  SER A 141       0.572 -12.852  -7.488  1.00 62.41           C  
ATOM   1031  O   SER A 141       3.275 -14.352  -8.172  1.00 62.41           O  
ATOM   1032  OG  SER A 141       0.689 -13.367  -6.176  1.00 62.41           O  
ATOM   1033  N   ARG A 142       3.805 -12.844  -6.582  1.00 63.72           N  
ATOM   1034  CA  ARG A 142       4.793 -13.672  -5.891  1.00 63.72           C  
ATOM   1035  C   ARG A 142       4.523 -13.703  -4.391  1.00 63.72           C  
ATOM   1036  CB  ARG A 142       6.207 -13.156  -6.160  1.00 63.72           C  
ATOM   1037  O   ARG A 142       4.371 -12.648  -3.760  1.00 63.72           O  
ATOM   1038  CG  ARG A 142       6.695 -13.406  -7.574  1.00 63.72           C  
ATOM   1039  CD  ARG A 142       8.117 -12.898  -7.781  1.00 63.72           C  
ATOM   1040  NE  ARG A 142       8.531 -13.016  -9.180  1.00 63.72           N  
ATOM   1041  NH1 ARG A 142      10.609 -12.047  -8.852  1.00 63.72           N  
ATOM   1042  NH2 ARG A 142       9.984 -12.766 -10.938  1.00 63.72           N  
ATOM   1043  CZ  ARG A 142       9.711 -12.609  -9.656  1.00 63.72           C  
ATOM   1044  N   VAL A 143       4.297 -14.758  -3.887  1.00 62.78           N  
ATOM   1045  CA  VAL A 143       4.117 -14.938  -2.449  1.00 62.78           C  
ATOM   1046  C   VAL A 143       5.227 -15.828  -1.897  1.00 62.78           C  
ATOM   1047  CB  VAL A 143       2.734 -15.539  -2.119  1.00 62.78           C  
ATOM   1048  O   VAL A 143       5.527 -16.875  -2.467  1.00 62.78           O  
ATOM   1049  CG1 VAL A 143       2.555 -15.688  -0.609  1.00 62.78           C  
ATOM   1050  CG2 VAL A 143       1.621 -14.672  -2.711  1.00 62.78           C  
ATOM   1051  N   GLN A 144       5.977 -15.328  -0.920  1.00 60.03           N  
ATOM   1052  CA  GLN A 144       7.016 -16.109  -0.267  1.00 60.03           C  
ATOM   1053  C   GLN A 144       6.785 -16.188   1.239  1.00 60.03           C  
ATOM   1054  CB  GLN A 144       8.398 -15.516  -0.554  1.00 60.03           C  
ATOM   1055  O   GLN A 144       6.465 -15.188   1.876  1.00 60.03           O  
ATOM   1056  CG  GLN A 144       9.555 -16.438  -0.183  1.00 60.03           C  
ATOM   1057  CD  GLN A 144      10.898 -15.898  -0.622  1.00 60.03           C  
ATOM   1058  NE2 GLN A 144      11.914 -16.750  -0.619  1.00 60.03           N  
ATOM   1059  OE1 GLN A 144      11.031 -14.719  -0.961  1.00 60.03           O  
ATOM   1060  N   GLY A 145       6.738 -17.359   1.783  1.00 56.47           N  
ATOM   1061  CA  GLY A 145       6.777 -17.578   3.219  1.00 56.47           C  
ATOM   1062  C   GLY A 145       8.102 -18.141   3.703  1.00 56.47           C  
ATOM   1063  O   GLY A 145       8.711 -18.984   3.039  1.00 56.47           O  
ATOM   1064  N   GLY A 146       8.922 -17.375   4.430  1.00 50.44           N  
ATOM   1065  CA  GLY A 146      10.203 -17.828   4.930  1.00 50.44           C  
ATOM   1066  C   GLY A 146      10.125 -18.422   6.320  1.00 50.44           C  
ATOM   1067  O   GLY A 146       9.055 -18.438   6.938  1.00 50.44           O  
ATOM   1068  N   GLU A 147      11.312 -18.859   6.652  1.00 51.06           N  
ATOM   1069  CA  GLU A 147      11.539 -19.250   8.039  1.00 51.06           C  
ATOM   1070  C   GLU A 147      11.383 -18.062   8.984  1.00 51.06           C  
ATOM   1071  CB  GLU A 147      12.930 -19.875   8.203  1.00 51.06           C  
ATOM   1072  O   GLU A 147      11.609 -16.922   8.586  1.00 51.06           O  
ATOM   1073  CG  GLU A 147      13.055 -21.266   7.594  1.00 51.06           C  
ATOM   1074  CD  GLU A 147      14.398 -21.922   7.867  1.00 51.06           C  
ATOM   1075  OE1 GLU A 147      14.586 -23.109   7.512  1.00 51.06           O  
ATOM   1076  OE2 GLU A 147      15.281 -21.234   8.438  1.00 51.06           O  
ATOM   1077  N   SER A 148      10.953 -18.266  10.141  1.00 49.41           N  
ATOM   1078  CA  SER A 148      10.812 -17.359  11.273  1.00 49.41           C  
ATOM   1079  C   SER A 148       9.766 -16.281  11.000  1.00 49.41           C  
ATOM   1080  CB  SER A 148      12.156 -16.688  11.594  1.00 49.41           C  
ATOM   1081  O   SER A 148       9.836 -15.180  11.539  1.00 49.41           O  
ATOM   1082  OG  SER A 148      13.227 -17.469  11.086  1.00 49.41           O  
ATOM   1083  N   GLY A 149       9.008 -16.547  10.016  1.00 49.75           N  
ATOM   1084  CA  GLY A 149       7.809 -15.719   9.969  1.00 49.75           C  
ATOM   1085  C   GLY A 149       7.875 -14.641   8.898  1.00 49.75           C  
ATOM   1086  O   GLY A 149       6.945 -13.844   8.750  1.00 49.75           O  
ATOM   1087  N   ALA A 150       9.016 -14.586   8.141  1.00 51.44           N  
ATOM   1088  CA  ALA A 150       9.039 -13.547   7.113  1.00 51.44           C  
ATOM   1089  C   ALA A 150       8.125 -13.914   5.945  1.00 51.44           C  
ATOM   1090  CB  ALA A 150      10.461 -13.320   6.621  1.00 51.44           C  
ATOM   1091  O   ALA A 150       8.148 -15.047   5.465  1.00 51.44           O  
ATOM   1092  N   GLN A 151       7.148 -13.180   5.828  1.00 57.12           N  
ATOM   1093  CA  GLN A 151       6.246 -13.367   4.699  1.00 57.12           C  
ATOM   1094  C   GLN A 151       6.281 -12.172   3.758  1.00 57.12           C  
ATOM   1095  CB  GLN A 151       4.816 -13.609   5.188  1.00 57.12           C  
ATOM   1096  O   GLN A 151       6.391 -11.023   4.207  1.00 57.12           O  
ATOM   1097  CG  GLN A 151       4.680 -14.797   6.129  1.00 57.12           C  
ATOM   1098  CD  GLN A 151       3.293 -14.914   6.734  1.00 57.12           C  
ATOM   1099  NE2 GLN A 151       3.016 -16.047   7.375  1.00 57.12           N  
ATOM   1100  OE1 GLN A 151       2.479 -13.992   6.629  1.00 57.12           O  
ATOM   1101  N   ARG A 152       6.324 -12.500   2.373  1.00 60.09           N  
ATOM   1102  CA  ARG A 152       6.312 -11.438   1.370  1.00 60.09           C  
ATOM   1103  C   ARG A 152       5.312 -11.742   0.262  1.00 60.09           C  
ATOM   1104  CB  ARG A 152       7.711 -11.250   0.774  1.00 60.09           C  
ATOM   1105  O   ARG A 152       5.199 -12.891  -0.184  1.00 60.09           O  
ATOM   1106  CG  ARG A 152       7.828 -10.047  -0.144  1.00 60.09           C  
ATOM   1107  CD  ARG A 152       9.250  -9.867  -0.658  1.00 60.09           C  
ATOM   1108  NE  ARG A 152       9.359  -8.711  -1.551  1.00 60.09           N  
ATOM   1109  NH1 ARG A 152      10.875  -9.711  -2.984  1.00 60.09           N  
ATOM   1110  NH2 ARG A 152      10.148  -7.566  -3.377  1.00 60.09           N  
ATOM   1111  CZ  ARG A 152      10.125  -8.664  -2.635  1.00 60.09           C  
ATOM   1112  N   VAL A 153       4.453 -10.797  -0.073  1.00 63.16           N  
ATOM   1113  CA  VAL A 153       3.582 -10.859  -1.240  1.00 63.16           C  
ATOM   1114  C   VAL A 153       3.896  -9.703  -2.188  1.00 63.16           C  
ATOM   1115  CB  VAL A 153       2.092 -10.828  -0.838  1.00 63.16           C  
ATOM   1116  O   VAL A 153       4.020  -8.555  -1.757  1.00 63.16           O  
ATOM   1117  CG1 VAL A 153       1.196 -10.891  -2.074  1.00 63.16           C  
ATOM   1118  CG2 VAL A 153       1.771 -11.984   0.113  1.00 63.16           C  
ATOM   1119  N   GLU A 154       4.199 -10.008  -3.430  1.00 61.28           N  
ATOM   1120  CA  GLU A 154       4.320  -9.016  -4.496  1.00 61.28           C  
ATOM   1121  C   GLU A 154       3.303  -9.266  -5.602  1.00 61.28           C  
ATOM   1122  CB  GLU A 154       5.738  -9.016  -5.070  1.00 61.28           C  
ATOM   1123  O   GLU A 154       3.156 -10.398  -6.070  1.00 61.28           O  
ATOM   1124  CG  GLU A 154       6.809  -8.594  -4.074  1.00 61.28           C  
ATOM   1125  CD  GLU A 154       8.219  -8.641  -4.648  1.00 61.28           C  
ATOM   1126  OE1 GLU A 154       9.180  -8.320  -3.918  1.00 61.28           O  
ATOM   1127  OE2 GLU A 154       8.352  -9.008  -5.836  1.00 61.28           O  
ATOM   1128  N   SER A 155       2.537  -8.305  -5.848  1.00 59.44           N  
ATOM   1129  CA  SER A 155       1.585  -8.406  -6.949  1.00 59.44           C  
ATOM   1130  C   SER A 155       1.711  -7.223  -7.902  1.00 59.44           C  
ATOM   1131  CB  SER A 155       0.155  -8.492  -6.414  1.00 59.44           C  
ATOM   1132  O   SER A 155       1.914  -6.090  -7.465  1.00 59.44           O  
ATOM   1133  OG  SER A 155       0.059  -9.469  -5.391  1.00 59.44           O  
ATOM   1134  N   ARG A 156       1.713  -7.484  -9.234  1.00 59.84           N  
ATOM   1135  CA  ARG A 156       1.777  -6.449 -10.266  1.00 59.84           C  
ATOM   1136  C   ARG A 156       0.711  -6.672 -11.328  1.00 59.84           C  
ATOM   1137  CB  ARG A 156       3.166  -6.418 -10.906  1.00 59.84           C  
ATOM   1138  O   ARG A 156       0.485  -7.805 -11.758  1.00 59.84           O  
ATOM   1139  CG  ARG A 156       3.445  -5.156 -11.703  1.00 59.84           C  
ATOM   1140  CD  ARG A 156       4.852  -5.156 -12.281  1.00 59.84           C  
ATOM   1141  NE  ARG A 156       5.172  -3.885 -12.930  1.00 59.84           N  
ATOM   1142  NH1 ARG A 156       7.328  -4.477 -13.500  1.00 59.84           N  
ATOM   1143  NH2 ARG A 156       6.520  -2.402 -14.047  1.00 59.84           N  
ATOM   1144  CZ  ARG A 156       6.340  -3.592 -13.492  1.00 59.84           C  
ATOM   1145  N   VAL A 157      -0.046  -5.676 -11.539  1.00 57.66           N  
ATOM   1146  CA  VAL A 157      -0.953  -5.691 -12.688  1.00 57.66           C  
ATOM   1147  C   VAL A 157      -0.585  -4.566 -13.648  1.00 57.66           C  
ATOM   1148  CB  VAL A 157      -2.428  -5.555 -12.242  1.00 57.66           C  
ATOM   1149  O   VAL A 157      -0.379  -3.426 -13.234  1.00 57.66           O  
ATOM   1150  CG1 VAL A 157      -3.361  -5.602 -13.453  1.00 57.66           C  
ATOM   1151  CG2 VAL A 157      -2.787  -6.648 -11.242  1.00 57.66           C  
ATOM   1152  N   GLN A 158      -0.178  -4.871 -14.875  1.00 56.81           N  
ATOM   1153  CA  GLN A 158       0.042  -3.898 -15.945  1.00 56.81           C  
ATOM   1154  C   GLN A 158      -1.044  -3.998 -17.016  1.00 56.81           C  
ATOM   1155  CB  GLN A 158       1.420  -4.098 -16.578  1.00 56.81           C  
ATOM   1156  O   GLN A 158      -1.310  -5.082 -17.531  1.00 56.81           O  
ATOM   1157  CG  GLN A 158       1.826  -2.979 -17.531  1.00 56.81           C  
ATOM   1158  CD  GLN A 158       3.252  -3.123 -18.031  1.00 56.81           C  
ATOM   1159  NE2 GLN A 158       3.787  -2.055 -18.609  1.00 56.81           N  
ATOM   1160  OE1 GLN A 158       3.865  -4.188 -17.891  1.00 56.81           O  
ATOM   1161  N   GLY A 159      -1.855  -2.873 -17.156  1.00 49.75           N  
ATOM   1162  CA  GLY A 159      -2.885  -2.840 -18.172  1.00 49.75           C  
ATOM   1163  C   GLY A 159      -2.338  -2.529 -19.562  1.00 49.75           C  
ATOM   1164  O   GLY A 159      -1.269  -1.930 -19.688  1.00 49.75           O  
ATOM   1165  N   GLY A 160      -2.693  -3.137 -20.688  1.00 42.88           N  
ATOM   1166  CA  GLY A 160      -2.283  -2.949 -22.062  1.00 42.88           C  
ATOM   1167  C   GLY A 160      -2.342  -1.503 -22.516  1.00 42.88           C  
ATOM   1168  O   GLY A 160      -2.436  -0.593 -21.688  1.00 42.88           O  
ATOM   1169  N   GLU A 161      -2.863  -1.274 -23.766  1.00 44.09           N  
ATOM   1170  CA  GLU A 161      -2.738  -0.045 -24.547  1.00 44.09           C  
ATOM   1171  C   GLU A 161      -3.137   1.174 -23.719  1.00 44.09           C  
ATOM   1172  CB  GLU A 161      -3.594  -0.122 -25.812  1.00 44.09           C  
ATOM   1173  O   GLU A 161      -2.342   2.100 -23.547  1.00 44.09           O  
ATOM   1174  CG  GLU A 161      -2.980  -0.969 -26.922  1.00 44.09           C  
ATOM   1175  CD  GLU A 161      -3.814  -0.995 -28.188  1.00 44.09           C  
ATOM   1176  OE1 GLU A 161      -3.344  -1.535 -29.219  1.00 44.09           O  
ATOM   1177  OE2 GLU A 161      -4.949  -0.470 -28.156  1.00 44.09           O  
ATOM   1178  N   SER A 162      -4.355   1.761 -24.047  1.00 39.22           N  
ATOM   1179  CA  SER A 162      -4.832   3.105 -23.750  1.00 39.22           C  
ATOM   1180  C   SER A 162      -5.172   3.250 -22.266  1.00 39.22           C  
ATOM   1181  CB  SER A 162      -6.062   3.441 -24.594  1.00 39.22           C  
ATOM   1182  O   SER A 162      -6.273   2.900 -21.828  1.00 39.22           O  
ATOM   1183  OG  SER A 162      -6.652   2.264 -25.109  1.00 39.22           O  
ATOM   1184  N   GLY A 163      -4.188   3.355 -21.156  1.00 41.66           N  
ATOM   1185  CA  GLY A 163      -4.449   3.715 -19.781  1.00 41.66           C  
ATOM   1186  C   GLY A 163      -3.852   2.740 -18.781  1.00 41.66           C  
ATOM   1187  O   GLY A 163      -4.461   2.441 -17.750  1.00 41.66           O  
ATOM   1188  N   ALA A 164      -2.615   2.236 -19.172  1.00 44.69           N  
ATOM   1189  CA  ALA A 164      -1.838   1.162 -18.562  1.00 44.69           C  
ATOM   1190  C   ALA A 164      -1.545   1.465 -17.094  1.00 44.69           C  
ATOM   1191  CB  ALA A 164      -0.536   0.944 -19.328  1.00 44.69           C  
ATOM   1192  O   ALA A 164      -0.859   2.439 -16.781  1.00 44.69           O  
ATOM   1193  N   GLN A 165      -2.406   1.256 -16.359  1.00 46.16           N  
ATOM   1194  CA  GLN A 165      -2.160   1.338 -14.930  1.00 46.16           C  
ATOM   1195  C   GLN A 165      -1.353   0.140 -14.438  1.00 46.16           C  
ATOM   1196  CB  GLN A 165      -3.480   1.430 -14.164  1.00 46.16           C  
ATOM   1197  O   GLN A 165      -1.520  -0.974 -14.938  1.00 46.16           O  
ATOM   1198  CG  GLN A 165      -4.266   2.707 -14.438  1.00 46.16           C  
ATOM   1199  CD  GLN A 165      -5.574   2.766 -13.672  1.00 46.16           C  
ATOM   1200  NE2 GLN A 165      -6.242   3.914 -13.734  1.00 46.16           N  
ATOM   1201  OE1 GLN A 165      -5.984   1.788 -13.039  1.00 46.16           O  
ATOM   1202  N   ARG A 166      -0.172   0.468 -13.867  1.00 53.25           N  
ATOM   1203  CA  ARG A 166       0.624  -0.540 -13.180  1.00 53.25           C  
ATOM   1204  C   ARG A 166       0.414  -0.463 -11.672  1.00 53.25           C  
ATOM   1205  CB  ARG A 166       2.109  -0.375 -13.508  1.00 53.25           C  
ATOM   1206  O   ARG A 166       0.502   0.616 -11.078  1.00 53.25           O  
ATOM   1207  CG  ARG A 166       2.992  -1.477 -12.945  1.00 53.25           C  
ATOM   1208  CD  ARG A 166       4.449  -1.297 -13.352  1.00 53.25           C  
ATOM   1209  NE  ARG A 166       5.309  -2.295 -12.727  1.00 53.25           N  
ATOM   1210  NH1 ARG A 166       7.172  -0.927 -12.633  1.00 53.25           N  
ATOM   1211  NH2 ARG A 166       7.277  -3.074 -11.836  1.00 53.25           N  
ATOM   1212  CZ  ARG A 166       6.586  -2.096 -12.398  1.00 53.25           C  
ATOM   1213  N   VAL A 167      -0.179  -1.505 -11.102  1.00 52.56           N  
ATOM   1214  CA  VAL A 167      -0.325  -1.593  -9.656  1.00 52.56           C  
ATOM   1215  C   VAL A 167       0.625  -2.654  -9.102  1.00 52.56           C  
ATOM   1216  CB  VAL A 167      -1.780  -1.918  -9.250  1.00 52.56           C  
ATOM   1217  O   VAL A 167       0.686  -3.771  -9.617  1.00 52.56           O  
ATOM   1218  CG1 VAL A 167      -1.909  -2.018  -7.730  1.00 52.56           C  
ATOM   1219  CG2 VAL A 167      -2.736  -0.862  -9.797  1.00 52.56           C  
ATOM   1220  N   GLU A 168       1.515  -2.279  -8.227  1.00 53.81           N  
ATOM   1221  CA  GLU A 168       2.396  -3.199  -7.516  1.00 53.81           C  
ATOM   1222  C   GLU A 168       2.141  -3.160  -6.012  1.00 53.81           C  
ATOM   1223  CB  GLU A 168       3.863  -2.873  -7.809  1.00 53.81           C  
ATOM   1224  O   GLU A 168       1.917  -2.090  -5.441  1.00 53.81           O  
ATOM   1225  CG  GLU A 168       4.254  -3.047  -9.266  1.00 53.81           C  
ATOM   1226  CD  GLU A 168       5.707  -2.691  -9.547  1.00 53.81           C  
ATOM   1227  OE1 GLU A 168       6.148  -2.820 -10.711  1.00 53.81           O  
ATOM   1228  OE2 GLU A 168       6.406  -2.285  -8.594  1.00 53.81           O  
ATOM   1229  N   SER A 169       1.980  -4.219  -5.363  1.00 55.16           N  
ATOM   1230  CA  SER A 169       1.888  -4.312  -3.910  1.00 55.16           C  
ATOM   1231  C   SER A 169       2.881  -5.328  -3.357  1.00 55.16           C  
ATOM   1232  CB  SER A 169       0.469  -4.691  -3.486  1.00 55.16           C  
ATOM   1233  O   SER A 169       3.076  -6.395  -3.943  1.00 55.16           O  
ATOM   1234  OG  SER A 169       0.421  -4.992  -2.102  1.00 55.16           O  
ATOM   1235  N   ARG A 170       3.648  -4.852  -2.461  1.00 57.66           N  
ATOM   1236  CA  ARG A 170       4.551  -5.723  -1.717  1.00 57.66           C  
ATOM   1237  C   ARG A 170       4.227  -5.703  -0.227  1.00 57.66           C  
ATOM   1238  CB  ARG A 170       6.008  -5.309  -1.941  1.00 57.66           C  
ATOM   1239  O   ARG A 170       4.090  -4.633   0.370  1.00 57.66           O  
ATOM   1240  CG  ARG A 170       6.770  -6.227  -2.883  1.00 57.66           C  
ATOM   1241  CD  ARG A 170       8.219  -5.781  -3.057  1.00 57.66           C  
ATOM   1242  NE  ARG A 170       8.883  -6.523  -4.117  1.00 57.66           N  
ATOM   1243  NH1 ARG A 170      10.750  -5.164  -4.176  1.00 57.66           N  
ATOM   1244  NH2 ARG A 170      10.594  -6.961  -5.594  1.00 57.66           N  
ATOM   1245  CZ  ARG A 170      10.078  -6.215  -4.629  1.00 57.66           C  
ATOM   1246  N   VAL A 171       3.857  -6.758   0.287  1.00 57.50           N  
ATOM   1247  CA  VAL A 171       3.633  -6.895   1.722  1.00 57.50           C  
ATOM   1248  C   VAL A 171       4.668  -7.848   2.318  1.00 57.50           C  
ATOM   1249  CB  VAL A 171       2.205  -7.402   2.025  1.00 57.50           C  
ATOM   1250  O   VAL A 171       4.891  -8.938   1.792  1.00 57.50           O  
ATOM   1251  CG1 VAL A 171       1.975  -7.496   3.533  1.00 57.50           C  
ATOM   1252  CG2 VAL A 171       1.166  -6.488   1.381  1.00 57.50           C  
ATOM   1253  N   GLN A 172       5.477  -7.340   3.236  1.00 54.25           N  
ATOM   1254  CA  GLN A 172       6.453  -8.180   3.930  1.00 54.25           C  
ATOM   1255  C   GLN A 172       6.152  -8.242   5.426  1.00 54.25           C  
ATOM   1256  CB  GLN A 172       7.871  -7.652   3.699  1.00 54.25           C  
ATOM   1257  O   GLN A 172       5.848  -7.223   6.047  1.00 54.25           O  
ATOM   1258  CG  GLN A 172       8.961  -8.680   3.986  1.00 54.25           C  
ATOM   1259  CD  GLN A 172      10.336  -8.203   3.574  1.00 54.25           C  
ATOM   1260  NE2 GLN A 172      11.273  -9.141   3.426  1.00 54.25           N  
ATOM   1261  OE1 GLN A 172      10.562  -7.004   3.391  1.00 54.25           O  
ATOM   1262  N   GLY A 173       5.949  -9.406   6.008  1.00 50.91           N  
ATOM   1263  CA  GLY A 173       5.891  -9.633   7.441  1.00 50.91           C  
ATOM   1264  C   GLY A 173       7.184 -10.180   8.016  1.00 50.91           C  
ATOM   1265  O   GLY A 173       7.824 -11.039   7.402  1.00 50.91           O  
ATOM   1266  N   GLY A 174       8.023  -9.430   8.773  1.00 45.12           N  
ATOM   1267  CA  GLY A 174       9.281  -9.875   9.359  1.00 45.12           C  
ATOM   1268  C   GLY A 174       9.109 -10.547  10.711  1.00 45.12           C  
ATOM   1269  O   GLY A 174       8.008 -10.562  11.258  1.00 45.12           O  
ATOM   1270  N   GLU A 175      10.289 -11.039  11.078  1.00 44.66           N  
ATOM   1271  CA  GLU A 175      10.500 -11.445  12.469  1.00 44.66           C  
ATOM   1272  C   GLU A 175      10.305 -10.281  13.422  1.00 44.66           C  
ATOM   1273  CB  GLU A 175      11.898 -12.047  12.641  1.00 44.66           C  
ATOM   1274  O   GLU A 175      10.594  -9.133  13.078  1.00 44.66           O  
ATOM   1275  CG  GLU A 175      12.055 -13.438  12.039  1.00 44.66           C  
ATOM   1276  CD  GLU A 175      13.430 -14.039  12.273  1.00 44.66           C  
ATOM   1277  OE1 GLU A 175      13.633 -15.234  11.961  1.00 44.66           O  
ATOM   1278  OE2 GLU A 175      14.320 -13.305  12.766  1.00 44.66           O  
ATOM   1279  N   SER A 176       9.461 -10.391  14.406  1.00 46.50           N  
ATOM   1280  CA  SER A 176       9.203  -9.523  15.555  1.00 46.50           C  
ATOM   1281  C   SER A 176       8.117  -8.500  15.242  1.00 46.50           C  
ATOM   1282  CB  SER A 176      10.484  -8.805  15.977  1.00 46.50           C  
ATOM   1283  O   SER A 176       8.062  -7.438  15.859  1.00 46.50           O  
ATOM   1284  OG  SER A 176      11.625  -9.602  15.703  1.00 46.50           O  
ATOM   1285  N   GLY A 177       7.422  -8.672  14.234  1.00 46.97           N  
ATOM   1286  CA  GLY A 177       6.191  -7.910  14.117  1.00 46.97           C  
ATOM   1287  C   GLY A 177       6.285  -6.777  13.109  1.00 46.97           C  
ATOM   1288  O   GLY A 177       5.324  -6.031  12.914  1.00 46.97           O  
ATOM   1289  N   ALA A 178       7.512  -6.555  12.547  1.00 47.09           N  
ATOM   1290  CA  ALA A 178       7.562  -5.461  11.578  1.00 47.09           C  
ATOM   1291  C   ALA A 178       6.902  -5.863  10.258  1.00 47.09           C  
ATOM   1292  CB  ALA A 178       9.008  -5.039  11.328  1.00 47.09           C  
ATOM   1293  O   ALA A 178       7.070  -6.992   9.789  1.00 47.09           O  
ATOM   1294  N   GLN A 179       5.852  -5.238   9.977  1.00 50.78           N  
ATOM   1295  CA  GLN A 179       5.191  -5.465   8.695  1.00 50.78           C  
ATOM   1296  C   GLN A 179       5.371  -4.273   7.766  1.00 50.78           C  
ATOM   1297  CB  GLN A 179       3.701  -5.746   8.906  1.00 50.78           C  
ATOM   1298  O   GLN A 179       5.426  -3.127   8.219  1.00 50.78           O  
ATOM   1299  CG  GLN A 179       3.420  -6.953   9.789  1.00 50.78           C  
ATOM   1300  CD  GLN A 179       1.946  -7.117  10.117  1.00 50.78           C  
ATOM   1301  NE2 GLN A 179       1.602  -8.219  10.773  1.00 50.78           N  
ATOM   1302  OE1 GLN A 179       1.125  -6.262   9.773  1.00 50.78           O  
ATOM   1303  N   ARG A 180       5.773  -4.641   6.461  1.00 54.62           N  
ATOM   1304  CA  ARG A 180       5.910  -3.598   5.453  1.00 54.62           C  
ATOM   1305  C   ARG A 180       4.953  -3.836   4.285  1.00 54.62           C  
ATOM   1306  CB  ARG A 180       7.352  -3.529   4.941  1.00 54.62           C  
ATOM   1307  O   ARG A 180       4.805  -4.965   3.818  1.00 54.62           O  
ATOM   1308  CG  ARG A 180       7.617  -2.363   4.004  1.00 54.62           C  
ATOM   1309  CD  ARG A 180       9.078  -2.299   3.584  1.00 54.62           C  
ATOM   1310  NE  ARG A 180       9.312  -1.245   2.602  1.00 54.62           N  
ATOM   1311  NH1 ARG A 180      10.875  -2.438   1.388  1.00 54.62           N  
ATOM   1312  NH2 ARG A 180      10.297  -0.315   0.744  1.00 54.62           N  
ATOM   1313  CZ  ARG A 180      10.156  -1.335   1.580  1.00 54.62           C  
ATOM   1314  N   VAL A 181       4.152  -2.869   3.984  1.00 54.38           N  
ATOM   1315  CA  VAL A 181       3.314  -2.904   2.791  1.00 54.38           C  
ATOM   1316  C   VAL A 181       3.748  -1.805   1.823  1.00 54.38           C  
ATOM   1317  CB  VAL A 181       1.818  -2.744   3.143  1.00 54.38           C  
ATOM   1318  O   VAL A 181       3.912  -0.649   2.221  1.00 54.38           O  
ATOM   1319  CG1 VAL A 181       0.961  -2.768   1.879  1.00 54.38           C  
ATOM   1320  CG2 VAL A 181       1.379  -3.842   4.109  1.00 54.38           C  
ATOM   1321  N   GLU A 182       4.137  -2.221   0.636  1.00 55.16           N  
ATOM   1322  CA  GLU A 182       4.410  -1.276  -0.444  1.00 55.16           C  
ATOM   1323  C   GLU A 182       3.453  -1.481  -1.613  1.00 55.16           C  
ATOM   1324  CB  GLU A 182       5.859  -1.413  -0.920  1.00 55.16           C  
ATOM   1325  O   GLU A 182       3.242  -2.611  -2.061  1.00 55.16           O  
ATOM   1326  CG  GLU A 182       6.508  -0.091  -1.306  1.00 55.16           C  
ATOM   1327  CD  GLU A 182       7.938  -0.244  -1.797  1.00 55.16           C  
ATOM   1328  OE1 GLU A 182       8.547   0.766  -2.221  1.00 55.16           O  
ATOM   1329  OE2 GLU A 182       8.453  -1.383  -1.759  1.00 55.16           O  
ATOM   1330  N   SER A 183       2.736  -0.478  -1.847  1.00 51.78           N  
ATOM   1331  CA  SER A 183       1.911  -0.532  -3.049  1.00 51.78           C  
ATOM   1332  C   SER A 183       2.242   0.613  -4.000  1.00 51.78           C  
ATOM   1333  CB  SER A 183       0.427  -0.488  -2.684  1.00 51.78           C  
ATOM   1334  O   SER A 183       2.504   1.735  -3.561  1.00 51.78           O  
ATOM   1335  OG  SER A 183       0.127  -1.445  -1.682  1.00 51.78           O  
ATOM   1336  N   ARG A 184       2.463   0.246  -5.320  1.00 53.66           N  
ATOM   1337  CA  ARG A 184       2.715   1.223  -6.375  1.00 53.66           C  
ATOM   1338  C   ARG A 184       1.650   1.138  -7.465  1.00 53.66           C  
ATOM   1339  CB  ARG A 184       4.105   1.014  -6.980  1.00 53.66           C  
ATOM   1340  O   ARG A 184       1.284   0.043  -7.898  1.00 53.66           O  
ATOM   1341  CG  ARG A 184       4.629   2.219  -7.742  1.00 53.66           C  
ATOM   1342  CD  ARG A 184       6.035   1.979  -8.281  1.00 53.66           C  
ATOM   1343  NE  ARG A 184       6.582   3.174  -8.914  1.00 53.66           N  
ATOM   1344  NH1 ARG A 184       8.680   2.273  -9.281  1.00 53.66           N  
ATOM   1345  NH2 ARG A 184       8.211   4.418  -9.945  1.00 53.66           N  
ATOM   1346  CZ  ARG A 184       7.824   3.285  -9.383  1.00 53.66           C  
ATOM   1347  N   VAL A 185       1.023   2.225  -7.594  1.00 48.16           N  
ATOM   1348  CA  VAL A 185       0.094   2.287  -8.719  1.00 48.16           C  
ATOM   1349  C   VAL A 185       0.595   3.299  -9.750  1.00 48.16           C  
ATOM   1350  CB  VAL A 185      -1.332   2.658  -8.258  1.00 48.16           C  
ATOM   1351  O   VAL A 185       0.944   4.430  -9.398  1.00 48.16           O  
ATOM   1352  CG1 VAL A 185      -2.285   2.729  -9.445  1.00 48.16           C  
ATOM   1353  CG2 VAL A 185      -1.836   1.654  -7.223  1.00 48.16           C  
ATOM   1354  N   GLN A 186       1.047   2.887 -10.891  1.00 50.34           N  
ATOM   1355  CA  GLN A 186       1.382   3.754 -12.016  1.00 50.34           C  
ATOM   1356  C   GLN A 186       0.235   3.820 -13.023  1.00 50.34           C  
ATOM   1357  CB  GLN A 186       2.656   3.270 -12.703  1.00 50.34           C  
ATOM   1358  O   GLN A 186      -0.295   2.787 -13.438  1.00 50.34           O  
ATOM   1359  CG  GLN A 186       3.283   4.301 -13.633  1.00 50.34           C  
ATOM   1360  CD  GLN A 186       4.586   3.820 -14.250  1.00 50.34           C  
ATOM   1361  NE2 GLN A 186       5.324   4.738 -14.859  1.00 50.34           N  
ATOM   1362  OE1 GLN A 186       4.922   2.635 -14.180  1.00 50.34           O  
ATOM   1363  N   GLY A 187      -0.432   4.965 -13.125  1.00 43.28           N  
ATOM   1364  CA  GLY A 187      -1.511   5.129 -14.086  1.00 43.28           C  
ATOM   1365  C   GLY A 187      -1.020   5.402 -15.492  1.00 43.28           C  
ATOM   1366  O   GLY A 187       0.082   5.922 -15.680  1.00 43.28           O  
ATOM   1367  N   GLY A 188      -1.740   4.949 -16.703  1.00 38.25           N  
ATOM   1368  CA  GLY A 188      -1.580   4.969 -18.141  1.00 38.25           C  
ATOM   1369  C   GLY A 188      -0.928   6.238 -18.656  1.00 38.25           C  
ATOM   1370  O   GLY A 188      -0.195   6.906 -17.922  1.00 38.25           O  
ATOM   1371  N   GLU A 189      -1.594   6.906 -19.594  1.00 40.94           N  
ATOM   1372  CA  GLU A 189      -1.064   7.820 -20.594  1.00 40.94           C  
ATOM   1373  C   GLU A 189      -0.233   8.930 -19.953  1.00 40.94           C  
ATOM   1374  CB  GLU A 189      -2.201   8.430 -21.422  1.00 40.94           C  
ATOM   1375  O   GLU A 189       0.813   9.312 -20.484  1.00 40.94           O  
ATOM   1376  CG  GLU A 189      -2.725   7.516 -22.516  1.00 40.94           C  
ATOM   1377  CD  GLU A 189      -3.816   8.156 -23.359  1.00 40.94           C  
ATOM   1378  OE1 GLU A 189      -4.176   7.586 -24.422  1.00 40.94           O  
ATOM   1379  OE2 GLU A 189      -4.316   9.227 -22.969  1.00 40.94           O  
ATOM   1380  N   SER A 190      -0.787   9.766 -18.953  1.00 42.62           N  
ATOM   1381  CA  SER A 190       0.089  10.891 -18.656  1.00 42.62           C  
ATOM   1382  C   SER A 190       1.123  10.516 -17.594  1.00 42.62           C  
ATOM   1383  CB  SER A 190      -0.728  12.086 -18.172  1.00 42.62           C  
ATOM   1384  O   SER A 190       1.948  11.344 -17.203  1.00 42.62           O  
ATOM   1385  OG  SER A 190      -2.000  11.680 -17.703  1.00 42.62           O  
ATOM   1386  N   GLY A 191       1.564   9.234 -17.312  1.00 42.09           N  
ATOM   1387  CA  GLY A 191       2.727   8.648 -16.672  1.00 42.09           C  
ATOM   1388  C   GLY A 191       2.766   8.906 -15.172  1.00 42.09           C  
ATOM   1389  O   GLY A 191       3.836   8.867 -14.562  1.00 42.09           O  
ATOM   1390  N   ALA A 192       1.656   9.453 -14.695  1.00 37.91           N  
ATOM   1391  CA  ALA A 192       1.882   9.758 -13.289  1.00 37.91           C  
ATOM   1392  C   ALA A 192       1.902   8.477 -12.445  1.00 37.91           C  
ATOM   1393  CB  ALA A 192       0.809  10.711 -12.766  1.00 37.91           C  
ATOM   1394  O   ALA A 192       1.119   7.559 -12.688  1.00 37.91           O  
ATOM   1395  N   GLN A 193       3.047   8.039 -11.992  1.00 42.12           N  
ATOM   1396  CA  GLN A 193       3.285   6.906 -11.094  1.00 42.12           C  
ATOM   1397  C   GLN A 193       3.123   7.316  -9.633  1.00 42.12           C  
ATOM   1398  CB  GLN A 193       4.680   6.324 -11.328  1.00 42.12           C  
ATOM   1399  O   GLN A 193       3.625   8.359  -9.219  1.00 42.12           O  
ATOM   1400  CG  GLN A 193       4.785   5.457 -12.578  1.00 42.12           C  
ATOM   1401  CD  GLN A 193       6.156   4.828 -12.742  1.00 42.12           C  
ATOM   1402  NE2 GLN A 193       6.312   4.012 -13.773  1.00 42.12           N  
ATOM   1403  OE1 GLN A 193       7.066   5.074 -11.945  1.00 42.12           O  
ATOM   1404  N   THR A 194       2.018   6.805  -8.945  1.00 42.34           N  
ATOM   1405  CA  THR A 194       1.937   6.996  -7.504  1.00 42.34           C  
ATOM   1406  C   THR A 194       2.418   5.754  -6.766  1.00 42.34           C  
ATOM   1407  CB  THR A 194       0.500   7.336  -7.066  1.00 42.34           C  
ATOM   1408  O   THR A 194       1.944   4.645  -7.031  1.00 42.34           O  
ATOM   1409  CG2 THR A 194       0.461   7.789  -5.609  1.00 42.34           C  
ATOM   1410  OG1 THR A 194      -0.011   8.391  -7.895  1.00 42.34           O  
ATOM   1411  N   THR A 195       3.664   5.824  -6.195  1.00 42.41           N  
ATOM   1412  CA  THR A 195       4.184   4.750  -5.355  1.00 42.41           C  
ATOM   1413  C   THR A 195       3.799   4.969  -3.896  1.00 42.41           C  
ATOM   1414  CB  THR A 195       5.719   4.641  -5.477  1.00 42.41           C  
ATOM   1415  O   THR A 195       4.016   6.051  -3.348  1.00 42.41           O  
ATOM   1416  CG2 THR A 195       6.242   3.416  -4.734  1.00 42.41           C  
ATOM   1417  OG1 THR A 195       6.078   4.539  -6.859  1.00 42.41           O  
ATOM   1418  N   ILE A 196       2.959   4.098  -3.418  1.00 42.44           N  
ATOM   1419  CA  ILE A 196       2.656   4.125  -1.992  1.00 42.44           C  
ATOM   1420  C   ILE A 196       3.439   3.029  -1.274  1.00 42.44           C  
ATOM   1421  CB  ILE A 196       1.142   3.959  -1.732  1.00 42.44           C  
ATOM   1422  O   ILE A 196       3.297   1.847  -1.591  1.00 42.44           O  
ATOM   1423  CG1 ILE A 196       0.349   5.031  -2.486  1.00 42.44           C  
ATOM   1424  CG2 ILE A 196       0.842   4.012  -0.232  1.00 42.44           C  
ATOM   1425  CD1 ILE A 196      -1.150   4.773  -2.537  1.00 42.44           C  
ATOM   1426  N   ASP A 197       4.539   3.293  -0.627  1.00 42.41           N  
ATOM   1427  CA  ASP A 197       5.309   2.365   0.197  1.00 42.41           C  
ATOM   1428  C   ASP A 197       4.945   2.510   1.673  1.00 42.41           C  
ATOM   1429  CB  ASP A 197       6.809   2.592   0.002  1.00 42.41           C  
ATOM   1430  O   ASP A 197       5.070   3.596   2.244  1.00 42.41           O  
ATOM   1431  CG  ASP A 197       7.348   1.948  -1.264  1.00 42.41           C  
ATOM   1432  OD1 ASP A 197       6.738   0.975  -1.759  1.00 42.41           O  
ATOM   1433  OD2 ASP A 197       8.391   2.416  -1.770  1.00 42.41           O  
ATOM   1434  N   ILE A 198       4.246   1.572   2.229  1.00 42.66           N  
ATOM   1435  CA  ILE A 198       3.916   1.555   3.650  1.00 42.66           C  
ATOM   1436  C   ILE A 198       4.805   0.545   4.375  1.00 42.66           C  
ATOM   1437  CB  ILE A 198       2.426   1.220   3.881  1.00 42.66           C  
ATOM   1438  O   ILE A 198       4.844  -0.631   4.008  1.00 42.66           O  
ATOM   1439  CG1 ILE A 198       1.533   2.199   3.109  1.00 42.66           C  
ATOM   1440  CG2 ILE A 198       2.094   1.235   5.375  1.00 42.66           C  
ATOM   1441  CD1 ILE A 198       0.068   1.788   3.051  1.00 42.66           C  
ATOM   1442  N   THR A 199       5.883   0.999   5.047  1.00 38.28           N  
ATOM   1443  CA  THR A 199       6.664   0.124   5.914  1.00 38.28           C  
ATOM   1444  C   THR A 199       6.172   0.209   7.355  1.00 38.28           C  
ATOM   1445  CB  THR A 199       8.164   0.479   5.859  1.00 38.28           C  
ATOM   1446  O   THR A 199       5.996   1.305   7.895  1.00 38.28           O  
ATOM   1447  CG2 THR A 199       9.008  -0.608   6.512  1.00 38.28           C  
ATOM   1448  OG1 THR A 199       8.562   0.623   4.492  1.00 38.28           O  
ATOM   1449  N   LEU A 200       5.680  -0.890   7.797  1.00 37.84           N  
ATOM   1450  CA  LEU A 200       5.301  -0.961   9.203  1.00 37.84           C  
ATOM   1451  C   LEU A 200       6.387  -1.650  10.023  1.00 37.84           C  
ATOM   1452  CB  LEU A 200       3.973  -1.705   9.359  1.00 37.84           C  
ATOM   1453  O   LEU A 200       6.875  -2.715   9.641  1.00 37.84           O  
ATOM   1454  CG  LEU A 200       2.705  -0.898   9.078  1.00 37.84           C  
ATOM   1455  CD1 LEU A 200       1.675  -1.766   8.359  1.00 37.84           C  
ATOM   1456  CD2 LEU A 200       2.131  -0.330  10.367  1.00 37.84           C  
ATOM   1457  N   ASP A 201       7.172  -0.891  10.812  1.00 37.50           N  
ATOM   1458  CA  ASP A 201       8.117  -1.513  11.734  1.00 37.50           C  
ATOM   1459  C   ASP A 201       7.387  -2.209  12.883  1.00 37.50           C  
ATOM   1460  CB  ASP A 201       9.094  -0.472  12.289  1.00 37.50           C  
ATOM   1461  O   ASP A 201       6.160  -2.143  12.977  1.00 37.50           O  
ATOM   1462  CG  ASP A 201       8.406   0.616  13.094  1.00 37.50           C  
ATOM   1463  OD1 ASP A 201       7.199   0.480  13.398  1.00 37.50           O  
ATOM   1464  OD2 ASP A 201       9.070   1.620  13.422  1.00 37.50           O  
ATOM   1465  N   SER A 202       8.180  -3.094  13.680  1.00 37.31           N  
ATOM   1466  CA  SER A 202       7.680  -3.842  14.828  1.00 37.31           C  
ATOM   1467  C   SER A 202       6.848  -2.953  15.742  1.00 37.31           C  
ATOM   1468  CB  SER A 202       8.836  -4.457  15.609  1.00 37.31           C  
ATOM   1469  O   SER A 202       6.098  -3.453  16.578  1.00 37.31           O  
ATOM   1470  OG  SER A 202       9.789  -3.469  15.969  1.00 37.31           O  
ATOM   1471  N   THR A 203       7.254  -1.828  15.859  1.00 34.78           N  
ATOM   1472  CA  THR A 203       6.574  -0.922  16.781  1.00 34.78           C  
ATOM   1473  C   THR A 203       5.270  -0.417  16.172  1.00 34.78           C  
ATOM   1474  CB  THR A 203       7.469   0.275  17.141  1.00 34.78           C  
ATOM   1475  O   THR A 203       4.508   0.300  16.828  1.00 34.78           O  
ATOM   1476  CG2 THR A 203       8.750  -0.187  17.828  1.00 34.78           C  
ATOM   1477  OG1 THR A 203       7.809   0.996  15.953  1.00 34.78           O  
ATOM   1478  N   GLY A 204       4.863  -1.188  15.156  1.00 34.38           N  
ATOM   1479  CA  GLY A 204       3.619  -0.849  14.477  1.00 34.38           C  
ATOM   1480  C   GLY A 204       3.664   0.502  13.789  1.00 34.38           C  
ATOM   1481  O   GLY A 204       2.627   1.039  13.398  1.00 34.38           O  
ATOM   1482  N   ILE A 205       4.859   1.104  14.031  1.00 32.91           N  
ATOM   1483  CA  ILE A 205       5.023   2.408  13.398  1.00 32.91           C  
ATOM   1484  C   ILE A 205       5.281   2.232  11.906  1.00 32.91           C  
ATOM   1485  CB  ILE A 205       6.176   3.211  14.055  1.00 32.91           C  
ATOM   1486  O   ILE A 205       6.133   1.434  11.508  1.00 32.91           O  
ATOM   1487  CG1 ILE A 205       5.918   3.393  15.555  1.00 32.91           C  
ATOM   1488  CG2 ILE A 205       6.348   4.566  13.359  1.00 32.91           C  
ATOM   1489  CD1 ILE A 205       7.062   4.055  16.297  1.00 32.91           C  
ATOM   1490  N   VAL A 206       4.352   2.402  11.234  1.00 35.47           N  
ATOM   1491  CA  VAL A 206       4.559   2.496   9.789  1.00 35.47           C  
ATOM   1492  C   VAL A 206       5.645   3.527   9.492  1.00 35.47           C  
ATOM   1493  CB  VAL A 206       3.254   2.865   9.055  1.00 35.47           C  
ATOM   1494  O   VAL A 206       5.512   4.699   9.852  1.00 35.47           O  
ATOM   1495  CG1 VAL A 206       3.494   2.963   7.547  1.00 35.47           C  
ATOM   1496  CG2 VAL A 206       2.162   1.841   9.359  1.00 35.47           C  
ATOM   1497  N   ARG A 207       6.891   3.127   9.531  1.00 31.66           N  
ATOM   1498  CA  ARG A 207       7.906   4.031   9.000  1.00 31.66           C  
ATOM   1499  C   ARG A 207       7.867   4.066   7.477  1.00 31.66           C  
ATOM   1500  CB  ARG A 207       9.297   3.613   9.477  1.00 31.66           C  
ATOM   1501  O   ARG A 207       7.801   3.021   6.828  1.00 31.66           O  
ATOM   1502  CG  ARG A 207       9.539   3.850  10.961  1.00 31.66           C  
ATOM   1503  CD  ARG A 207      11.023   3.848  11.305  1.00 31.66           C  
ATOM   1504  NE  ARG A 207      11.242   3.980  12.742  1.00 31.66           N  
ATOM   1505  NH1 ARG A 207      13.508   4.398  12.555  1.00 31.66           N  
ATOM   1506  NH2 ARG A 207      12.516   4.340  14.617  1.00 31.66           N  
ATOM   1507  CZ  ARG A 207      12.422   4.238  13.305  1.00 31.66           C  
ATOM   1508  N   THR A 208       7.188   4.824   6.984  1.00 31.11           N  
ATOM   1509  CA  THR A 208       7.375   4.996   5.547  1.00 31.11           C  
ATOM   1510  C   THR A 208       8.836   5.277   5.223  1.00 31.11           C  
ATOM   1511  CB  THR A 208       6.496   6.137   5.004  1.00 31.11           C  
ATOM   1512  O   THR A 208       9.477   6.117   5.863  1.00 31.11           O  
ATOM   1513  CG2 THR A 208       5.066   5.672   4.777  1.00 31.11           C  
ATOM   1514  OG1 THR A 208       6.492   7.219   5.945  1.00 31.11           O  
ATOM   1515  N   PRO A 209       9.734   4.324   5.172  1.00 28.52           N  
ATOM   1516  CA  PRO A 209      11.047   4.828   4.758  1.00 28.52           C  
ATOM   1517  C   PRO A 209      10.961   6.191   4.074  1.00 28.52           C  
ATOM   1518  CB  PRO A 209      11.539   3.758   3.783  1.00 28.52           C  
ATOM   1519  O   PRO A 209       9.906   6.570   3.570  1.00 28.52           O  
ATOM   1520  CG  PRO A 209      10.367   2.861   3.564  1.00 28.52           C  
ATOM   1521  CD  PRO A 209       9.250   3.312   4.465  1.00 28.52           C  
ATOM   1522  N   GLU A 210      12.039   7.016   4.410  1.00 26.33           N  
ATOM   1523  CA  GLU A 210      12.266   8.203   3.584  1.00 26.33           C  
ATOM   1524  C   GLU A 210      11.844   7.949   2.139  1.00 26.33           C  
ATOM   1525  CB  GLU A 210      13.734   8.625   3.641  1.00 26.33           C  
ATOM   1526  O   GLU A 210      12.094   8.781   1.262  1.00 26.33           O  
ATOM   1527  CG  GLU A 210      14.070   9.508   4.832  1.00 26.33           C  
ATOM   1528  CD  GLU A 210      15.555   9.812   4.945  1.00 26.33           C  
ATOM   1529  OE1 GLU A 210      15.945  10.609   5.832  1.00 26.33           O  
ATOM   1530  OE2 GLU A 210      16.344   9.258   4.137  1.00 26.33           O  
ATOM   1531  N   SER A 211      11.984   6.770   1.798  1.00 25.86           N  
ATOM   1532  CA  SER A 211      11.844   6.895   0.351  1.00 25.86           C  
ATOM   1533  C   SER A 211      10.633   7.750  -0.014  1.00 25.86           C  
ATOM   1534  CB  SER A 211      11.719   5.516  -0.298  1.00 25.86           C  
ATOM   1535  O   SER A 211       9.664   7.816   0.746  1.00 25.86           O  
ATOM   1536  OG  SER A 211      10.883   4.672   0.473  1.00 25.86           O  
ATOM   1537  N   ARG A 212      10.875   8.742  -0.935  1.00 24.91           N  
ATOM   1538  CA  ARG A 212      10.094   9.594  -1.829  1.00 24.91           C  
ATOM   1539  C   ARG A 212       8.875   8.852  -2.367  1.00 24.91           C  
ATOM   1540  CB  ARG A 212      10.961  10.094  -2.990  1.00 24.91           C  
ATOM   1541  O   ARG A 212       8.969   8.141  -3.367  1.00 24.91           O  
ATOM   1542  CG  ARG A 212      11.766  11.336  -2.664  1.00 24.91           C  
ATOM   1543  CD  ARG A 212      12.531  11.844  -3.879  1.00 24.91           C  
ATOM   1544  NE  ARG A 212      13.453  12.922  -3.527  1.00 24.91           N  
ATOM   1545  NH1 ARG A 212      14.352  13.125  -5.645  1.00 24.91           N  
ATOM   1546  NH2 ARG A 212      15.086  14.477  -3.945  1.00 24.91           N  
ATOM   1547  CZ  ARG A 212      14.297  13.508  -4.371  1.00 24.91           C  
ATOM   1548  N   ALA A 213       8.438   8.070  -1.820  1.00 24.14           N  
ATOM   1549  CA  ALA A 213       7.223   7.672  -2.527  1.00 24.14           C  
ATOM   1550  C   ALA A 213       6.297   8.867  -2.738  1.00 24.14           C  
ATOM   1551  CB  ALA A 213       6.492   6.570  -1.761  1.00 24.14           C  
ATOM   1552  O   ALA A 213       5.582   9.273  -1.821  1.00 24.14           O  
ATOM   1553  N   VAL A 214       6.863   9.961  -3.039  1.00 23.09           N  
ATOM   1554  CA  VAL A 214       6.168  11.125  -3.568  1.00 23.09           C  
ATOM   1555  C   VAL A 214       5.059  10.680  -4.520  1.00 23.09           C  
ATOM   1556  CB  VAL A 214       7.137  12.086  -4.293  1.00 23.09           C  
ATOM   1557  O   VAL A 214       5.332  10.164  -5.602  1.00 23.09           O  
ATOM   1558  CG1 VAL A 214       7.117  13.469  -3.641  1.00 23.09           C  
ATOM   1559  CG2 VAL A 214       8.547  11.516  -4.301  1.00 23.09           C  
ATOM   1560  N   SER A 215       4.391   9.812  -4.156  1.00 23.67           N  
ATOM   1561  CA  SER A 215       3.348   9.797  -5.180  1.00 23.67           C  
ATOM   1562  C   SER A 215       2.789  11.195  -5.422  1.00 23.67           C  
ATOM   1563  CB  SER A 215       2.217   8.852  -4.773  1.00 23.67           C  
ATOM   1564  O   SER A 215       2.377  11.875  -4.480  1.00 23.67           O  
ATOM   1565  OG  SER A 215       1.638   9.250  -3.545  1.00 23.67           O  
ATOM   1566  N   TYR A 216       3.467  11.867  -6.234  1.00 22.47           N  
ATOM   1567  CA  TYR A 216       2.846  12.992  -6.922  1.00 22.47           C  
ATOM   1568  C   TYR A 216       1.406  12.672  -7.305  1.00 22.47           C  
ATOM   1569  CB  TYR A 216       3.648  13.367  -8.172  1.00 22.47           C  
ATOM   1570  O   TYR A 216       1.159  11.812  -8.148  1.00 22.47           O  
ATOM   1571  CG  TYR A 216       4.887  14.180  -7.879  1.00 22.47           C  
ATOM   1572  CD1 TYR A 216       4.840  15.570  -7.828  1.00 22.47           C  
ATOM   1573  CD2 TYR A 216       6.109  13.555  -7.652  1.00 22.47           C  
ATOM   1574  CE1 TYR A 216       5.980  16.312  -7.559  1.00 22.47           C  
ATOM   1575  CE2 TYR A 216       7.258  14.297  -7.383  1.00 22.47           C  
ATOM   1576  OH  TYR A 216       8.312  16.406  -7.074  1.00 22.47           O  
ATOM   1577  CZ  TYR A 216       7.184  15.672  -7.340  1.00 22.47           C  
ATOM   1578  N   VAL A 217       0.762  12.297  -6.488  1.00 22.44           N  
ATOM   1579  CA  VAL A 217      -0.618  12.414  -6.949  1.00 22.44           C  
ATOM   1580  C   VAL A 217      -0.851  13.812  -7.520  1.00 22.44           C  
ATOM   1581  CB  VAL A 217      -1.623  12.133  -5.809  1.00 22.44           C  
ATOM   1582  O   VAL A 217      -0.815  14.805  -6.789  1.00 22.44           O  
ATOM   1583  CG1 VAL A 217      -3.051  12.078  -6.352  1.00 22.44           C  
ATOM   1584  CG2 VAL A 217      -1.269  10.828  -5.098  1.00 22.44           C  
ATOM   1585  N   GLY A 218      -0.333  14.148  -8.500  1.00 22.11           N  
ATOM   1586  CA  GLY A 218      -0.793  15.305  -9.250  1.00 22.11           C  
ATOM   1587  C   GLY A 218      -2.301  15.477  -9.219  1.00 22.11           C  
ATOM   1588  O   GLY A 218      -3.045  14.508  -9.336  1.00 22.11           O  
ATOM   1589  N   THR A 219      -3.068  15.992  -8.234  1.00 23.06           N  
ATOM   1590  CA  THR A 219      -4.191  16.672  -8.875  1.00 23.06           C  
ATOM   1591  C   THR A 219      -4.086  16.578 -10.391  1.00 23.06           C  
ATOM   1592  CB  THR A 219      -4.258  18.156  -8.453  1.00 23.06           C  
ATOM   1593  O   THR A 219      -2.988  16.656 -10.953  1.00 23.06           O  
ATOM   1594  CG2 THR A 219      -4.801  18.297  -7.039  1.00 23.06           C  
ATOM   1595  OG1 THR A 219      -2.945  18.719  -8.516  1.00 23.06           O  
ATOM   1596  N   GLY A 220      -4.656  15.539 -10.938  1.00 23.11           N  
ATOM   1597  CA  GLY A 220      -4.805  15.852 -12.352  1.00 23.11           C  
ATOM   1598  C   GLY A 220      -4.793  17.344 -12.641  1.00 23.11           C  
ATOM   1599  O   GLY A 220      -5.746  17.875 -13.203  1.00 23.11           O  
ATOM   1600  N   ILE A 221      -4.770  18.234 -11.617  1.00 22.45           N  
ATOM   1601  CA  ILE A 221      -4.250  19.328 -12.422  1.00 22.45           C  
ATOM   1602  C   ILE A 221      -3.084  18.844 -13.273  1.00 22.45           C  
ATOM   1603  CB  ILE A 221      -3.807  20.516 -11.539  1.00 22.45           C  
ATOM   1604  O   ILE A 221      -2.109  18.297 -12.750  1.00 22.45           O  
ATOM   1605  CG1 ILE A 221      -4.977  21.000 -10.672  1.00 22.45           C  
ATOM   1606  CG2 ILE A 221      -3.250  21.656 -12.398  1.00 22.45           C  
ATOM   1607  CD1 ILE A 221      -4.582  22.016  -9.617  1.00 22.45           C  
ATOM   1608  N   ALA A 222      -3.408  18.016 -14.375  1.00 22.91           N  
ATOM   1609  CA  ALA A 222      -2.496  18.031 -15.516  1.00 22.91           C  
ATOM   1610  C   ALA A 222      -1.263  18.875 -15.211  1.00 22.91           C  
ATOM   1611  CB  ALA A 222      -3.209  18.562 -16.750  1.00 22.91           C  
ATOM   1612  O   ALA A 222      -1.360  20.094 -15.062  1.00 22.91           O  
ATOM   1613  N   GLN A 223      -0.626  18.578 -14.227  1.00 25.44           N  
ATOM   1614  CA  GLN A 223       0.623  19.312 -14.406  1.00 25.44           C  
ATOM   1615  C   GLN A 223       0.912  19.547 -15.891  1.00 25.44           C  
ATOM   1616  CB  GLN A 223       1.786  18.562 -13.766  1.00 25.44           C  
ATOM   1617  O   GLN A 223       1.146  18.609 -16.641  1.00 25.44           O  
ATOM   1618  CG  GLN A 223       2.025  18.922 -12.305  1.00 25.44           C  
ATOM   1619  CD  GLN A 223       3.223  18.219 -11.703  1.00 25.44           C  
ATOM   1620  NE2 GLN A 223       3.693  18.703 -10.562  1.00 25.44           N  
ATOM   1621  OE1 GLN A 223       3.719  17.234 -12.266  1.00 25.44           O  
ATOM   1622  N   GLU A 224       0.066  19.906 -16.531  1.00 25.03           N  
ATOM   1623  CA  GLU A 224       0.771  20.531 -17.625  1.00 25.03           C  
ATOM   1624  C   GLU A 224       2.266  20.641 -17.344  1.00 25.03           C  
ATOM   1625  CB  GLU A 224       0.188  21.922 -17.906  1.00 25.03           C  
ATOM   1626  O   GLU A 224       2.666  21.109 -16.266  1.00 25.03           O  
ATOM   1627  CG  GLU A 224      -0.104  22.188 -19.391  1.00 25.03           C  
ATOM   1628  CD  GLU A 224      -0.710  23.547 -19.641  1.00 25.03           C  
ATOM   1629  OE1 GLU A 224      -1.008  23.875 -20.812  1.00 25.03           O  
ATOM   1630  OE2 GLU A 224      -0.888  24.312 -18.672  1.00 25.03           O  
ATOM   1631  N   SER A 225       3.076  19.656 -17.469  1.00 29.39           N  
ATOM   1632  CA  SER A 225       4.492  19.938 -17.719  1.00 29.39           C  
ATOM   1633  C   SER A 225       4.805  21.422 -17.562  1.00 29.39           C  
ATOM   1634  CB  SER A 225       4.902  19.453 -19.109  1.00 29.39           C  
ATOM   1635  O   SER A 225       5.469  22.016 -18.406  1.00 29.39           O  
ATOM   1636  OG  SER A 225       4.074  20.047 -20.094  1.00 29.39           O  
ATOM   1637  N   SER A 226       3.902  22.188 -17.156  1.00 33.53           N  
ATOM   1638  CA  SER A 226       4.395  23.562 -17.156  1.00 33.53           C  
ATOM   1639  C   SER A 226       5.559  23.734 -16.188  1.00 33.53           C  
ATOM   1640  CB  SER A 226       3.271  24.531 -16.797  1.00 33.53           C  
ATOM   1641  O   SER A 226       5.586  23.109 -15.125  1.00 33.53           O  
ATOM   1642  OG  SER A 226       2.264  23.875 -16.047  1.00 33.53           O  
ATOM   1643  N   SER A 227       6.656  23.953 -16.469  1.00 46.44           N  
ATOM   1644  CA  SER A 227       7.934  24.453 -15.953  1.00 46.44           C  
ATOM   1645  C   SER A 227       7.758  25.141 -14.602  1.00 46.44           C  
ATOM   1646  CB  SER A 227       8.570  25.422 -16.953  1.00 46.44           C  
ATOM   1647  O   SER A 227       7.102  26.188 -14.516  1.00 46.44           O  
ATOM   1648  OG  SER A 227       7.660  26.438 -17.328  1.00 46.44           O  
ATOM   1649  N   VAL A 228       7.523  24.344 -13.453  1.00 57.78           N  
ATOM   1650  CA  VAL A 228       7.586  25.047 -12.172  1.00 57.78           C  
ATOM   1651  C   VAL A 228       8.547  26.219 -12.266  1.00 57.78           C  
ATOM   1652  CB  VAL A 228       8.023  24.094 -11.031  1.00 57.78           C  
ATOM   1653  O   VAL A 228       9.680  26.078 -12.742  1.00 57.78           O  
ATOM   1654  CG1 VAL A 228       8.164  24.859  -9.719  1.00 57.78           C  
ATOM   1655  CG2 VAL A 228       7.023  22.938 -10.883  1.00 57.78           C  
ATOM   1656  N   ASN A 229       8.047  27.281 -12.133  1.00 70.94           N  
ATOM   1657  CA  ASN A 229       8.867  28.484 -12.125  1.00 70.94           C  
ATOM   1658  C   ASN A 229       9.703  28.594 -10.859  1.00 70.94           C  
ATOM   1659  CB  ASN A 229       7.992  29.734 -12.281  1.00 70.94           C  
ATOM   1660  O   ASN A 229       9.273  29.172  -9.867  1.00 70.94           O  
ATOM   1661  CG  ASN A 229       8.805  31.000 -12.539  1.00 70.94           C  
ATOM   1662  ND2 ASN A 229       8.195  31.969 -13.195  1.00 70.94           N  
ATOM   1663  OD1 ASN A 229       9.977  31.078 -12.148  1.00 70.94           O  
ATOM   1664  N   LEU A 230      10.797  27.938 -10.867  1.00 80.25           N  
ATOM   1665  CA  LEU A 230      11.711  27.938  -9.727  1.00 80.25           C  
ATOM   1666  C   LEU A 230      12.047  29.375  -9.305  1.00 80.25           C  
ATOM   1667  CB  LEU A 230      12.992  27.172 -10.055  1.00 80.25           C  
ATOM   1668  O   LEU A 230      12.266  29.641  -8.125  1.00 80.25           O  
ATOM   1669  CG  LEU A 230      12.938  25.656  -9.898  1.00 80.25           C  
ATOM   1670  CD1 LEU A 230      14.031  25.000 -10.727  1.00 80.25           C  
ATOM   1671  CD2 LEU A 230      13.070  25.266  -8.430  1.00 80.25           C  
ATOM   1672  N   ASP A 231      11.945  30.297 -10.336  1.00 81.69           N  
ATOM   1673  CA  ASP A 231      12.234  31.688 -10.039  1.00 81.69           C  
ATOM   1674  C   ASP A 231      11.172  32.281  -9.125  1.00 81.69           C  
ATOM   1675  CB  ASP A 231      12.336  32.500 -11.328  1.00 81.69           C  
ATOM   1676  O   ASP A 231      11.484  33.094  -8.227  1.00 81.69           O  
ATOM   1677  CG  ASP A 231      13.562  32.156 -12.156  1.00 81.69           C  
ATOM   1678  OD1 ASP A 231      14.555  31.641 -11.586  1.00 81.69           O  
ATOM   1679  OD2 ASP A 231      13.547  32.406 -13.383  1.00 81.69           O  
ATOM   1680  N   LEU A 232      10.039  31.828  -9.367  1.00 86.75           N  
ATOM   1681  CA  LEU A 232       8.961  32.312  -8.523  1.00 86.75           C  
ATOM   1682  C   LEU A 232       9.086  31.781  -7.102  1.00 86.75           C  
ATOM   1683  CB  LEU A 232       7.602  31.938  -9.109  1.00 86.75           C  
ATOM   1684  O   LEU A 232       8.867  32.500  -6.133  1.00 86.75           O  
ATOM   1685  CG  LEU A 232       6.375  32.594  -8.469  1.00 86.75           C  
ATOM   1686  CD1 LEU A 232       6.168  34.000  -9.039  1.00 86.75           C  
ATOM   1687  CD2 LEU A 232       5.137  31.734  -8.680  1.00 86.75           C  
ATOM   1688  N   MET A 233       9.523  30.562  -6.945  1.00 88.69           N  
ATOM   1689  CA  MET A 233       9.672  29.938  -5.637  1.00 88.69           C  
ATOM   1690  C   MET A 233      10.773  30.609  -4.832  1.00 88.69           C  
ATOM   1691  CB  MET A 233       9.977  28.438  -5.781  1.00 88.69           C  
ATOM   1692  O   MET A 233      10.648  30.797  -3.619  1.00 88.69           O  
ATOM   1693  CG  MET A 233       8.781  27.609  -6.207  1.00 88.69           C  
ATOM   1694  SD  MET A 233       9.125  25.812  -6.156  1.00 88.69           S  
ATOM   1695  CE  MET A 233       7.812  25.266  -5.023  1.00 88.69           C  
ATOM   1696  N   GLU A 234      11.734  31.062  -5.551  1.00 87.81           N  
ATOM   1697  CA  GLU A 234      12.875  31.688  -4.895  1.00 87.81           C  
ATOM   1698  C   GLU A 234      12.484  33.031  -4.273  1.00 87.81           C  
ATOM   1699  CB  GLU A 234      14.023  31.875  -5.883  1.00 87.81           C  
ATOM   1700  O   GLU A 234      13.109  33.469  -3.305  1.00 87.81           O  
ATOM   1701  CG  GLU A 234      15.078  30.781  -5.824  1.00 87.81           C  
ATOM   1702  CD  GLU A 234      16.234  31.016  -6.777  1.00 87.81           C  
ATOM   1703  OE1 GLU A 234      17.125  30.141  -6.871  1.00 87.81           O  
ATOM   1704  OE2 GLU A 234      16.266  32.062  -7.438  1.00 87.81           O  
ATOM   1705  N   ASN A 235      11.438  33.656  -4.816  1.00 88.19           N  
ATOM   1706  CA  ASN A 235      11.000  34.938  -4.336  1.00 88.19           C  
ATOM   1707  C   ASN A 235      10.398  34.875  -2.934  1.00 88.19           C  
ATOM   1708  CB  ASN A 235       9.992  35.562  -5.305  1.00 88.19           C  
ATOM   1709  O   ASN A 235      10.258  35.875  -2.246  1.00 88.19           O  
ATOM   1710  CG  ASN A 235      10.648  36.125  -6.547  1.00 88.19           C  
ATOM   1711  ND2 ASN A 235       9.859  36.312  -7.609  1.00 88.19           N  
ATOM   1712  OD1 ASN A 235      11.844  36.406  -6.555  1.00 88.19           O  
ATOM   1713  N   PHE A 236      10.125  33.625  -2.529  1.00 88.81           N  
ATOM   1714  CA  PHE A 236       9.430  33.500  -1.254  1.00 88.81           C  
ATOM   1715  C   PHE A 236      10.398  33.125  -0.147  1.00 88.81           C  
ATOM   1716  CB  PHE A 236       8.305  32.469  -1.361  1.00 88.81           C  
ATOM   1717  O   PHE A 236      10.008  33.000   1.015  1.00 88.81           O  
ATOM   1718  CG  PHE A 236       7.297  32.781  -2.436  1.00 88.81           C  
ATOM   1719  CD1 PHE A 236       6.613  34.000  -2.439  1.00 88.81           C  
ATOM   1720  CD2 PHE A 236       7.031  31.859  -3.439  1.00 88.81           C  
ATOM   1721  CE1 PHE A 236       5.680  34.281  -3.434  1.00 88.81           C  
ATOM   1722  CE2 PHE A 236       6.098  32.156  -4.438  1.00 88.81           C  
ATOM   1723  CZ  PHE A 236       5.426  33.344  -4.430  1.00 88.81           C  
ATOM   1724  N   LEU A 237      11.656  33.094  -0.454  1.00 87.44           N  
ATOM   1725  CA  LEU A 237      12.664  32.656   0.502  1.00 87.44           C  
ATOM   1726  C   LEU A 237      13.086  33.781   1.423  1.00 87.44           C  
ATOM   1727  CB  LEU A 237      13.891  32.094  -0.230  1.00 87.44           C  
ATOM   1728  O   LEU A 237      13.695  33.562   2.471  1.00 87.44           O  
ATOM   1729  CG  LEU A 237      13.719  30.719  -0.905  1.00 87.44           C  
ATOM   1730  CD1 LEU A 237      14.828  30.500  -1.926  1.00 87.44           C  
ATOM   1731  CD2 LEU A 237      13.703  29.609   0.136  1.00 87.44           C  
ATOM   1732  N   ASP A 238      12.750  35.000   1.104  1.00 85.12           N  
ATOM   1733  CA  ASP A 238      13.211  36.156   1.857  1.00 85.12           C  
ATOM   1734  C   ASP A 238      12.219  36.531   2.955  1.00 85.12           C  
ATOM   1735  CB  ASP A 238      13.430  37.344   0.923  1.00 85.12           C  
ATOM   1736  O   ASP A 238      12.453  37.469   3.723  1.00 85.12           O  
ATOM   1737  CG  ASP A 238      14.648  37.188   0.037  1.00 85.12           C  
ATOM   1738  OD1 ASP A 238      15.602  36.469   0.430  1.00 85.12           O  
ATOM   1739  OD2 ASP A 238      14.664  37.781  -1.062  1.00 85.12           O  
ATOM   1740  N   LYS A 239      11.188  35.781   3.113  1.00 86.94           N  
ATOM   1741  CA  LYS A 239      10.172  36.062   4.121  1.00 86.94           C  
ATOM   1742  C   LYS A 239      10.219  35.031   5.242  1.00 86.94           C  
ATOM   1743  CB  LYS A 239       8.773  36.094   3.488  1.00 86.94           C  
ATOM   1744  O   LYS A 239      10.781  33.938   5.074  1.00 86.94           O  
ATOM   1745  CG  LYS A 239       8.586  37.188   2.461  1.00 86.94           C  
ATOM   1746  CD  LYS A 239       7.125  37.312   2.041  1.00 86.94           C  
ATOM   1747  CE  LYS A 239       6.930  38.406   1.001  1.00 86.94           C  
ATOM   1748  NZ  LYS A 239       5.496  38.562   0.610  1.00 86.94           N  
ATOM   1749  N   ASP A 240       9.656  35.469   6.359  1.00 90.00           N  
ATOM   1750  CA  ASP A 240       9.523  34.500   7.461  1.00 90.00           C  
ATOM   1751  C   ASP A 240       8.523  33.406   7.121  1.00 90.00           C  
ATOM   1752  CB  ASP A 240       9.102  35.250   8.742  1.00 90.00           C  
ATOM   1753  O   ASP A 240       7.355  33.688   6.852  1.00 90.00           O  
ATOM   1754  CG  ASP A 240      10.008  34.938   9.922  1.00 90.00           C  
ATOM   1755  OD1 ASP A 240      10.805  33.969   9.844  1.00 90.00           O  
ATOM   1756  OD2 ASP A 240       9.914  35.656  10.938  1.00 90.00           O  
ATOM   1757  N   PRO A 241       9.031  32.156   7.102  1.00 94.62           N  
ATOM   1758  CA  PRO A 241       8.164  31.062   6.637  1.00 94.62           C  
ATOM   1759  C   PRO A 241       7.219  30.562   7.727  1.00 94.62           C  
ATOM   1760  CB  PRO A 241       9.156  29.969   6.234  1.00 94.62           C  
ATOM   1761  O   PRO A 241       7.090  29.344   7.930  1.00 94.62           O  
ATOM   1762  CG  PRO A 241      10.305  30.125   7.180  1.00 94.62           C  
ATOM   1763  CD  PRO A 241      10.469  31.578   7.492  1.00 94.62           C  
ATOM   1764  N   LYS A 242       6.645  31.531   8.438  1.00 94.69           N  
ATOM   1765  CA  LYS A 242       5.676  31.172   9.461  1.00 94.69           C  
ATOM   1766  C   LYS A 242       4.289  30.953   8.859  1.00 94.69           C  
ATOM   1767  CB  LYS A 242       5.621  32.219  10.562  1.00 94.69           C  
ATOM   1768  O   LYS A 242       3.797  31.812   8.117  1.00 94.69           O  
ATOM   1769  CG  LYS A 242       4.793  31.828  11.773  1.00 94.69           C  
ATOM   1770  CD  LYS A 242       4.828  32.906  12.852  1.00 94.69           C  
ATOM   1771  CE  LYS A 242       4.008  32.500  14.070  1.00 94.69           C  
ATOM   1772  NZ  LYS A 242       4.129  33.500  15.172  1.00 94.69           N  
ATOM   1773  N   ILE A 243       3.707  29.844   9.133  1.00 96.00           N  
ATOM   1774  CA  ILE A 243       2.381  29.484   8.641  1.00 96.00           C  
ATOM   1775  C   ILE A 243       1.411  29.359   9.812  1.00 96.00           C  
ATOM   1776  CB  ILE A 243       2.414  28.172   7.824  1.00 96.00           C  
ATOM   1777  O   ILE A 243       1.683  28.625  10.773  1.00 96.00           O  
ATOM   1778  CG1 ILE A 243       3.424  28.281   6.676  1.00 96.00           C  
ATOM   1779  CG2 ILE A 243       1.018  27.828   7.297  1.00 96.00           C  
ATOM   1780  CD1 ILE A 243       3.871  26.938   6.113  1.00 96.00           C  
ATOM   1781  N   GLY A 244       0.347  30.156   9.820  1.00 96.44           N  
ATOM   1782  CA  GLY A 244      -0.709  30.016  10.812  1.00 96.44           C  
ATOM   1783  C   GLY A 244      -1.817  29.078  10.367  1.00 96.44           C  
ATOM   1784  O   GLY A 244      -2.365  29.219   9.273  1.00 96.44           O  
ATOM   1785  N   VAL A 245      -2.061  28.094  11.172  1.00 96.56           N  
ATOM   1786  CA  VAL A 245      -3.096  27.109  10.844  1.00 96.56           C  
ATOM   1787  C   VAL A 245      -4.125  27.062  11.969  1.00 96.56           C  
ATOM   1788  CB  VAL A 245      -2.496  25.703  10.602  1.00 96.56           C  
ATOM   1789  O   VAL A 245      -3.766  26.953  13.148  1.00 96.56           O  
ATOM   1790  CG1 VAL A 245      -3.588  24.719  10.195  1.00 96.56           C  
ATOM   1791  CG2 VAL A 245      -1.408  25.781   9.531  1.00 96.56           C  
ATOM   1792  N   TRP A 246      -5.387  27.203  11.617  1.00 95.50           N  
ATOM   1793  CA  TRP A 246      -6.461  27.047  12.594  1.00 95.50           C  
ATOM   1794  C   TRP A 246      -7.035  25.641  12.555  1.00 95.50           C  
ATOM   1795  CB  TRP A 246      -7.566  28.078  12.344  1.00 95.50           C  
ATOM   1796  O   TRP A 246      -7.617  25.219  11.547  1.00 95.50           O  
ATOM   1797  CG  TRP A 246      -7.199  29.469  12.719  1.00 95.50           C  
ATOM   1798  CD1 TRP A 246      -6.258  30.266  12.125  1.00 95.50           C  
ATOM   1799  CD2 TRP A 246      -7.758  30.250  13.789  1.00 95.50           C  
ATOM   1800  CE2 TRP A 246      -7.109  31.500  13.781  1.00 95.50           C  
ATOM   1801  CE3 TRP A 246      -8.742  30.000  14.750  1.00 95.50           C  
ATOM   1802  NE1 TRP A 246      -6.203  31.484  12.758  1.00 95.50           N  
ATOM   1803  CH2 TRP A 246      -8.391  32.250  15.633  1.00 95.50           C  
ATOM   1804  CZ2 TRP A 246      -7.418  32.500  14.703  1.00 95.50           C  
ATOM   1805  CZ3 TRP A 246      -9.047  31.000  15.664  1.00 95.50           C  
ATOM   1806  N   SER A 247      -6.844  24.875  13.633  1.00 95.25           N  
ATOM   1807  CA  SER A 247      -7.348  23.516  13.727  1.00 95.25           C  
ATOM   1808  C   SER A 247      -7.551  23.094  15.172  1.00 95.25           C  
ATOM   1809  CB  SER A 247      -6.395  22.547  13.031  1.00 95.25           C  
ATOM   1810  O   SER A 247      -6.578  22.891  15.906  1.00 95.25           O  
ATOM   1811  OG  SER A 247      -6.770  21.203  13.281  1.00 95.25           O  
ATOM   1812  N   TYR A 248      -8.773  22.844  15.594  1.00 94.75           N  
ATOM   1813  CA  TYR A 248      -9.078  22.453  16.969  1.00 94.75           C  
ATOM   1814  C   TYR A 248      -8.469  21.094  17.297  1.00 94.75           C  
ATOM   1815  CB  TYR A 248     -10.594  22.422  17.188  1.00 94.75           C  
ATOM   1816  O   TYR A 248      -7.727  20.969  18.281  1.00 94.75           O  
ATOM   1817  CG  TYR A 248     -11.180  23.766  17.562  1.00 94.75           C  
ATOM   1818  CD1 TYR A 248     -11.117  24.250  18.859  1.00 94.75           C  
ATOM   1819  CD2 TYR A 248     -11.805  24.562  16.594  1.00 94.75           C  
ATOM   1820  CE1 TYR A 248     -11.656  25.484  19.203  1.00 94.75           C  
ATOM   1821  CE2 TYR A 248     -12.352  25.797  16.922  1.00 94.75           C  
ATOM   1822  OH  TYR A 248     -12.812  27.469  18.562  1.00 94.75           O  
ATOM   1823  CZ  TYR A 248     -12.273  26.250  18.234  1.00 94.75           C  
ATOM   1824  N   PRO A 249      -8.688  20.062  16.438  1.00 95.19           N  
ATOM   1825  CA  PRO A 249      -8.133  18.750  16.812  1.00 95.19           C  
ATOM   1826  C   PRO A 249      -6.613  18.766  16.922  1.00 95.19           C  
ATOM   1827  CB  PRO A 249      -8.602  17.844  15.672  1.00 95.19           C  
ATOM   1828  O   PRO A 249      -6.047  18.156  17.828  1.00 95.19           O  
ATOM   1829  CG  PRO A 249      -9.703  18.594  15.008  1.00 95.19           C  
ATOM   1830  CD  PRO A 249      -9.555  20.047  15.344  1.00 95.19           C  
ATOM   1831  N   SER A 250      -5.992  19.453  15.992  1.00 96.12           N  
ATOM   1832  CA  SER A 250      -4.535  19.516  16.016  1.00 96.12           C  
ATOM   1833  C   SER A 250      -4.035  20.250  17.250  1.00 96.12           C  
ATOM   1834  CB  SER A 250      -3.990  20.172  14.758  1.00 96.12           C  
ATOM   1835  O   SER A 250      -3.082  19.828  17.906  1.00 96.12           O  
ATOM   1836  OG  SER A 250      -4.332  19.422  13.609  1.00 96.12           O  
ATOM   1837  N   TYR A 251      -4.699  21.297  17.562  1.00 96.31           N  
ATOM   1838  CA  TYR A 251      -4.348  22.094  18.719  1.00 96.31           C  
ATOM   1839  C   TYR A 251      -4.492  21.281  20.000  1.00 96.31           C  
ATOM   1840  CB  TYR A 251      -5.230  23.344  18.797  1.00 96.31           C  
ATOM   1841  O   TYR A 251      -3.605  21.297  20.859  1.00 96.31           O  
ATOM   1842  CG  TYR A 251      -4.895  24.250  19.969  1.00 96.31           C  
ATOM   1843  CD1 TYR A 251      -5.684  24.266  21.109  1.00 96.31           C  
ATOM   1844  CD2 TYR A 251      -3.789  25.094  19.906  1.00 96.31           C  
ATOM   1845  CE1 TYR A 251      -5.383  25.109  22.172  1.00 96.31           C  
ATOM   1846  CE2 TYR A 251      -3.477  25.938  20.969  1.00 96.31           C  
ATOM   1847  OH  TYR A 251      -3.973  26.766  23.156  1.00 96.31           O  
ATOM   1848  CZ  TYR A 251      -4.277  25.938  22.109  1.00 96.31           C  
ATOM   1849  N   ILE A 252      -5.520  20.531  20.109  1.00 94.50           N  
ATOM   1850  CA  ILE A 252      -5.809  19.719  21.297  1.00 94.50           C  
ATOM   1851  C   ILE A 252      -4.734  18.641  21.469  1.00 94.50           C  
ATOM   1852  CB  ILE A 252      -7.207  19.062  21.203  1.00 94.50           C  
ATOM   1853  O   ILE A 252      -4.211  18.453  22.562  1.00 94.50           O  
ATOM   1854  CG1 ILE A 252      -8.305  20.125  21.297  1.00 94.50           C  
ATOM   1855  CG2 ILE A 252      -7.379  18.000  22.297  1.00 94.50           C  
ATOM   1856  CD1 ILE A 252      -9.688  19.625  20.891  1.00 94.50           C  
ATOM   1857  N   VAL A 253      -4.367  18.047  20.391  1.00 94.19           N  
ATOM   1858  CA  VAL A 253      -3.371  16.984  20.438  1.00 94.19           C  
ATOM   1859  C   VAL A 253      -2.023  17.562  20.875  1.00 94.19           C  
ATOM   1860  CB  VAL A 253      -3.234  16.266  19.078  1.00 94.19           C  
ATOM   1861  O   VAL A 253      -1.361  17.016  21.750  1.00 94.19           O  
ATOM   1862  CG1 VAL A 253      -2.014  15.344  19.078  1.00 94.19           C  
ATOM   1863  CG2 VAL A 253      -4.504  15.477  18.766  1.00 94.19           C  
ATOM   1864  N   LEU A 254      -1.663  18.672  20.344  1.00 95.81           N  
ATOM   1865  CA  LEU A 254      -0.383  19.297  20.672  1.00 95.81           C  
ATOM   1866  C   LEU A 254      -0.346  19.766  22.125  1.00 95.81           C  
ATOM   1867  CB  LEU A 254      -0.119  20.484  19.734  1.00 95.81           C  
ATOM   1868  O   LEU A 254       0.634  19.516  22.828  1.00 95.81           O  
ATOM   1869  CG  LEU A 254       0.214  20.156  18.281  1.00 95.81           C  
ATOM   1870  CD1 LEU A 254       0.259  21.422  17.438  1.00 95.81           C  
ATOM   1871  CD2 LEU A 254       1.538  19.391  18.203  1.00 95.81           C  
ATOM   1872  N   GLN A 255      -1.413  20.344  22.500  1.00 95.00           N  
ATOM   1873  CA  GLN A 255      -1.491  20.812  23.875  1.00 95.00           C  
ATOM   1874  C   GLN A 255      -1.489  19.641  24.859  1.00 95.00           C  
ATOM   1875  CB  GLN A 255      -2.740  21.672  24.094  1.00 95.00           C  
ATOM   1876  O   GLN A 255      -0.822  19.688  25.891  1.00 95.00           O  
ATOM   1877  CG  GLN A 255      -2.662  23.031  23.438  1.00 95.00           C  
ATOM   1878  CD  GLN A 255      -1.613  23.938  24.062  1.00 95.00           C  
ATOM   1879  NE2 GLN A 255      -1.129  24.906  23.312  1.00 95.00           N  
ATOM   1880  OE1 GLN A 255      -1.240  23.750  25.234  1.00 95.00           O  
ATOM   1881  N   TYR A 256      -2.264  18.578  24.547  1.00 92.44           N  
ATOM   1882  CA  TYR A 256      -2.324  17.375  25.375  1.00 92.44           C  
ATOM   1883  C   TYR A 256      -0.939  16.766  25.562  1.00 92.44           C  
ATOM   1884  CB  TYR A 256      -3.277  16.344  24.766  1.00 92.44           C  
ATOM   1885  O   TYR A 256      -0.512  16.500  26.688  1.00 92.44           O  
ATOM   1886  CG  TYR A 256      -3.383  15.078  25.578  1.00 92.44           C  
ATOM   1887  CD1 TYR A 256      -2.637  13.945  25.234  1.00 92.44           C  
ATOM   1888  CD2 TYR A 256      -4.230  14.992  26.672  1.00 92.44           C  
ATOM   1889  CE1 TYR A 256      -2.732  12.773  25.969  1.00 92.44           C  
ATOM   1890  CE2 TYR A 256      -4.336  13.820  27.422  1.00 92.44           C  
ATOM   1891  OH  TYR A 256      -3.682  11.555  27.797  1.00 92.44           O  
ATOM   1892  CZ  TYR A 256      -3.584  12.719  27.062  1.00 92.44           C  
ATOM   1893  N   LEU A 257      -0.260  16.656  24.500  1.00 90.19           N  
ATOM   1894  CA  LEU A 257       1.064  16.047  24.531  1.00 90.19           C  
ATOM   1895  C   LEU A 257       2.053  16.922  25.297  1.00 90.19           C  
ATOM   1896  CB  LEU A 257       1.572  15.781  23.109  1.00 90.19           C  
ATOM   1897  O   LEU A 257       2.914  16.422  26.016  1.00 90.19           O  
ATOM   1898  CG  LEU A 257       0.870  14.672  22.344  1.00 90.19           C  
ATOM   1899  CD1 LEU A 257       1.315  14.680  20.875  1.00 90.19           C  
ATOM   1900  CD2 LEU A 257       1.148  13.312  22.969  1.00 90.19           C  
ATOM   1901  N   TYR A 258       1.949  18.203  25.094  1.00 91.31           N  
ATOM   1902  CA  TYR A 258       2.803  19.156  25.781  1.00 91.31           C  
ATOM   1903  C   TYR A 258       2.656  19.016  27.297  1.00 91.31           C  
ATOM   1904  CB  TYR A 258       2.471  20.578  25.359  1.00 91.31           C  
ATOM   1905  O   TYR A 258       3.629  19.156  28.047  1.00 91.31           O  
ATOM   1906  CG  TYR A 258       3.346  21.625  26.016  1.00 91.31           C  
ATOM   1907  CD1 TYR A 258       2.848  22.453  27.016  1.00 91.31           C  
ATOM   1908  CD2 TYR A 258       4.672  21.797  25.625  1.00 91.31           C  
ATOM   1909  CE1 TYR A 258       3.648  23.422  27.625  1.00 91.31           C  
ATOM   1910  CE2 TYR A 258       5.480  22.750  26.219  1.00 91.31           C  
ATOM   1911  OH  TYR A 258       5.758  24.516  27.797  1.00 91.31           O  
ATOM   1912  CZ  TYR A 258       4.961  23.562  27.219  1.00 91.31           C  
ATOM   1913  N   HIS A 259       1.457  18.688  27.750  1.00 87.75           N  
ATOM   1914  CA  HIS A 259       1.187  18.625  29.188  1.00 87.75           C  
ATOM   1915  C   HIS A 259       1.486  17.234  29.734  1.00 87.75           C  
ATOM   1916  CB  HIS A 259      -0.268  19.000  29.484  1.00 87.75           C  
ATOM   1917  O   HIS A 259       1.796  17.078  30.922  1.00 87.75           O  
ATOM   1918  CG  HIS A 259      -0.537  20.469  29.391  1.00 87.75           C  
ATOM   1919  CD2 HIS A 259      -0.679  21.406  30.344  1.00 87.75           C  
ATOM   1920  ND1 HIS A 259      -0.693  21.125  28.188  1.00 87.75           N  
ATOM   1921  CE1 HIS A 259      -0.920  22.406  28.406  1.00 87.75           C  
ATOM   1922  NE2 HIS A 259      -0.917  22.609  29.719  1.00 87.75           N  
ATOM   1923  N   VAL A 260       1.461  16.172  28.938  1.00 82.38           N  
ATOM   1924  CA  VAL A 260       1.545  14.812  29.453  1.00 82.38           C  
ATOM   1925  C   VAL A 260       2.936  14.242  29.172  1.00 82.38           C  
ATOM   1926  CB  VAL A 260       0.464  13.898  28.828  1.00 82.38           C  
ATOM   1927  O   VAL A 260       3.398  13.352  29.891  1.00 82.38           O  
ATOM   1928  CG1 VAL A 260      -0.008  12.852  29.828  1.00 82.38           C  
ATOM   1929  CG2 VAL A 260      -0.714  14.734  28.328  1.00 82.38           C  
ATOM   1930  N   LYS A 261       3.564  14.727  28.234  1.00 82.00           N  
ATOM   1931  CA  LYS A 261       4.871  14.195  27.859  1.00 82.00           C  
ATOM   1932  C   LYS A 261       5.984  15.195  28.172  1.00 82.00           C  
ATOM   1933  CB  LYS A 261       4.902  13.844  26.375  1.00 82.00           C  
ATOM   1934  O   LYS A 261       6.137  16.203  27.484  1.00 82.00           O  
ATOM   1935  CG  LYS A 261       6.066  12.945  25.969  1.00 82.00           C  
ATOM   1936  CD  LYS A 261       5.996  12.555  24.500  1.00 82.00           C  
ATOM   1937  CE  LYS A 261       7.156  11.656  24.094  1.00 82.00           C  
ATOM   1938  NZ  LYS A 261       7.066  11.234  22.672  1.00 82.00           N  
ATOM   1939  N   PRO A 262       6.758  14.867  29.156  1.00 83.38           N  
ATOM   1940  CA  PRO A 262       7.875  15.758  29.469  1.00 83.38           C  
ATOM   1941  C   PRO A 262       8.875  15.875  28.312  1.00 83.38           C  
ATOM   1942  CB  PRO A 262       8.523  15.102  30.688  1.00 83.38           C  
ATOM   1943  O   PRO A 262       9.188  14.883  27.656  1.00 83.38           O  
ATOM   1944  CG  PRO A 262       7.684  13.898  30.953  1.00 83.38           C  
ATOM   1945  CD  PRO A 262       6.590  13.828  29.938  1.00 83.38           C  
ATOM   1946  N   GLY A 263       9.359  17.016  27.953  1.00 81.50           N  
ATOM   1947  CA  GLY A 263      10.344  17.234  26.906  1.00 81.50           C  
ATOM   1948  C   GLY A 263       9.727  17.344  25.531  1.00 81.50           C  
ATOM   1949  O   GLY A 263      10.445  17.438  24.531  1.00 81.50           O  
ATOM   1950  N   PHE A 264       8.391  17.281  25.594  1.00 87.19           N  
ATOM   1951  CA  PHE A 264       7.672  17.406  24.328  1.00 87.19           C  
ATOM   1952  C   PHE A 264       7.934  18.766  23.688  1.00 87.19           C  
ATOM   1953  CB  PHE A 264       6.172  17.203  24.547  1.00 87.19           C  
ATOM   1954  O   PHE A 264       7.805  19.797  24.344  1.00 87.19           O  
ATOM   1955  CG  PHE A 264       5.363  17.266  23.266  1.00 87.19           C  
ATOM   1956  CD1 PHE A 264       4.637  18.406  22.953  1.00 87.19           C  
ATOM   1957  CD2 PHE A 264       5.332  16.188  22.391  1.00 87.19           C  
ATOM   1958  CE1 PHE A 264       3.889  18.469  21.781  1.00 87.19           C  
ATOM   1959  CE2 PHE A 264       4.590  16.234  21.219  1.00 87.19           C  
ATOM   1960  CZ  PHE A 264       3.865  17.375  20.922  1.00 87.19           C  
ATOM   1961  N   LYS A 265       8.375  18.781  22.375  1.00 89.88           N  
ATOM   1962  CA  LYS A 265       8.586  20.000  21.609  1.00 89.88           C  
ATOM   1963  C   LYS A 265       7.434  20.250  20.641  1.00 89.88           C  
ATOM   1964  CB  LYS A 265       9.914  19.938  20.844  1.00 89.88           C  
ATOM   1965  O   LYS A 265       7.434  19.703  19.531  1.00 89.88           O  
ATOM   1966  CG  LYS A 265      11.133  19.828  21.750  1.00 89.88           C  
ATOM   1967  CD  LYS A 265      12.430  19.953  20.953  1.00 89.88           C  
ATOM   1968  CE  LYS A 265      13.648  19.859  21.844  1.00 89.88           C  
ATOM   1969  NZ  LYS A 265      14.922  19.953  21.062  1.00 89.88           N  
ATOM   1970  N   MET A 266       6.512  21.078  20.969  1.00 92.88           N  
ATOM   1971  CA  MET A 266       5.277  21.312  20.234  1.00 92.88           C  
ATOM   1972  C   MET A 266       5.574  21.828  18.828  1.00 92.88           C  
ATOM   1973  CB  MET A 266       4.383  22.297  20.984  1.00 92.88           C  
ATOM   1974  O   MET A 266       5.047  21.297  17.844  1.00 92.88           O  
ATOM   1975  CG  MET A 266       2.979  22.406  20.406  1.00 92.88           C  
ATOM   1976  SD  MET A 266       1.918  23.562  21.359  1.00 92.88           S  
ATOM   1977  CE  MET A 266       1.732  22.625  22.906  1.00 92.88           C  
ATOM   1978  N   SER A 267       6.453  22.812  18.734  1.00 93.50           N  
ATOM   1979  CA  SER A 267       6.758  23.453  17.453  1.00 93.50           C  
ATOM   1980  C   SER A 267       7.414  22.469  16.500  1.00 93.50           C  
ATOM   1981  CB  SER A 267       7.672  24.672  17.672  1.00 93.50           C  
ATOM   1982  O   SER A 267       7.141  22.500  15.289  1.00 93.50           O  
ATOM   1983  OG  SER A 267       8.656  24.391  18.641  1.00 93.50           O  
ATOM   1984  N   LYS A 268       8.227  21.609  17.078  1.00 92.88           N  
ATOM   1985  CA  LYS A 268       8.898  20.609  16.250  1.00 92.88           C  
ATOM   1986  C   LYS A 268       7.906  19.609  15.664  1.00 92.88           C  
ATOM   1987  CB  LYS A 268       9.969  19.875  17.062  1.00 92.88           C  
ATOM   1988  O   LYS A 268       7.949  19.297  14.477  1.00 92.88           O  
ATOM   1989  CG  LYS A 268      10.789  18.875  16.250  1.00 92.88           C  
ATOM   1990  CD  LYS A 268      11.828  18.172  17.109  1.00 92.88           C  
ATOM   1991  CE  LYS A 268      12.594  17.125  16.312  1.00 92.88           C  
ATOM   1992  NZ  LYS A 268      13.656  16.469  17.125  1.00 92.88           N  
ATOM   1993  N   ILE A 269       6.973  19.156  16.484  1.00 92.31           N  
ATOM   1994  CA  ILE A 269       5.988  18.172  16.062  1.00 92.31           C  
ATOM   1995  C   ILE A 269       5.008  18.797  15.078  1.00 92.31           C  
ATOM   1996  CB  ILE A 269       5.230  17.578  17.266  1.00 92.31           C  
ATOM   1997  O   ILE A 269       4.637  18.188  14.078  1.00 92.31           O  
ATOM   1998  CG1 ILE A 269       6.184  16.766  18.156  1.00 92.31           C  
ATOM   1999  CG2 ILE A 269       4.047  16.734  16.797  1.00 92.31           C  
ATOM   2000  CD1 ILE A 269       6.816  15.578  17.438  1.00 92.31           C  
ATOM   2001  N   ALA A 270       4.668  20.062  15.359  1.00 95.44           N  
ATOM   2002  CA  ALA A 270       3.775  20.766  14.445  1.00 95.44           C  
ATOM   2003  C   ALA A 270       4.410  20.922  13.070  1.00 95.44           C  
ATOM   2004  CB  ALA A 270       3.410  22.141  15.016  1.00 95.44           C  
ATOM   2005  O   ALA A 270       3.748  20.719  12.047  1.00 95.44           O  
ATOM   2006  N   LYS A 271       5.656  21.297  13.023  1.00 95.50           N  
ATOM   2007  CA  LYS A 271       6.406  21.406  11.773  1.00 95.50           C  
ATOM   2008  C   LYS A 271       6.445  20.078  11.039  1.00 95.50           C  
ATOM   2009  CB  LYS A 271       7.828  21.906  12.047  1.00 95.50           C  
ATOM   2010  O   LYS A 271       6.160  20.016   9.836  1.00 95.50           O  
ATOM   2011  CG  LYS A 271       8.680  22.062  10.797  1.00 95.50           C  
ATOM   2012  CD  LYS A 271      10.086  22.531  11.133  1.00 95.50           C  
ATOM   2013  CE  LYS A 271      10.977  22.578   9.898  1.00 95.50           C  
ATOM   2014  NZ  LYS A 271      12.344  23.062  10.219  1.00 95.50           N  
ATOM   2015  N   GLU A 272       6.742  19.078  11.812  1.00 94.50           N  
ATOM   2016  CA  GLU A 272       6.812  17.750  11.219  1.00 94.50           C  
ATOM   2017  C   GLU A 272       5.465  17.328  10.641  1.00 94.50           C  
ATOM   2018  CB  GLU A 272       7.285  16.719  12.258  1.00 94.50           C  
ATOM   2019  O   GLU A 272       5.402  16.766   9.547  1.00 94.50           O  
ATOM   2020  CG  GLU A 272       7.934  15.484  11.656  1.00 94.50           C  
ATOM   2021  CD  GLU A 272       8.461  14.516  12.703  1.00 94.50           C  
ATOM   2022  OE1 GLU A 272       8.984  13.445  12.328  1.00 94.50           O  
ATOM   2023  OE2 GLU A 272       8.352  14.836  13.906  1.00 94.50           O  
ATOM   2024  N   ALA A 273       4.453  17.562  11.391  1.00 93.69           N  
ATOM   2025  CA  ALA A 273       3.113  17.188  10.938  1.00 93.69           C  
ATOM   2026  C   ALA A 273       2.736  17.938   9.664  1.00 93.69           C  
ATOM   2027  CB  ALA A 273       2.090  17.453  12.039  1.00 93.69           C  
ATOM   2028  O   ALA A 273       2.270  17.344   8.695  1.00 93.69           O  
ATOM   2029  N   LEU A 274       2.980  19.250   9.648  1.00 96.12           N  
ATOM   2030  CA  LEU A 274       2.660  20.062   8.477  1.00 96.12           C  
ATOM   2031  C   LEU A 274       3.443  19.578   7.258  1.00 96.12           C  
ATOM   2032  CB  LEU A 274       2.963  21.531   8.742  1.00 96.12           C  
ATOM   2033  O   LEU A 274       2.877  19.422   6.176  1.00 96.12           O  
ATOM   2034  CG  LEU A 274       2.695  22.500   7.590  1.00 96.12           C  
ATOM   2035  CD1 LEU A 274       1.201  22.578   7.293  1.00 96.12           C  
ATOM   2036  CD2 LEU A 274       3.250  23.891   7.910  1.00 96.12           C  
ATOM   2037  N   GLU A 275       4.688  19.359   7.449  1.00 94.31           N  
ATOM   2038  CA  GLU A 275       5.551  18.953   6.344  1.00 94.31           C  
ATOM   2039  C   GLU A 275       5.152  17.594   5.805  1.00 94.31           C  
ATOM   2040  CB  GLU A 275       7.016  18.938   6.785  1.00 94.31           C  
ATOM   2041  O   GLU A 275       5.176  17.359   4.594  1.00 94.31           O  
ATOM   2042  CG  GLU A 275       7.578  20.328   7.094  1.00 94.31           C  
ATOM   2043  CD  GLU A 275       9.070  20.312   7.387  1.00 94.31           C  
ATOM   2044  OE1 GLU A 275       9.672  21.406   7.527  1.00 94.31           O  
ATOM   2045  OE2 GLU A 275       9.648  19.203   7.473  1.00 94.31           O  
ATOM   2046  N   LEU A 276       4.762  16.781   6.742  1.00 88.75           N  
ATOM   2047  CA  LEU A 276       4.262  15.469   6.320  1.00 88.75           C  
ATOM   2048  C   LEU A 276       3.014  15.617   5.457  1.00 88.75           C  
ATOM   2049  CB  LEU A 276       3.951  14.602   7.543  1.00 88.75           C  
ATOM   2050  O   LEU A 276       2.906  14.984   4.402  1.00 88.75           O  
ATOM   2051  CG  LEU A 276       4.004  13.086   7.324  1.00 88.75           C  
ATOM   2052  CD1 LEU A 276       5.434  12.578   7.488  1.00 88.75           C  
ATOM   2053  CD2 LEU A 276       3.064  12.375   8.297  1.00 88.75           C  
ATOM   2054  N   GLY A 277       2.168  16.500   5.926  1.00 88.25           N  
ATOM   2055  CA  GLY A 277       0.958  16.750   5.160  1.00 88.25           C  
ATOM   2056  C   GLY A 277       1.225  17.406   3.818  1.00 88.25           C  
ATOM   2057  O   GLY A 277       0.640  17.016   2.805  1.00 88.25           O  
ATOM   2058  N   MET A 278       2.139  18.344   3.770  1.00 91.81           N  
ATOM   2059  CA  MET A 278       2.479  19.062   2.541  1.00 91.81           C  
ATOM   2060  C   MET A 278       3.113  18.125   1.522  1.00 91.81           C  
ATOM   2061  CB  MET A 278       3.426  20.219   2.838  1.00 91.81           C  
ATOM   2062  O   MET A 278       2.836  18.219   0.325  1.00 91.81           O  
ATOM   2063  CG  MET A 278       2.773  21.359   3.604  1.00 91.81           C  
ATOM   2064  SD  MET A 278       1.321  22.062   2.723  1.00 91.81           S  
ATOM   2065  CE  MET A 278       2.148  22.828   1.299  1.00 91.81           C  
ATOM   2066  N   ARG A 279       3.895  17.203   2.010  1.00 85.38           N  
ATOM   2067  CA  ARG A 279       4.531  16.219   1.152  1.00 85.38           C  
ATOM   2068  C   ARG A 279       3.498  15.289   0.521  1.00 85.38           C  
ATOM   2069  CB  ARG A 279       5.555  15.391   1.944  1.00 85.38           C  
ATOM   2070  O   ARG A 279       3.652  14.867  -0.627  1.00 85.38           O  
ATOM   2071  CG  ARG A 279       7.000  15.750   1.642  1.00 85.38           C  
ATOM   2072  CD  ARG A 279       7.973  14.953   2.496  1.00 85.38           C  
ATOM   2073  NE  ARG A 279       8.500  15.742   3.604  1.00 85.38           N  
ATOM   2074  NH1 ARG A 279      10.711  15.211   3.209  1.00 85.38           N  
ATOM   2075  NH2 ARG A 279      10.156  16.594   4.945  1.00 85.38           N  
ATOM   2076  CZ  ARG A 279       9.789  15.852   3.916  1.00 85.38           C  
ATOM   2077  N   GLN A 280       2.529  15.055   1.278  1.00 79.44           N  
ATOM   2078  CA  GLN A 280       1.480  14.164   0.793  1.00 79.44           C  
ATOM   2079  C   GLN A 280       0.593  14.867  -0.230  1.00 79.44           C  
ATOM   2080  CB  GLN A 280       0.633  13.648   1.958  1.00 79.44           C  
ATOM   2081  O   GLN A 280       0.223  14.281  -1.248  1.00 79.44           O  
ATOM   2082  CG  GLN A 280       1.204  12.414   2.633  1.00 79.44           C  
ATOM   2083  CD  GLN A 280       0.329  11.906   3.764  1.00 79.44           C  
ATOM   2084  NE2 GLN A 280       0.661  10.727   4.285  1.00 79.44           N  
ATOM   2085  OE1 GLN A 280      -0.636  12.562   4.164  1.00 79.44           O  
ATOM   2086  N   LEU A 281       0.312  16.141   0.011  1.00 79.44           N  
ATOM   2087  CA  LEU A 281      -0.599  16.906  -0.842  1.00 79.44           C  
ATOM   2088  C   LEU A 281       0.098  17.344  -2.125  1.00 79.44           C  
ATOM   2089  CB  LEU A 281      -1.144  18.125  -0.097  1.00 79.44           C  
ATOM   2090  O   LEU A 281      -0.505  17.328  -3.199  1.00 79.44           O  
ATOM   2091  CG  LEU A 281      -2.088  17.844   1.072  1.00 79.44           C  
ATOM   2092  CD1 LEU A 281      -2.479  19.141   1.766  1.00 79.44           C  
ATOM   2093  CD2 LEU A 281      -3.324  17.094   0.591  1.00 79.44           C  
ATOM   2094  N   PHE A 282       1.377  17.828  -1.923  1.00 82.19           N  
ATOM   2095  CA  PHE A 282       2.119  18.406  -3.035  1.00 82.19           C  
ATOM   2096  C   PHE A 282       3.535  17.844  -3.092  1.00 82.19           C  
ATOM   2097  CB  PHE A 282       2.166  19.938  -2.916  1.00 82.19           C  
ATOM   2098  O   PHE A 282       4.508  18.578  -2.934  1.00 82.19           O  
ATOM   2099  CG  PHE A 282       0.812  20.578  -2.746  1.00 82.19           C  
ATOM   2100  CD1 PHE A 282      -0.064  20.672  -3.820  1.00 82.19           C  
ATOM   2101  CD2 PHE A 282       0.417  21.062  -1.511  1.00 82.19           C  
ATOM   2102  CE1 PHE A 282      -1.316  21.266  -3.664  1.00 82.19           C  
ATOM   2103  CE2 PHE A 282      -0.833  21.656  -1.349  1.00 82.19           C  
ATOM   2104  CZ  PHE A 282      -1.698  21.750  -2.426  1.00 82.19           C  
ATOM   2105  N   PRO A 283       3.668  16.562  -3.498  1.00 78.88           N  
ATOM   2106  CA  PRO A 283       4.973  15.906  -3.404  1.00 78.88           C  
ATOM   2107  C   PRO A 283       6.023  16.531  -4.316  1.00 78.88           C  
ATOM   2108  CB  PRO A 283       4.672  14.469  -3.838  1.00 78.88           C  
ATOM   2109  O   PRO A 283       7.148  16.797  -3.881  1.00 78.88           O  
ATOM   2110  CG  PRO A 283       3.273  14.508  -4.359  1.00 78.88           C  
ATOM   2111  CD  PRO A 283       2.639  15.797  -3.916  1.00 78.88           C  
ATOM   2112  N   ASP A 284       5.648  16.891  -5.566  1.00 74.44           N  
ATOM   2113  CA  ASP A 284       6.617  17.453  -6.508  1.00 74.44           C  
ATOM   2114  C   ASP A 284       7.020  18.859  -6.113  1.00 74.44           C  
ATOM   2115  CB  ASP A 284       6.047  17.438  -7.930  1.00 74.44           C  
ATOM   2116  O   ASP A 284       8.211  19.188  -6.047  1.00 74.44           O  
ATOM   2117  CG  ASP A 284       6.016  16.047  -8.547  1.00 74.44           C  
ATOM   2118  OD1 ASP A 284       6.812  15.188  -8.141  1.00 74.44           O  
ATOM   2119  OD2 ASP A 284       5.191  15.828  -9.461  1.00 74.44           O  
ATOM   2120  N   LEU A 285       6.035  19.625  -5.852  1.00 83.38           N  
ATOM   2121  CA  LEU A 285       6.297  21.016  -5.473  1.00 83.38           C  
ATOM   2122  C   LEU A 285       7.098  21.078  -4.176  1.00 83.38           C  
ATOM   2123  CB  LEU A 285       4.984  21.781  -5.312  1.00 83.38           C  
ATOM   2124  O   LEU A 285       8.016  21.891  -4.047  1.00 83.38           O  
ATOM   2125  CG  LEU A 285       4.969  23.203  -5.859  1.00 83.38           C  
ATOM   2126  CD1 LEU A 285       4.480  23.219  -7.305  1.00 83.38           C  
ATOM   2127  CD2 LEU A 285       4.094  24.109  -4.992  1.00 83.38           C  
ATOM   2128  N   TYR A 286       6.758  20.109  -3.318  1.00 89.50           N  
ATOM   2129  CA  TYR A 286       7.438  20.141  -2.029  1.00 89.50           C  
ATOM   2130  C   TYR A 286       8.898  19.734  -2.176  1.00 89.50           C  
ATOM   2131  CB  TYR A 286       6.734  19.203  -1.038  1.00 89.50           C  
ATOM   2132  O   TYR A 286       9.781  20.328  -1.546  1.00 89.50           O  
ATOM   2133  CG  TYR A 286       7.227  19.344   0.382  1.00 89.50           C  
ATOM   2134  CD1 TYR A 286       8.203  18.484   0.889  1.00 89.50           C  
ATOM   2135  CD2 TYR A 286       6.719  20.328   1.219  1.00 89.50           C  
ATOM   2136  CE1 TYR A 286       8.656  18.609   2.197  1.00 89.50           C  
ATOM   2137  CE2 TYR A 286       7.168  20.453   2.529  1.00 89.50           C  
ATOM   2138  OH  TYR A 286       8.586  19.719   4.305  1.00 89.50           O  
ATOM   2139  CZ  TYR A 286       8.133  19.594   3.008  1.00 89.50           C  
ATOM   2140  N   SER A 287       9.125  18.703  -2.969  1.00 82.69           N  
ATOM   2141  CA  SER A 287      10.500  18.266  -3.207  1.00 82.69           C  
ATOM   2142  C   SER A 287      11.344  19.391  -3.783  1.00 82.69           C  
ATOM   2143  CB  SER A 287      10.523  17.062  -4.156  1.00 82.69           C  
ATOM   2144  O   SER A 287      12.500  19.578  -3.381  1.00 82.69           O  
ATOM   2145  OG  SER A 287      11.656  16.250  -3.910  1.00 82.69           O  
ATOM   2146  N   LYS A 288      10.766  20.125  -4.688  1.00 85.19           N  
ATOM   2147  CA  LYS A 288      11.469  21.250  -5.277  1.00 85.19           C  
ATOM   2148  C   LYS A 288      11.711  22.359  -4.246  1.00 85.19           C  
ATOM   2149  CB  LYS A 288      10.688  21.812  -6.469  1.00 85.19           C  
ATOM   2150  O   LYS A 288      12.789  22.953  -4.207  1.00 85.19           O  
ATOM   2151  CG  LYS A 288      10.727  20.938  -7.707  1.00 85.19           C  
ATOM   2152  CD  LYS A 288      10.117  21.641  -8.914  1.00 85.19           C  
ATOM   2153  CE  LYS A 288      10.133  20.734 -10.148  1.00 85.19           C  
ATOM   2154  NZ  LYS A 288       9.477  21.406 -11.312  1.00 85.19           N  
ATOM   2155  N   ALA A 289      10.727  22.516  -3.459  1.00 91.88           N  
ATOM   2156  CA  ALA A 289      10.852  23.531  -2.412  1.00 91.88           C  
ATOM   2157  C   ALA A 289      11.906  23.125  -1.385  1.00 91.88           C  
ATOM   2158  CB  ALA A 289       9.508  23.766  -1.728  1.00 91.88           C  
ATOM   2159  O   ALA A 289      12.672  23.969  -0.910  1.00 91.88           O  
ATOM   2160  N   GLU A 290      11.867  21.844  -1.073  1.00 89.94           N  
ATOM   2161  CA  GLU A 290      12.859  21.328  -0.125  1.00 89.94           C  
ATOM   2162  C   GLU A 290      14.273  21.469  -0.671  1.00 89.94           C  
ATOM   2163  CB  GLU A 290      12.570  19.859   0.214  1.00 89.94           C  
ATOM   2164  O   GLU A 290      15.188  21.875   0.058  1.00 89.94           O  
ATOM   2165  CG  GLU A 290      12.734  19.531   1.690  1.00 89.94           C  
ATOM   2166  CD  GLU A 290      12.414  18.078   2.018  1.00 89.94           C  
ATOM   2167  OE1 GLU A 290      12.375  17.719   3.217  1.00 89.94           O  
ATOM   2168  OE2 GLU A 290      12.195  17.297   1.066  1.00 89.94           O  
ATOM   2169  N   GLU A 291      14.375  21.109  -1.885  1.00 87.31           N  
ATOM   2170  CA  GLU A 291      15.680  21.234  -2.525  1.00 87.31           C  
ATOM   2171  C   GLU A 291      16.141  22.688  -2.570  1.00 87.31           C  
ATOM   2172  CB  GLU A 291      15.641  20.641  -3.939  1.00 87.31           C  
ATOM   2173  O   GLU A 291      17.312  22.969  -2.301  1.00 87.31           O  
ATOM   2174  CG  GLU A 291      16.969  20.062  -4.402  1.00 87.31           C  
ATOM   2175  CD  GLU A 291      16.906  19.500  -5.812  1.00 87.31           C  
ATOM   2176  OE1 GLU A 291      17.969  19.031  -6.324  1.00 87.31           O  
ATOM   2177  OE2 GLU A 291      15.812  19.500  -6.406  1.00 87.31           O  
ATOM   2178  N   LEU A 292      15.258  23.531  -2.951  1.00 87.38           N  
ATOM   2179  CA  LEU A 292      15.570  24.953  -3.000  1.00 87.38           C  
ATOM   2180  C   LEU A 292      15.977  25.469  -1.624  1.00 87.38           C  
ATOM   2181  CB  LEU A 292      14.367  25.734  -3.520  1.00 87.38           C  
ATOM   2182  O   LEU A 292      16.938  26.234  -1.502  1.00 87.38           O  
ATOM   2183  CG  LEU A 292      14.656  27.141  -4.059  1.00 87.38           C  
ATOM   2184  CD1 LEU A 292      15.133  27.062  -5.504  1.00 87.38           C  
ATOM   2185  CD2 LEU A 292      13.422  28.031  -3.938  1.00 87.38           C  
ATOM   2186  N   SER A 293      15.297  25.047  -0.606  1.00 89.69           N  
ATOM   2187  CA  SER A 293      15.594  25.469   0.757  1.00 89.69           C  
ATOM   2188  C   SER A 293      16.938  24.938   1.230  1.00 89.69           C  
ATOM   2189  CB  SER A 293      14.484  25.016   1.712  1.00 89.69           C  
ATOM   2190  O   SER A 293      17.656  25.625   1.955  1.00 89.69           O  
ATOM   2191  OG  SER A 293      13.227  25.500   1.292  1.00 89.69           O  
ATOM   2192  N   ARG A 294      17.234  23.734   0.832  1.00 87.25           N  
ATOM   2193  CA  ARG A 294      18.516  23.141   1.192  1.00 87.25           C  
ATOM   2194  C   ARG A 294      19.672  23.859   0.516  1.00 87.25           C  
ATOM   2195  CB  ARG A 294      18.531  21.656   0.816  1.00 87.25           C  
ATOM   2196  O   ARG A 294      20.703  24.109   1.137  1.00 87.25           O  
ATOM   2197  CG  ARG A 294      19.172  20.766   1.870  1.00 87.25           C  
ATOM   2198  CD  ARG A 294      19.156  19.297   1.451  1.00 87.25           C  
ATOM   2199  NE  ARG A 294      17.828  18.703   1.616  1.00 87.25           N  
ATOM   2200  NH1 ARG A 294      18.469  16.594   0.940  1.00 87.25           N  
ATOM   2201  NH2 ARG A 294      16.297  16.984   1.556  1.00 87.25           N  
ATOM   2202  CZ  ARG A 294      17.547  17.422   1.370  1.00 87.25           C  
ATOM   2203  N   LYS A 295      19.484  24.125  -0.661  1.00 85.12           N  
ATOM   2204  CA  LYS A 295      20.516  24.812  -1.438  1.00 85.12           C  
ATOM   2205  C   LYS A 295      20.812  26.188  -0.846  1.00 85.12           C  
ATOM   2206  CB  LYS A 295      20.078  24.953  -2.896  1.00 85.12           C  
ATOM   2207  O   LYS A 295      21.969  26.625  -0.866  1.00 85.12           O  
ATOM   2208  CG  LYS A 295      21.219  24.875  -3.898  1.00 85.12           C  
ATOM   2209  CD  LYS A 295      20.703  25.000  -5.332  1.00 85.12           C  
ATOM   2210  CE  LYS A 295      21.859  24.938  -6.332  1.00 85.12           C  
ATOM   2211  NZ  LYS A 295      21.359  25.031  -7.742  1.00 85.12           N  
ATOM   2212  N   LYS A 296      19.812  26.797  -0.343  1.00 87.12           N  
ATOM   2213  CA  LYS A 296      19.984  28.141   0.216  1.00 87.12           C  
ATOM   2214  C   LYS A 296      20.406  28.078   1.683  1.00 87.12           C  
ATOM   2215  CB  LYS A 296      18.703  28.953   0.074  1.00 87.12           C  
ATOM   2216  O   LYS A 296      20.531  29.109   2.344  1.00 87.12           O  
ATOM   2217  CG  LYS A 296      18.359  29.312  -1.363  1.00 87.12           C  
ATOM   2218  CD  LYS A 296      19.203  30.469  -1.873  1.00 87.12           C  
ATOM   2219  CE  LYS A 296      18.797  30.891  -3.277  1.00 87.12           C  
ATOM   2220  NZ  LYS A 296      19.594  32.062  -3.760  1.00 87.12           N  
ATOM   2221  N   GLY A 297      20.547  26.812   2.230  1.00 86.56           N  
ATOM   2222  CA  GLY A 297      21.016  26.641   3.592  1.00 86.56           C  
ATOM   2223  C   GLY A 297      19.953  26.906   4.641  1.00 86.56           C  
ATOM   2224  O   GLY A 297      20.266  27.266   5.773  1.00 86.56           O  
ATOM   2225  N   LEU A 298      18.703  26.781   4.305  1.00 86.75           N  
ATOM   2226  CA  LEU A 298      17.609  27.125   5.203  1.00 86.75           C  
ATOM   2227  C   LEU A 298      17.109  25.891   5.938  1.00 86.75           C  
ATOM   2228  CB  LEU A 298      16.469  27.781   4.430  1.00 86.75           C  
ATOM   2229  O   LEU A 298      16.281  26.000   6.855  1.00 86.75           O  
ATOM   2230  CG  LEU A 298      16.812  29.078   3.676  1.00 86.75           C  
ATOM   2231  CD1 LEU A 298      15.695  29.422   2.691  1.00 86.75           C  
ATOM   2232  CD2 LEU A 298      17.047  30.219   4.652  1.00 86.75           C  
ATOM   2233  N   LEU A 299      17.469  24.656   5.492  1.00 81.50           N  
ATOM   2234  CA  LEU A 299      17.109  23.406   6.172  1.00 81.50           C  
ATOM   2235  C   LEU A 299      18.297  22.875   6.977  1.00 81.50           C  
ATOM   2236  CB  LEU A 299      16.656  22.359   5.164  1.00 81.50           C  
ATOM   2237  O   LEU A 299      19.438  22.922   6.508  1.00 81.50           O  
ATOM   2238  CG  LEU A 299      15.359  22.672   4.402  1.00 81.50           C  
ATOM   2239  CD1 LEU A 299      15.203  21.719   3.221  1.00 81.50           C  
ATOM   2240  CD2 LEU A 299      14.156  22.578   5.332  1.00 81.50           C  
ATOM   2241  N   LYS A 300      18.125  22.750   8.320  1.00 63.19           N  
ATOM   2242  CA  LYS A 300      19.203  22.203   9.117  1.00 63.19           C  
ATOM   2243  C   LYS A 300      19.203  20.672   9.078  1.00 63.19           C  
ATOM   2244  CB  LYS A 300      19.109  22.688  10.570  1.00 63.19           C  
ATOM   2245  O   LYS A 300      18.141  20.062   8.961  1.00 63.19           O  
ATOM   2246  CG  LYS A 300      19.516  24.141  10.766  1.00 63.19           C  
ATOM   2247  CD  LYS A 300      19.578  24.516  12.234  1.00 63.19           C  
ATOM   2248  CE  LYS A 300      19.969  25.969  12.430  1.00 63.19           C  
ATOM   2249  NZ  LYS A 300      20.109  26.312  13.883  1.00 63.19           N  
TER    2250      LYS A 300                                                      
ATOM   2251  N   MET B   1     -39.938 -41.875 -19.328  1.00 21.33           N  
ATOM   2252  CA  MET B   1     -39.031 -42.625 -18.453  1.00 21.33           C  
ATOM   2253  C   MET B   1     -37.750 -43.031 -19.188  1.00 21.33           C  
ATOM   2254  CB  MET B   1     -39.750 -43.906 -17.953  1.00 21.33           C  
ATOM   2255  O   MET B   1     -36.938 -43.750 -18.625  1.00 21.33           O  
ATOM   2256  CG  MET B   1     -40.219 -43.781 -16.500  1.00 21.33           C  
ATOM   2257  SD  MET B   1     -40.781 -45.406 -15.836  1.00 21.33           S  
ATOM   2258  CE  MET B   1     -42.531 -45.031 -15.531  1.00 21.33           C  
ATOM   2259  N   SER B   2     -37.438 -42.938 -20.547  1.00 22.44           N  
ATOM   2260  CA  SER B   2     -37.031 -43.781 -21.672  1.00 22.44           C  
ATOM   2261  C   SER B   2     -35.500 -43.938 -21.719  1.00 22.44           C  
ATOM   2262  CB  SER B   2     -37.531 -43.188 -23.000  1.00 22.44           C  
ATOM   2263  O   SER B   2     -34.781 -43.219 -21.031  1.00 22.44           O  
ATOM   2264  OG  SER B   2     -37.031 -41.875 -23.172  1.00 22.44           O  
ATOM   2265  N   GLU B   3     -34.719 -44.406 -22.984  1.00 21.30           N  
ATOM   2266  CA  GLU B   3     -33.750 -45.219 -23.672  1.00 21.30           C  
ATOM   2267  C   GLU B   3     -32.375 -44.531 -23.688  1.00 21.30           C  
ATOM   2268  CB  GLU B   3     -34.188 -45.531 -25.109  1.00 21.30           C  
ATOM   2269  O   GLU B   3     -31.484 -44.938 -24.438  1.00 21.30           O  
ATOM   2270  CG  GLU B   3     -34.875 -46.875 -25.250  1.00 21.30           C  
ATOM   2271  CD  GLU B   3     -35.188 -47.219 -26.703  1.00 21.30           C  
ATOM   2272  OE1 GLU B   3     -35.500 -48.406 -26.984  1.00 21.30           O  
ATOM   2273  OE2 GLU B   3     -35.125 -46.312 -27.562  1.00 21.30           O  
ATOM   2274  N   ILE B   4     -32.156 -43.375 -23.281  1.00 23.48           N  
ATOM   2275  CA  ILE B   4     -30.906 -42.719 -23.578  1.00 23.48           C  
ATOM   2276  C   ILE B   4     -29.750 -43.562 -23.031  1.00 23.48           C  
ATOM   2277  CB  ILE B   4     -30.859 -41.281 -23.000  1.00 23.48           C  
ATOM   2278  O   ILE B   4     -29.531 -43.594 -21.828  1.00 23.48           O  
ATOM   2279  CG1 ILE B   4     -31.891 -40.406 -23.703  1.00 23.48           C  
ATOM   2280  CG2 ILE B   4     -29.453 -40.688 -23.109  1.00 23.48           C  
ATOM   2281  CD1 ILE B   4     -32.094 -39.031 -23.047  1.00 23.48           C  
ATOM   2282  N   ASP B   5     -29.453 -44.875 -23.438  1.00 25.44           N  
ATOM   2283  CA  ASP B   5     -28.641 -46.094 -23.547  1.00 25.44           C  
ATOM   2284  C   ASP B   5     -27.188 -45.781 -23.859  1.00 25.44           C  
ATOM   2285  CB  ASP B   5     -29.219 -47.031 -24.625  1.00 25.44           C  
ATOM   2286  O   ASP B   5     -26.719 -45.969 -24.984  1.00 25.44           O  
ATOM   2287  CG  ASP B   5     -30.078 -48.125 -24.062  1.00 25.44           C  
ATOM   2288  OD1 ASP B   5     -29.922 -48.500 -22.875  1.00 25.44           O  
ATOM   2289  OD2 ASP B   5     -30.938 -48.656 -24.797  1.00 25.44           O  
ATOM   2290  N   PHE B   6     -26.609 -44.562 -23.703  1.00 25.73           N  
ATOM   2291  CA  PHE B   6     -25.500 -43.750 -24.219  1.00 25.73           C  
ATOM   2292  C   PHE B   6     -24.188 -44.531 -24.125  1.00 25.73           C  
ATOM   2293  CB  PHE B   6     -25.375 -42.438 -23.453  1.00 25.73           C  
ATOM   2294  O   PHE B   6     -23.938 -45.219 -23.141  1.00 25.73           O  
ATOM   2295  CG  PHE B   6     -24.969 -41.281 -24.328  1.00 25.73           C  
ATOM   2296  CD1 PHE B   6     -23.641 -40.875 -24.391  1.00 25.73           C  
ATOM   2297  CD2 PHE B   6     -25.906 -40.594 -25.078  1.00 25.73           C  
ATOM   2298  CE1 PHE B   6     -23.266 -39.781 -25.188  1.00 25.73           C  
ATOM   2299  CE2 PHE B   6     -25.547 -39.500 -25.875  1.00 25.73           C  
ATOM   2300  CZ  PHE B   6     -24.219 -39.125 -25.938  1.00 25.73           C  
ATOM   2301  N   LEU B   7     -23.219 -44.656 -25.281  1.00 24.97           N  
ATOM   2302  CA  LEU B   7     -22.141 -45.438 -25.906  1.00 24.97           C  
ATOM   2303  C   LEU B   7     -20.938 -45.500 -24.984  1.00 24.97           C  
ATOM   2304  CB  LEU B   7     -21.750 -44.844 -27.250  1.00 24.97           C  
ATOM   2305  O   LEU B   7     -20.297 -44.500 -24.703  1.00 24.97           O  
ATOM   2306  CG  LEU B   7     -22.484 -45.375 -28.484  1.00 24.97           C  
ATOM   2307  CD1 LEU B   7     -22.500 -44.312 -29.578  1.00 24.97           C  
ATOM   2308  CD2 LEU B   7     -21.828 -46.656 -28.969  1.00 24.97           C  
ATOM   2309  N   LEU B   8     -20.656 -46.469 -24.156  1.00 27.55           N  
ATOM   2310  CA  LEU B   8     -19.812 -47.156 -23.172  1.00 27.55           C  
ATOM   2311  C   LEU B   8     -18.500 -47.625 -23.812  1.00 27.55           C  
ATOM   2312  CB  LEU B   8     -20.562 -48.375 -22.609  1.00 27.55           C  
ATOM   2313  O   LEU B   8     -17.906 -48.594 -23.375  1.00 27.55           O  
ATOM   2314  CG  LEU B   8     -21.500 -48.094 -21.422  1.00 27.55           C  
ATOM   2315  CD1 LEU B   8     -22.469 -49.250 -21.234  1.00 27.55           C  
ATOM   2316  CD2 LEU B   8     -20.688 -47.844 -20.156  1.00 27.55           C  
ATOM   2317  N   LYS B   9     -18.031 -47.094 -25.000  1.00 30.42           N  
ATOM   2318  CA  LYS B   9     -17.016 -47.938 -25.625  1.00 30.42           C  
ATOM   2319  C   LYS B   9     -15.898 -48.281 -24.641  1.00 30.42           C  
ATOM   2320  CB  LYS B   9     -16.438 -47.250 -26.859  1.00 30.42           C  
ATOM   2321  O   LYS B   9     -15.711 -47.594 -23.641  1.00 30.42           O  
ATOM   2322  CG  LYS B   9     -16.438 -48.125 -28.109  1.00 30.42           C  
ATOM   2323  CD  LYS B   9     -15.914 -47.344 -29.328  1.00 30.42           C  
ATOM   2324  CE  LYS B   9     -15.836 -48.250 -30.562  1.00 30.42           C  
ATOM   2325  NZ  LYS B   9     -15.266 -47.531 -31.734  1.00 30.42           N  
ATOM   2326  N   ARG B  10     -14.758 -49.188 -25.203  1.00 30.19           N  
ATOM   2327  CA  ARG B  10     -13.797 -50.156 -24.672  1.00 30.19           C  
ATOM   2328  C   ARG B  10     -12.617 -49.438 -24.016  1.00 30.19           C  
ATOM   2329  CB  ARG B  10     -13.297 -51.062 -25.781  1.00 30.19           C  
ATOM   2330  O   ARG B  10     -11.984 -48.594 -24.625  1.00 30.19           O  
ATOM   2331  CG  ARG B  10     -13.414 -52.562 -25.453  1.00 30.19           C  
ATOM   2332  CD  ARG B  10     -12.883 -53.438 -26.578  1.00 30.19           C  
ATOM   2333  NE  ARG B  10     -12.570 -54.781 -26.109  1.00 30.19           N  
ATOM   2334  NH1 ARG B  10     -12.016 -55.594 -28.188  1.00 30.19           N  
ATOM   2335  NH2 ARG B  10     -11.914 -56.969 -26.359  1.00 30.19           N  
ATOM   2336  CZ  ARG B  10     -12.164 -55.781 -26.891  1.00 30.19           C  
ATOM   2337  N   LYS B  11     -12.539 -49.438 -22.797  1.00 36.28           N  
ATOM   2338  CA  LYS B  11     -11.578 -49.062 -21.766  1.00 36.28           C  
ATOM   2339  C   LYS B  11     -10.281 -49.844 -21.891  1.00 36.28           C  
ATOM   2340  CB  LYS B  11     -12.180 -49.250 -20.375  1.00 36.28           C  
ATOM   2341  O   LYS B  11     -10.242 -51.031 -21.547  1.00 36.28           O  
ATOM   2342  CG  LYS B  11     -12.773 -47.969 -19.781  1.00 36.28           C  
ATOM   2343  CD  LYS B  11     -13.336 -48.219 -18.391  1.00 36.28           C  
ATOM   2344  CE  LYS B  11     -13.914 -46.938 -17.781  1.00 36.28           C  
ATOM   2345  NZ  LYS B  11     -14.484 -47.188 -16.422  1.00 36.28           N  
ATOM   2346  N   LYS B  12      -9.469 -49.812 -23.047  1.00 32.94           N  
ATOM   2347  CA  LYS B  12      -8.305 -50.688 -22.938  1.00 32.94           C  
ATOM   2348  C   LYS B  12      -7.344 -50.188 -21.859  1.00 32.94           C  
ATOM   2349  CB  LYS B  12      -7.582 -50.812 -24.281  1.00 32.94           C  
ATOM   2350  O   LYS B  12      -6.977 -49.000 -21.844  1.00 32.94           O  
ATOM   2351  CG  LYS B  12      -7.855 -52.094 -25.016  1.00 32.94           C  
ATOM   2352  CD  LYS B  12      -7.098 -52.156 -26.344  1.00 32.94           C  
ATOM   2353  CE  LYS B  12      -7.367 -53.469 -27.078  1.00 32.94           C  
ATOM   2354  NZ  LYS B  12      -6.625 -53.531 -28.375  1.00 32.94           N  
ATOM   2355  N   LYS B  13      -7.336 -50.875 -20.703  1.00 34.41           N  
ATOM   2356  CA  LYS B  13      -6.445 -50.781 -19.547  1.00 34.41           C  
ATOM   2357  C   LYS B  13      -5.004 -51.125 -19.922  1.00 34.41           C  
ATOM   2358  CB  LYS B  13      -6.910 -51.719 -18.422  1.00 34.41           C  
ATOM   2359  O   LYS B  13      -4.730 -52.188 -20.469  1.00 34.41           O  
ATOM   2360  CG  LYS B  13      -6.801 -51.094 -17.031  1.00 34.41           C  
ATOM   2361  CD  LYS B  13      -7.355 -52.031 -15.961  1.00 34.41           C  
ATOM   2362  CE  LYS B  13      -7.172 -51.469 -14.562  1.00 34.41           C  
ATOM   2363  NZ  LYS B  13      -7.645 -52.406 -13.516  1.00 34.41           N  
ATOM   2364  N   ASN B  14      -4.203 -50.312 -20.453  1.00 32.69           N  
ATOM   2365  CA  ASN B  14      -2.826 -50.781 -20.578  1.00 32.69           C  
ATOM   2366  C   ASN B  14      -2.264 -51.250 -19.250  1.00 32.69           C  
ATOM   2367  CB  ASN B  14      -1.941 -49.688 -21.172  1.00 32.69           C  
ATOM   2368  O   ASN B  14      -2.580 -50.656 -18.203  1.00 32.69           O  
ATOM   2369  CG  ASN B  14      -1.922 -49.688 -22.688  1.00 32.69           C  
ATOM   2370  ND2 ASN B  14      -1.403 -48.625 -23.297  1.00 32.69           N  
ATOM   2371  OD1 ASN B  14      -2.369 -50.656 -23.312  1.00 32.69           O  
ATOM   2372  N   GLU B  15      -1.873 -52.531 -19.250  1.00 30.67           N  
ATOM   2373  CA  GLU B  15      -1.233 -53.344 -18.219  1.00 30.67           C  
ATOM   2374  C   GLU B  15      -0.093 -52.594 -17.547  1.00 30.67           C  
ATOM   2375  CB  GLU B  15      -0.713 -54.656 -18.828  1.00 30.67           C  
ATOM   2376  O   GLU B  15       0.679 -51.906 -18.203  1.00 30.67           O  
ATOM   2377  CG  GLU B  15      -1.758 -55.781 -18.906  1.00 30.67           C  
ATOM   2378  CD  GLU B  15      -1.223 -57.062 -19.500  1.00 30.67           C  
ATOM   2379  OE1 GLU B  15      -1.947 -58.094 -19.469  1.00 30.67           O  
ATOM   2380  OE2 GLU B  15      -0.070 -57.062 -19.984  1.00 30.67           O  
ATOM   2381  N   GLY B  16      -0.206 -52.188 -16.250  1.00 36.41           N  
ATOM   2382  CA  GLY B  16       0.832 -51.719 -15.352  1.00 36.41           C  
ATOM   2383  C   GLY B  16       2.105 -52.531 -15.430  1.00 36.41           C  
ATOM   2384  O   GLY B  16       2.061 -53.781 -15.414  1.00 36.41           O  
ATOM   2385  N   VAL B  17       2.975 -52.250 -16.375  1.00 34.03           N  
ATOM   2386  CA  VAL B  17       4.211 -53.031 -16.391  1.00 34.03           C  
ATOM   2387  C   VAL B  17       4.836 -53.000 -14.992  1.00 34.03           C  
ATOM   2388  CB  VAL B  17       5.215 -52.500 -17.422  1.00 34.03           C  
ATOM   2389  O   VAL B  17       4.941 -51.969 -14.359  1.00 34.03           O  
ATOM   2390  CG1 VAL B  17       6.535 -53.250 -17.344  1.00 34.03           C  
ATOM   2391  CG2 VAL B  17       4.625 -52.562 -18.828  1.00 34.03           C  
ATOM   2392  N   GLN B  18       4.582 -54.031 -14.273  1.00 34.59           N  
ATOM   2393  CA  GLN B  18       5.219 -54.250 -12.984  1.00 34.59           C  
ATOM   2394  C   GLN B  18       6.734 -54.375 -13.125  1.00 34.59           C  
ATOM   2395  CB  GLN B  18       4.648 -55.500 -12.312  1.00 34.59           C  
ATOM   2396  O   GLN B  18       7.219 -55.125 -13.977  1.00 34.59           O  
ATOM   2397  CG  GLN B  18       4.023 -55.250 -10.945  1.00 34.59           C  
ATOM   2398  CD  GLN B  18       3.312 -56.469 -10.383  1.00 34.59           C  
ATOM   2399  NE2 GLN B  18       2.699 -56.281  -9.219  1.00 34.59           N  
ATOM   2400  OE1 GLN B  18       3.316 -57.531 -10.992  1.00 34.59           O  
ATOM   2401  N   GLY B  19       7.402 -53.281 -12.953  1.00 32.16           N  
ATOM   2402  CA  GLY B  19       8.844 -53.500 -12.875  1.00 32.16           C  
ATOM   2403  C   GLY B  19       9.242 -54.594 -11.930  1.00 32.16           C  
ATOM   2404  O   GLY B  19       8.445 -55.031 -11.086  1.00 32.16           O  
ATOM   2405  N   GLY B  20      10.336 -55.312 -12.289  1.00 30.28           N  
ATOM   2406  CA  GLY B  20      10.844 -56.531 -11.672  1.00 30.28           C  
ATOM   2407  C   GLY B  20      10.758 -56.500 -10.156  1.00 30.28           C  
ATOM   2408  O   GLY B  20      10.242 -55.562  -9.570  1.00 30.28           O  
ATOM   2409  N   GLU B  21      11.820 -57.188  -9.453  1.00 33.66           N  
ATOM   2410  CA  GLU B  21      11.922 -57.781  -8.133  1.00 33.66           C  
ATOM   2411  C   GLU B  21      11.508 -56.812  -7.035  1.00 33.66           C  
ATOM   2412  CB  GLU B  21      13.344 -58.281  -7.883  1.00 33.66           C  
ATOM   2413  O   GLU B  21      10.648 -57.125  -6.211  1.00 33.66           O  
ATOM   2414  CG  GLU B  21      13.641 -59.656  -8.523  1.00 33.66           C  
ATOM   2415  CD  GLU B  21      15.078 -60.094  -8.320  1.00 33.66           C  
ATOM   2416  OE1 GLU B  21      15.383 -61.281  -8.602  1.00 33.66           O  
ATOM   2417  OE2 GLU B  21      15.906 -59.281  -7.887  1.00 33.66           O  
ATOM   2418  N   SER B  22      12.516 -56.281  -6.230  1.00 38.66           N  
ATOM   2419  CA  SER B  22      12.266 -55.750  -4.887  1.00 38.66           C  
ATOM   2420  C   SER B  22      11.320 -54.562  -4.918  1.00 38.66           C  
ATOM   2421  CB  SER B  22      13.578 -55.375  -4.211  1.00 38.66           C  
ATOM   2422  O   SER B  22      10.484 -54.406  -4.027  1.00 38.66           O  
ATOM   2423  OG  SER B  22      14.414 -54.656  -5.117  1.00 38.66           O  
ATOM   2424  N   GLY B  23      11.703 -53.344  -5.172  1.00 39.41           N  
ATOM   2425  CA  GLY B  23      10.953 -52.125  -4.934  1.00 39.41           C  
ATOM   2426  C   GLY B  23       9.930 -51.844  -6.016  1.00 39.41           C  
ATOM   2427  O   GLY B  23      10.289 -51.438  -7.121  1.00 39.41           O  
ATOM   2428  N   ALA B  24       8.883 -52.688  -6.105  1.00 41.31           N  
ATOM   2429  CA  ALA B  24       7.848 -52.875  -7.125  1.00 41.31           C  
ATOM   2430  C   ALA B  24       7.176 -51.531  -7.441  1.00 41.31           C  
ATOM   2431  CB  ALA B  24       6.809 -53.875  -6.672  1.00 41.31           C  
ATOM   2432  O   ALA B  24       6.559 -50.906  -6.566  1.00 41.31           O  
ATOM   2433  N   GLN B  25       7.992 -50.719  -7.969  1.00 43.34           N  
ATOM   2434  CA  GLN B  25       7.238 -49.562  -8.445  1.00 43.34           C  
ATOM   2435  C   GLN B  25       6.223 -49.969  -9.508  1.00 43.34           C  
ATOM   2436  CB  GLN B  25       8.188 -48.500  -9.000  1.00 43.34           C  
ATOM   2437  O   GLN B  25       6.465 -50.906 -10.281  1.00 43.34           O  
ATOM   2438  CG  GLN B  25       9.133 -47.906  -7.965  1.00 43.34           C  
ATOM   2439  CD  GLN B  25      10.117 -46.938  -8.555  1.00 43.34           C  
ATOM   2440  NE2 GLN B  25      10.820 -46.219  -7.695  1.00 43.34           N  
ATOM   2441  OE1 GLN B  25      10.234 -46.812  -9.781  1.00 43.34           O  
ATOM   2442  N   ARG B  26       5.016 -49.688  -9.219  1.00 48.72           N  
ATOM   2443  CA  ARG B  26       3.926 -49.938 -10.164  1.00 48.72           C  
ATOM   2444  C   ARG B  26       3.688 -48.688 -11.039  1.00 48.72           C  
ATOM   2445  CB  ARG B  26       2.641 -50.281  -9.422  1.00 48.72           C  
ATOM   2446  O   ARG B  26       3.670 -47.562 -10.547  1.00 48.72           O  
ATOM   2447  CG  ARG B  26       1.617 -51.031 -10.281  1.00 48.72           C  
ATOM   2448  CD  ARG B  26       0.395 -51.438  -9.477  1.00 48.72           C  
ATOM   2449  NE  ARG B  26      -0.688 -51.906 -10.336  1.00 48.72           N  
ATOM   2450  NH1 ARG B  26      -2.352 -51.594  -8.766  1.00 48.72           N  
ATOM   2451  NH2 ARG B  26      -2.873 -52.375 -10.844  1.00 48.72           N  
ATOM   2452  CZ  ARG B  26      -1.969 -51.969  -9.977  1.00 48.72           C  
ATOM   2453  N   VAL B  27       4.043 -48.781 -12.336  1.00 50.56           N  
ATOM   2454  CA  VAL B  27       3.730 -47.719 -13.281  1.00 50.56           C  
ATOM   2455  C   VAL B  27       2.482 -48.062 -14.078  1.00 50.56           C  
ATOM   2456  CB  VAL B  27       4.914 -47.438 -14.234  1.00 50.56           C  
ATOM   2457  O   VAL B  27       2.381 -49.188 -14.617  1.00 50.56           O  
ATOM   2458  CG1 VAL B  27       4.578 -46.281 -15.188  1.00 50.56           C  
ATOM   2459  CG2 VAL B  27       6.176 -47.094 -13.438  1.00 50.56           C  
ATOM   2460  N   GLU B  28       1.424 -47.250 -13.945  1.00 51.22           N  
ATOM   2461  CA  GLU B  28       0.224 -47.406 -14.766  1.00 51.22           C  
ATOM   2462  C   GLU B  28       0.059 -46.219 -15.727  1.00 51.22           C  
ATOM   2463  CB  GLU B  28      -1.018 -47.531 -13.875  1.00 51.22           C  
ATOM   2464  O   GLU B  28       0.259 -45.062 -15.344  1.00 51.22           O  
ATOM   2465  CG  GLU B  28      -1.111 -48.844 -13.141  1.00 51.22           C  
ATOM   2466  CD  GLU B  28      -2.338 -48.969 -12.250  1.00 51.22           C  
ATOM   2467  OE1 GLU B  28      -2.533 -50.031 -11.617  1.00 51.22           O  
ATOM   2468  OE2 GLU B  28      -3.109 -47.969 -12.188  1.00 51.22           O  
ATOM   2469  N   SER B  29       0.083 -46.469 -17.094  1.00 51.69           N  
ATOM   2470  CA  SER B  29      -0.213 -45.438 -18.062  1.00 51.69           C  
ATOM   2471  C   SER B  29      -1.414 -45.812 -18.938  1.00 51.69           C  
ATOM   2472  CB  SER B  29       1.002 -45.156 -18.953  1.00 51.69           C  
ATOM   2473  O   SER B  29      -1.598 -46.969 -19.281  1.00 51.69           O  
ATOM   2474  OG  SER B  29       1.406 -46.344 -19.625  1.00 51.69           O  
ATOM   2475  N   ARG B  30      -2.395 -44.938 -18.828  1.00 50.69           N  
ATOM   2476  CA  ARG B  30      -3.561 -45.125 -19.688  1.00 50.69           C  
ATOM   2477  C   ARG B  30      -3.674 -44.000 -20.719  1.00 50.69           C  
ATOM   2478  CB  ARG B  30      -4.836 -45.188 -18.844  1.00 50.69           C  
ATOM   2479  O   ARG B  30      -3.395 -42.844 -20.406  1.00 50.69           O  
ATOM   2480  CG  ARG B  30      -5.199 -46.594 -18.391  1.00 50.69           C  
ATOM   2481  CD  ARG B  30      -6.492 -46.625 -17.594  1.00 50.69           C  
ATOM   2482  NE  ARG B  30      -6.793 -47.969 -17.094  1.00 50.69           N  
ATOM   2483  NH1 ARG B  30      -8.719 -47.312 -15.969  1.00 50.69           N  
ATOM   2484  NH2 ARG B  30      -8.023 -49.500 -15.930  1.00 50.69           N  
ATOM   2485  CZ  ARG B  30      -7.844 -48.250 -16.328  1.00 50.69           C  
ATOM   2486  N   VAL B  31      -3.756 -44.344 -21.938  1.00 49.09           N  
ATOM   2487  CA  VAL B  31      -4.047 -43.406 -23.016  1.00 49.09           C  
ATOM   2488  C   VAL B  31      -5.418 -43.688 -23.609  1.00 49.09           C  
ATOM   2489  CB  VAL B  31      -2.963 -43.438 -24.109  1.00 49.09           C  
ATOM   2490  O   VAL B  31      -5.715 -44.844 -23.953  1.00 49.09           O  
ATOM   2491  CG1 VAL B  31      -3.301 -42.438 -25.234  1.00 49.09           C  
ATOM   2492  CG2 VAL B  31      -1.591 -43.125 -23.516  1.00 49.09           C  
ATOM   2493  N   GLN B  32      -6.363 -42.875 -23.312  1.00 48.44           N  
ATOM   2494  CA  GLN B  32      -7.680 -43.031 -23.938  1.00 48.44           C  
ATOM   2495  C   GLN B  32      -7.859 -42.031 -25.078  1.00 48.44           C  
ATOM   2496  CB  GLN B  32      -8.789 -42.812 -22.891  1.00 48.44           C  
ATOM   2497  O   GLN B  32      -7.508 -40.844 -24.953  1.00 48.44           O  
ATOM   2498  CG  GLN B  32     -10.094 -43.531 -23.250  1.00 48.44           C  
ATOM   2499  CD  GLN B  32     -11.141 -43.406 -22.156  1.00 48.44           C  
ATOM   2500  NE2 GLN B  32     -12.219 -44.156 -22.281  1.00 48.44           N  
ATOM   2501  OE1 GLN B  32     -10.984 -42.625 -21.219  1.00 48.44           O  
ATOM   2502  N   GLY B  33      -7.945 -42.406 -26.281  1.00 46.25           N  
ATOM   2503  CA  GLY B  33      -8.344 -41.594 -27.406  1.00 46.25           C  
ATOM   2504  C   GLY B  33      -9.852 -41.531 -27.594  1.00 46.25           C  
ATOM   2505  O   GLY B  33     -10.539 -42.531 -27.500  1.00 46.25           O  
ATOM   2506  N   GLY B  34     -10.562 -40.469 -27.031  1.00 42.75           N  
ATOM   2507  CA  GLY B  34     -12.000 -40.375 -27.219  1.00 42.75           C  
ATOM   2508  C   GLY B  34     -12.391 -40.000 -28.641  1.00 42.75           C  
ATOM   2509  O   GLY B  34     -11.523 -39.750 -29.469  1.00 42.75           O  
ATOM   2510  N   GLU B  35     -13.773 -40.125 -28.781  1.00 44.00           N  
ATOM   2511  CA  GLU B  35     -14.375 -39.594 -29.984  1.00 44.00           C  
ATOM   2512  C   GLU B  35     -14.055 -38.094 -30.141  1.00 44.00           C  
ATOM   2513  CB  GLU B  35     -15.891 -39.812 -29.984  1.00 44.00           C  
ATOM   2514  O   GLU B  35     -13.883 -37.406 -29.156  1.00 44.00           O  
ATOM   2515  CG  GLU B  35     -16.312 -41.219 -30.344  1.00 44.00           C  
ATOM   2516  CD  GLU B  35     -17.812 -41.438 -30.328  1.00 44.00           C  
ATOM   2517  OE1 GLU B  35     -18.297 -42.500 -30.750  1.00 44.00           O  
ATOM   2518  OE2 GLU B  35     -18.531 -40.500 -29.875  1.00 44.00           O  
ATOM   2519  N   SER B  36     -13.805 -37.625 -31.328  1.00 47.91           N  
ATOM   2520  CA  SER B  36     -13.570 -36.281 -31.828  1.00 47.91           C  
ATOM   2521  C   SER B  36     -12.242 -35.750 -31.328  1.00 47.91           C  
ATOM   2522  CB  SER B  36     -14.711 -35.344 -31.391  1.00 47.91           C  
ATOM   2523  O   SER B  36     -12.094 -34.531 -31.125  1.00 47.91           O  
ATOM   2524  OG  SER B  36     -15.227 -35.750 -30.125  1.00 47.91           O  
ATOM   2525  N   GLY B  37     -11.344 -36.625 -31.031  1.00 44.69           N  
ATOM   2526  CA  GLY B  37      -9.977 -36.156 -30.891  1.00 44.69           C  
ATOM   2527  C   GLY B  37      -9.578 -35.938 -29.438  1.00 44.69           C  
ATOM   2528  O   GLY B  37      -8.477 -35.438 -29.172  1.00 44.69           O  
ATOM   2529  N   ALA B  38     -10.461 -36.250 -28.547  1.00 49.50           N  
ATOM   2530  CA  ALA B  38     -10.070 -36.062 -27.156  1.00 49.50           C  
ATOM   2531  C   ALA B  38      -9.094 -37.125 -26.703  1.00 49.50           C  
ATOM   2532  CB  ALA B  38     -11.297 -36.031 -26.250  1.00 49.50           C  
ATOM   2533  O   ALA B  38      -9.266 -38.312 -27.047  1.00 49.50           O  
ATOM   2534  N   GLN B  39      -7.891 -36.688 -26.406  1.00 50.06           N  
ATOM   2535  CA  GLN B  39      -6.871 -37.625 -25.938  1.00 50.06           C  
ATOM   2536  C   GLN B  39      -6.613 -37.438 -24.438  1.00 50.06           C  
ATOM   2537  CB  GLN B  39      -5.566 -37.438 -26.719  1.00 50.06           C  
ATOM   2538  O   GLN B  39      -6.660 -36.344 -23.922  1.00 50.06           O  
ATOM   2539  CG  GLN B  39      -5.711 -37.688 -28.219  1.00 50.06           C  
ATOM   2540  CD  GLN B  39      -4.441 -37.344 -28.984  1.00 50.06           C  
ATOM   2541  NE2 GLN B  39      -4.395 -37.781 -30.250  1.00 50.06           N  
ATOM   2542  OE1 GLN B  39      -3.512 -36.750 -28.438  1.00 50.06           O  
ATOM   2543  N   ARG B  40      -6.594 -38.594 -23.703  1.00 56.16           N  
ATOM   2544  CA  ARG B  40      -6.250 -38.562 -22.281  1.00 56.16           C  
ATOM   2545  C   ARG B  40      -5.086 -39.500 -22.000  1.00 56.16           C  
ATOM   2546  CB  ARG B  40      -7.457 -38.938 -21.438  1.00 56.16           C  
ATOM   2547  O   ARG B  40      -5.066 -40.656 -22.469  1.00 56.16           O  
ATOM   2548  CG  ARG B  40      -7.230 -38.812 -19.938  1.00 56.16           C  
ATOM   2549  CD  ARG B  40      -8.484 -39.125 -19.141  1.00 56.16           C  
ATOM   2550  NE  ARG B  40      -8.219 -39.125 -17.703  1.00 56.16           N  
ATOM   2551  NH1 ARG B  40      -9.984 -40.531 -17.172  1.00 56.16           N  
ATOM   2552  NH2 ARG B  40      -8.609 -39.750 -15.516  1.00 56.16           N  
ATOM   2553  CZ  ARG B  40      -8.938 -39.812 -16.797  1.00 56.16           C  
ATOM   2554  N   VAL B  41      -3.988 -38.969 -21.453  1.00 55.22           N  
ATOM   2555  CA  VAL B  41      -2.859 -39.781 -20.984  1.00 55.22           C  
ATOM   2556  C   VAL B  41      -2.777 -39.719 -19.469  1.00 55.22           C  
ATOM   2557  CB  VAL B  41      -1.530 -39.312 -21.609  1.00 55.22           C  
ATOM   2558  O   VAL B  41      -2.826 -38.625 -18.875  1.00 55.22           O  
ATOM   2559  CG1 VAL B  41      -0.368 -40.188 -21.141  1.00 55.22           C  
ATOM   2560  CG2 VAL B  41      -1.626 -39.312 -23.141  1.00 55.22           C  
ATOM   2561  N   GLU B  42      -2.918 -40.812 -18.797  1.00 58.00           N  
ATOM   2562  CA  GLU B  42      -2.723 -40.906 -17.359  1.00 58.00           C  
ATOM   2563  C   GLU B  42      -1.515 -41.750 -17.016  1.00 58.00           C  
ATOM   2564  CB  GLU B  42      -3.979 -41.469 -16.688  1.00 58.00           C  
ATOM   2565  O   GLU B  42      -1.309 -42.812 -17.625  1.00 58.00           O  
ATOM   2566  CG  GLU B  42      -5.188 -40.531 -16.766  1.00 58.00           C  
ATOM   2567  CD  GLU B  42      -6.441 -41.125 -16.156  1.00 58.00           C  
ATOM   2568  OE1 GLU B  42      -7.496 -40.469 -16.156  1.00 58.00           O  
ATOM   2569  OE2 GLU B  42      -6.367 -42.281 -15.664  1.00 58.00           O  
ATOM   2570  N   SER B  43      -0.618 -41.250 -16.312  1.00 55.72           N  
ATOM   2571  CA  SER B  43       0.521 -42.031 -15.836  1.00 55.72           C  
ATOM   2572  C   SER B  43       0.618 -41.969 -14.312  1.00 55.72           C  
ATOM   2573  CB  SER B  43       1.821 -41.531 -16.453  1.00 55.72           C  
ATOM   2574  O   SER B  43       0.364 -40.938 -13.703  1.00 55.72           O  
ATOM   2575  OG  SER B  43       1.932 -40.125 -16.297  1.00 55.72           O  
ATOM   2576  N   ARG B  44       0.709 -43.156 -13.711  1.00 58.97           N  
ATOM   2577  CA  ARG B  44       0.938 -43.281 -12.273  1.00 58.97           C  
ATOM   2578  C   ARG B  44       2.182 -44.094 -11.977  1.00 58.97           C  
ATOM   2579  CB  ARG B  44      -0.280 -43.875 -11.578  1.00 58.97           C  
ATOM   2580  O   ARG B  44       2.404 -45.156 -12.602  1.00 58.97           O  
ATOM   2581  CG  ARG B  44      -1.442 -42.938 -11.406  1.00 58.97           C  
ATOM   2582  CD  ARG B  44      -2.619 -43.594 -10.695  1.00 58.97           C  
ATOM   2583  NE  ARG B  44      -3.758 -42.656 -10.594  1.00 58.97           N  
ATOM   2584  NH1 ARG B  44      -5.105 -44.156  -9.453  1.00 58.97           N  
ATOM   2585  NH2 ARG B  44      -5.883 -42.062  -9.961  1.00 58.97           N  
ATOM   2586  CZ  ARG B  44      -4.914 -42.969 -10.000  1.00 58.97           C  
ATOM   2587  N   VAL B  45       3.041 -43.562 -11.250  1.00 56.31           N  
ATOM   2588  CA  VAL B  45       4.207 -44.312 -10.781  1.00 56.31           C  
ATOM   2589  C   VAL B  45       4.168 -44.438  -9.258  1.00 56.31           C  
ATOM   2590  CB  VAL B  45       5.523 -43.656 -11.227  1.00 56.31           C  
ATOM   2591  O   VAL B  45       3.957 -43.438  -8.555  1.00 56.31           O  
ATOM   2592  CG1 VAL B  45       6.730 -44.438 -10.711  1.00 56.31           C  
ATOM   2593  CG2 VAL B  45       5.570 -43.531 -12.750  1.00 56.31           C  
ATOM   2594  N   GLN B  46       3.973 -45.562  -8.766  1.00 54.25           N  
ATOM   2595  CA  GLN B  46       4.043 -45.812  -7.332  1.00 54.25           C  
ATOM   2596  C   GLN B  46       5.320 -46.562  -6.969  1.00 54.25           C  
ATOM   2597  CB  GLN B  46       2.816 -46.594  -6.863  1.00 54.25           C  
ATOM   2598  O   GLN B  46       5.664 -47.562  -7.609  1.00 54.25           O  
ATOM   2599  CG  GLN B  46       2.561 -46.500  -5.363  1.00 54.25           C  
ATOM   2600  CD  GLN B  46       1.249 -47.125  -4.949  1.00 54.25           C  
ATOM   2601  NE2 GLN B  46       0.818 -46.875  -3.723  1.00 54.25           N  
ATOM   2602  OE1 GLN B  46       0.628 -47.875  -5.727  1.00 54.25           O  
ATOM   2603  N   GLY B  47       6.211 -45.938  -6.113  1.00 48.75           N  
ATOM   2604  CA  GLY B  47       7.418 -46.594  -5.652  1.00 48.75           C  
ATOM   2605  C   GLY B  47       7.160 -47.625  -4.551  1.00 48.75           C  
ATOM   2606  O   GLY B  47       6.184 -47.500  -3.809  1.00 48.75           O  
ATOM   2607  N   GLY B  48       7.656 -48.875  -4.594  1.00 41.12           N  
ATOM   2608  CA  GLY B  48       7.438 -50.000  -3.713  1.00 41.12           C  
ATOM   2609  C   GLY B  48       7.738 -49.688  -2.258  1.00 41.12           C  
ATOM   2610  O   GLY B  48       6.895 -49.906  -1.386  1.00 41.12           O  
ATOM   2611  N   GLU B  49       9.156 -49.938  -1.849  1.00 41.81           N  
ATOM   2612  CA  GLU B  49       9.383 -50.156  -0.425  1.00 41.81           C  
ATOM   2613  C   GLU B  49       8.828 -49.000   0.412  1.00 41.81           C  
ATOM   2614  CB  GLU B  49      10.875 -50.344  -0.142  1.00 41.81           C  
ATOM   2615  O   GLU B  49       8.242 -48.062  -0.128  1.00 41.81           O  
ATOM   2616  CG  GLU B  49      11.391 -51.750  -0.429  1.00 41.81           C  
ATOM   2617  CD  GLU B  49      12.875 -51.906  -0.135  1.00 41.81           C  
ATOM   2618  OE1 GLU B  49      13.359 -53.062  -0.114  1.00 41.81           O  
ATOM   2619  OE2 GLU B  49      13.555 -50.875   0.077  1.00 41.81           O  
ATOM   2620  N   SER B  50       9.594 -48.656   1.567  1.00 40.34           N  
ATOM   2621  CA  SER B  50       9.383 -47.812   2.729  1.00 40.34           C  
ATOM   2622  C   SER B  50       9.234 -46.344   2.316  1.00 40.34           C  
ATOM   2623  CB  SER B  50      10.539 -47.938   3.719  1.00 40.34           C  
ATOM   2624  O   SER B  50      10.227 -45.625   2.156  1.00 40.34           O  
ATOM   2625  OG  SER B  50      11.781 -48.031   3.035  1.00 40.34           O  
ATOM   2626  N   GLY B  51       7.996 -45.750   1.979  1.00 44.41           N  
ATOM   2627  CA  GLY B  51       7.551 -44.375   1.845  1.00 44.41           C  
ATOM   2628  C   GLY B  51       7.023 -44.062   0.460  1.00 44.41           C  
ATOM   2629  O   GLY B  51       7.750 -43.500  -0.376  1.00 44.41           O  
ATOM   2630  N   ALA B  52       6.109 -44.906  -0.078  1.00 46.62           N  
ATOM   2631  CA  ALA B  52       5.484 -45.031  -1.394  1.00 46.62           C  
ATOM   2632  C   ALA B  52       5.137 -43.656  -1.976  1.00 46.62           C  
ATOM   2633  CB  ALA B  52       4.238 -45.906  -1.305  1.00 46.62           C  
ATOM   2634  O   ALA B  52       4.426 -42.875  -1.345  1.00 46.62           O  
ATOM   2635  N   GLN B  53       6.105 -43.125  -2.691  1.00 51.06           N  
ATOM   2636  CA  GLN B  53       5.805 -41.938  -3.477  1.00 51.06           C  
ATOM   2637  C   GLN B  53       4.906 -42.281  -4.664  1.00 51.06           C  
ATOM   2638  CB  GLN B  53       7.098 -41.281  -3.967  1.00 51.06           C  
ATOM   2639  O   GLN B  53       5.043 -43.344  -5.273  1.00 51.06           O  
ATOM   2640  CG  GLN B  53       7.996 -40.781  -2.846  1.00 51.06           C  
ATOM   2641  CD  GLN B  53       9.305 -40.219  -3.354  1.00 51.06           C  
ATOM   2642  NE2 GLN B  53      10.039 -39.531  -2.475  1.00 51.06           N  
ATOM   2643  OE1 GLN B  53       9.656 -40.375  -4.527  1.00 51.06           O  
ATOM   2644  N   ARG B  54       3.771 -41.531  -4.730  1.00 57.44           N  
ATOM   2645  CA  ARG B  54       2.842 -41.688  -5.848  1.00 57.44           C  
ATOM   2646  C   ARG B  54       2.924 -40.469  -6.770  1.00 57.44           C  
ATOM   2647  CB  ARG B  54       1.408 -41.844  -5.340  1.00 57.44           C  
ATOM   2648  O   ARG B  54       2.945 -39.312  -6.305  1.00 57.44           O  
ATOM   2649  CG  ARG B  54       0.450 -42.406  -6.379  1.00 57.44           C  
ATOM   2650  CD  ARG B  54      -0.939 -42.625  -5.801  1.00 57.44           C  
ATOM   2651  NE  ARG B  54      -1.907 -42.969  -6.836  1.00 57.44           N  
ATOM   2652  NH1 ARG B  54      -3.738 -42.156  -5.688  1.00 57.44           N  
ATOM   2653  NH2 ARG B  54      -4.004 -43.094  -7.766  1.00 57.44           N  
ATOM   2654  CZ  ARG B  54      -3.215 -42.750  -6.762  1.00 57.44           C  
ATOM   2655  N   VAL B  55       3.363 -40.656  -8.039  1.00 58.59           N  
ATOM   2656  CA  VAL B  55       3.330 -39.625  -9.047  1.00 58.59           C  
ATOM   2657  C   VAL B  55       2.271 -39.938 -10.102  1.00 58.59           C  
ATOM   2658  CB  VAL B  55       4.711 -39.438  -9.719  1.00 58.59           C  
ATOM   2659  O   VAL B  55       2.229 -41.062 -10.617  1.00 58.59           O  
ATOM   2660  CG1 VAL B  55       4.680 -38.250 -10.695  1.00 58.59           C  
ATOM   2661  CG2 VAL B  55       5.793 -39.219  -8.656  1.00 58.59           C  
ATOM   2662  N   GLU B  56       1.277 -39.031 -10.242  1.00 59.34           N  
ATOM   2663  CA  GLU B  56       0.218 -39.219 -11.227  1.00 59.34           C  
ATOM   2664  C   GLU B  56       0.166 -38.031 -12.195  1.00 59.34           C  
ATOM   2665  CB  GLU B  56      -1.138 -39.406 -10.539  1.00 59.34           C  
ATOM   2666  O   GLU B  56       0.406 -36.875 -11.797  1.00 59.34           O  
ATOM   2667  CG  GLU B  56      -1.235 -40.656  -9.688  1.00 59.34           C  
ATOM   2668  CD  GLU B  56      -2.570 -40.781  -8.977  1.00 59.34           C  
ATOM   2669  OE1 GLU B  56      -2.775 -41.781  -8.258  1.00 59.34           O  
ATOM   2670  OE2 GLU B  56      -3.420 -39.875  -9.133  1.00 59.34           O  
ATOM   2671  N   SER B  57       0.057 -38.344 -13.492  1.00 60.81           N  
ATOM   2672  CA  SER B  57      -0.199 -37.312 -14.492  1.00 60.81           C  
ATOM   2673  C   SER B  57      -1.351 -37.688 -15.414  1.00 60.81           C  
ATOM   2674  CB  SER B  57       1.058 -37.031 -15.320  1.00 60.81           C  
ATOM   2675  O   SER B  57      -1.499 -38.875 -15.766  1.00 60.81           O  
ATOM   2676  OG  SER B  57       1.271 -38.062 -16.266  1.00 60.81           O  
ATOM   2677  N   ARG B  58      -2.352 -36.781 -15.461  1.00 62.06           N  
ATOM   2678  CA  ARG B  58      -3.434 -36.906 -16.438  1.00 62.06           C  
ATOM   2679  C   ARG B  58      -3.430 -35.781 -17.438  1.00 62.06           C  
ATOM   2680  CB  ARG B  58      -4.785 -37.000 -15.719  1.00 62.06           C  
ATOM   2681  O   ARG B  58      -3.383 -34.594 -17.047  1.00 62.06           O  
ATOM   2682  CG  ARG B  58      -5.047 -38.312 -15.023  1.00 62.06           C  
ATOM   2683  CD  ARG B  58      -6.410 -38.344 -14.344  1.00 62.06           C  
ATOM   2684  NE  ARG B  58      -6.625 -39.562 -13.602  1.00 62.06           N  
ATOM   2685  NH1 ARG B  58      -8.727 -39.000 -12.836  1.00 62.06           N  
ATOM   2686  NH2 ARG B  58      -7.805 -41.000 -12.258  1.00 62.06           N  
ATOM   2687  CZ  ARG B  58      -7.719 -39.844 -12.898  1.00 62.06           C  
ATOM   2688  N   VAL B  59      -3.299 -36.062 -18.625  1.00 59.16           N  
ATOM   2689  CA  VAL B  59      -3.359 -35.062 -19.688  1.00 59.16           C  
ATOM   2690  C   VAL B  59      -4.520 -35.375 -20.625  1.00 59.16           C  
ATOM   2691  CB  VAL B  59      -2.035 -35.000 -20.484  1.00 59.16           C  
ATOM   2692  O   VAL B  59      -4.668 -36.531 -21.078  1.00 59.16           O  
ATOM   2693  CG1 VAL B  59      -2.082 -33.875 -21.516  1.00 59.16           C  
ATOM   2694  CG2 VAL B  59      -0.855 -34.812 -19.531  1.00 59.16           C  
ATOM   2695  N   GLN B  60      -5.500 -34.500 -20.719  1.00 59.88           N  
ATOM   2696  CA  GLN B  60      -6.633 -34.656 -21.625  1.00 59.88           C  
ATOM   2697  C   GLN B  60      -6.645 -33.531 -22.688  1.00 59.88           C  
ATOM   2698  CB  GLN B  60      -7.949 -34.656 -20.859  1.00 59.88           C  
ATOM   2699  O   GLN B  60      -6.500 -32.375 -22.344  1.00 59.88           O  
ATOM   2700  CG  GLN B  60      -9.156 -35.062 -21.688  1.00 59.88           C  
ATOM   2701  CD  GLN B  60     -10.430 -35.156 -20.859  1.00 59.88           C  
ATOM   2702  NE2 GLN B  60     -11.484 -35.688 -21.484  1.00 59.88           N  
ATOM   2703  OE1 GLN B  60     -10.461 -34.781 -19.688  1.00 59.88           O  
ATOM   2704  N   GLY B  61      -6.633 -33.844 -23.938  1.00 54.81           N  
ATOM   2705  CA  GLY B  61      -6.902 -32.906 -25.031  1.00 54.81           C  
ATOM   2706  C   GLY B  61      -8.289 -33.094 -25.609  1.00 54.81           C  
ATOM   2707  O   GLY B  61      -8.727 -34.188 -25.875  1.00 54.81           O  
ATOM   2708  N   GLY B  62      -9.359 -32.156 -25.297  1.00 48.38           N  
ATOM   2709  CA  GLY B  62     -10.727 -32.250 -25.781  1.00 48.38           C  
ATOM   2710  C   GLY B  62     -10.883 -31.750 -27.203  1.00 48.38           C  
ATOM   2711  O   GLY B  62      -9.969 -31.141 -27.766  1.00 48.38           O  
ATOM   2712  N   GLU B  63     -12.156 -32.062 -27.625  1.00 45.97           N  
ATOM   2713  CA  GLU B  63     -12.742 -31.578 -28.859  1.00 45.97           C  
ATOM   2714  C   GLU B  63     -12.938 -30.062 -28.812  1.00 45.97           C  
ATOM   2715  CB  GLU B  63     -14.078 -32.250 -29.141  1.00 45.97           C  
ATOM   2716  O   GLU B  63     -13.312 -29.516 -27.766  1.00 45.97           O  
ATOM   2717  CG  GLU B  63     -13.938 -33.688 -29.656  1.00 45.97           C  
ATOM   2718  CD  GLU B  63     -15.266 -34.344 -29.953  1.00 45.97           C  
ATOM   2719  OE1 GLU B  63     -15.273 -35.500 -30.469  1.00 45.97           O  
ATOM   2720  OE2 GLU B  63     -16.312 -33.719 -29.672  1.00 45.97           O  
ATOM   2721  N   SER B  64     -12.250 -29.203 -29.172  1.00 50.84           N  
ATOM   2722  CA  SER B  64     -12.344 -27.766 -29.406  1.00 50.84           C  
ATOM   2723  C   SER B  64     -11.281 -27.000 -28.609  1.00 50.84           C  
ATOM   2724  CB  SER B  64     -13.734 -27.250 -29.031  1.00 50.84           C  
ATOM   2725  O   SER B  64     -11.461 -25.828 -28.297  1.00 50.84           O  
ATOM   2726  OG  SER B  64     -14.523 -28.297 -28.484  1.00 50.84           O  
ATOM   2727  N   GLY B  65     -10.344 -27.766 -28.344  1.00 49.53           N  
ATOM   2728  CA  GLY B  65      -9.180 -27.016 -27.891  1.00 49.53           C  
ATOM   2729  C   GLY B  65      -9.031 -27.016 -26.391  1.00 49.53           C  
ATOM   2730  O   GLY B  65      -8.070 -26.453 -25.859  1.00 49.53           O  
ATOM   2731  N   ALA B  66     -10.055 -27.719 -25.703  1.00 54.31           N  
ATOM   2732  CA  ALA B  66      -9.875 -27.719 -24.266  1.00 54.31           C  
ATOM   2733  C   ALA B  66      -8.812 -28.719 -23.828  1.00 54.31           C  
ATOM   2734  CB  ALA B  66     -11.195 -28.000 -23.547  1.00 54.31           C  
ATOM   2735  O   ALA B  66      -8.812 -29.859 -24.312  1.00 54.31           O  
ATOM   2736  N   GLN B  67      -7.801 -28.266 -23.359  1.00 58.66           N  
ATOM   2737  CA  GLN B  67      -6.738 -29.125 -22.844  1.00 58.66           C  
ATOM   2738  C   GLN B  67      -6.676 -29.062 -21.328  1.00 58.66           C  
ATOM   2739  CB  GLN B  67      -5.391 -28.719 -23.438  1.00 58.66           C  
ATOM   2740  O   GLN B  67      -6.922 -28.016 -20.719  1.00 58.66           O  
ATOM   2741  CG  GLN B  67      -5.359 -28.750 -24.969  1.00 58.66           C  
ATOM   2742  CD  GLN B  67      -4.059 -28.219 -25.531  1.00 58.66           C  
ATOM   2743  NE2 GLN B  67      -3.861 -28.391 -26.828  1.00 58.66           N  
ATOM   2744  OE1 GLN B  67      -3.240 -27.641 -24.812  1.00 58.66           O  
ATOM   2745  N   ARG B  68      -6.488 -30.266 -20.672  1.00 63.81           N  
ATOM   2746  CA  ARG B  68      -6.328 -30.328 -19.234  1.00 63.81           C  
ATOM   2747  C   ARG B  68      -5.141 -31.219 -18.859  1.00 63.81           C  
ATOM   2748  CB  ARG B  68      -7.605 -30.859 -18.578  1.00 63.81           C  
ATOM   2749  O   ARG B  68      -4.961 -32.281 -19.422  1.00 63.81           O  
ATOM   2750  CG  ARG B  68      -7.578 -30.812 -17.047  1.00 63.81           C  
ATOM   2751  CD  ARG B  68      -8.891 -31.297 -16.453  1.00 63.81           C  
ATOM   2752  NE  ARG B  68      -8.828 -31.359 -14.992  1.00 63.81           N  
ATOM   2753  NH1 ARG B  68     -10.570 -32.844 -14.773  1.00 63.81           N  
ATOM   2754  NH2 ARG B  68      -9.484 -32.062 -12.914  1.00 63.81           N  
ATOM   2755  CZ  ARG B  68      -9.633 -32.094 -14.227  1.00 63.81           C  
ATOM   2756  N   VAL B  69      -4.219 -30.703 -18.016  1.00 63.53           N  
ATOM   2757  CA  VAL B  69      -3.109 -31.469 -17.453  1.00 63.53           C  
ATOM   2758  C   VAL B  69      -3.195 -31.453 -15.930  1.00 63.53           C  
ATOM   2759  CB  VAL B  69      -1.745 -30.906 -17.906  1.00 63.53           C  
ATOM   2760  O   VAL B  69      -3.375 -30.406 -15.312  1.00 63.53           O  
ATOM   2761  CG1 VAL B  69      -0.597 -31.688 -17.297  1.00 63.53           C  
ATOM   2762  CG2 VAL B  69      -1.647 -30.922 -19.438  1.00 63.53           C  
ATOM   2763  N   GLU B  70      -3.250 -32.594 -15.328  1.00 64.56           N  
ATOM   2764  CA  GLU B  70      -3.182 -32.719 -13.883  1.00 64.56           C  
ATOM   2765  C   GLU B  70      -1.980 -33.562 -13.469  1.00 64.56           C  
ATOM   2766  CB  GLU B  70      -4.473 -33.344 -13.344  1.00 64.56           C  
ATOM   2767  O   GLU B  70      -1.714 -34.625 -14.062  1.00 64.56           O  
ATOM   2768  CG  GLU B  70      -5.703 -32.469 -13.539  1.00 64.56           C  
ATOM   2769  CD  GLU B  70      -6.992 -33.156 -13.102  1.00 64.56           C  
ATOM   2770  OE1 GLU B  70      -8.078 -32.531 -13.219  1.00 64.56           O  
ATOM   2771  OE2 GLU B  70      -6.922 -34.312 -12.633  1.00 64.56           O  
ATOM   2772  N   SER B  71      -1.236 -33.125 -12.680  1.00 63.09           N  
ATOM   2773  CA  SER B  71      -0.103 -33.844 -12.125  1.00 63.09           C  
ATOM   2774  C   SER B  71      -0.120 -33.844 -10.602  1.00 63.09           C  
ATOM   2775  CB  SER B  71       1.215 -33.281 -12.633  1.00 63.09           C  
ATOM   2776  O   SER B  71      -0.470 -32.812  -9.992  1.00 63.09           O  
ATOM   2777  OG  SER B  71       1.123 -32.938 -14.016  1.00 63.09           O  
ATOM   2778  N   ARG B  72       0.114 -35.031 -10.023  1.00 64.19           N  
ATOM   2779  CA  ARG B  72       0.206 -35.156  -8.570  1.00 64.19           C  
ATOM   2780  C   ARG B  72       1.416 -35.969  -8.172  1.00 64.19           C  
ATOM   2781  CB  ARG B  72      -1.072 -35.781  -8.008  1.00 64.19           C  
ATOM   2782  O   ARG B  72       1.707 -37.000  -8.789  1.00 64.19           O  
ATOM   2783  CG  ARG B  72      -1.217 -35.594  -6.500  1.00 64.19           C  
ATOM   2784  CD  ARG B  72      -2.527 -36.188  -5.992  1.00 64.19           C  
ATOM   2785  NE  ARG B  72      -2.623 -36.125  -4.539  1.00 64.19           N  
ATOM   2786  NH1 ARG B  72      -4.727 -37.062  -4.426  1.00 64.19           N  
ATOM   2787  NH2 ARG B  72      -3.646 -36.438  -2.506  1.00 64.19           N  
ATOM   2788  CZ  ARG B  72      -3.664 -36.562  -3.826  1.00 64.19           C  
ATOM   2789  N   VAL B  73       2.139 -35.500  -7.301  1.00 61.81           N  
ATOM   2790  CA  VAL B  73       3.219 -36.281  -6.676  1.00 61.81           C  
ATOM   2791  C   VAL B  73       2.975 -36.375  -5.172  1.00 61.81           C  
ATOM   2792  CB  VAL B  73       4.598 -35.625  -6.949  1.00 61.81           C  
ATOM   2793  O   VAL B  73       2.697 -35.375  -4.512  1.00 61.81           O  
ATOM   2794  CG1 VAL B  73       5.707 -36.406  -6.242  1.00 61.81           C  
ATOM   2795  CG2 VAL B  73       4.863 -35.562  -8.453  1.00 61.81           C  
ATOM   2796  N   GLN B  74       2.787 -37.531  -4.688  1.00 60.72           N  
ATOM   2797  CA  GLN B  74       2.660 -37.781  -3.254  1.00 60.72           C  
ATOM   2798  C   GLN B  74       3.824 -38.625  -2.732  1.00 60.72           C  
ATOM   2799  CB  GLN B  74       1.334 -38.469  -2.941  1.00 60.72           C  
ATOM   2800  O   GLN B  74       4.148 -39.656  -3.301  1.00 60.72           O  
ATOM   2801  CG  GLN B  74       0.998 -38.531  -1.457  1.00 60.72           C  
ATOM   2802  CD  GLN B  74      -0.382 -39.094  -1.185  1.00 60.72           C  
ATOM   2803  NE2 GLN B  74      -0.827 -39.000   0.064  1.00 60.72           N  
ATOM   2804  OE1 GLN B  74      -1.044 -39.625  -2.090  1.00 60.72           O  
ATOM   2805  N   GLY B  75       4.582 -38.062  -1.781  1.00 54.12           N  
ATOM   2806  CA  GLY B  75       5.688 -38.781  -1.177  1.00 54.12           C  
ATOM   2807  C   GLY B  75       5.242 -39.750  -0.105  1.00 54.12           C  
ATOM   2808  O   GLY B  75       4.176 -39.594   0.489  1.00 54.12           O  
ATOM   2809  N   GLY B  76       5.699 -41.000  -0.050  1.00 44.38           N  
ATOM   2810  CA  GLY B  76       5.355 -42.062   0.869  1.00 44.38           C  
ATOM   2811  C   GLY B  76       5.480 -41.688   2.326  1.00 44.38           C  
ATOM   2812  O   GLY B  76       5.281 -40.500   2.676  1.00 44.38           O  
ATOM   2813  N   GLU B  77       6.441 -42.438   3.053  1.00 45.06           N  
ATOM   2814  CA  GLU B  77       6.422 -42.562   4.508  1.00 45.06           C  
ATOM   2815  C   GLU B  77       6.398 -41.219   5.176  1.00 45.06           C  
ATOM   2816  CB  GLU B  77       7.633 -43.375   4.996  1.00 45.06           C  
ATOM   2817  O   GLU B  77       5.469 -40.875   5.926  1.00 45.06           O  
ATOM   2818  CG  GLU B  77       7.445 -44.875   4.910  1.00 45.06           C  
ATOM   2819  CD  GLU B  77       8.648 -45.656   5.414  1.00 45.06           C  
ATOM   2820  OE1 GLU B  77       8.555 -46.906   5.543  1.00 45.06           O  
ATOM   2821  OE2 GLU B  77       9.688 -45.031   5.688  1.00 45.06           O  
ATOM   2822  N   SER B  78       7.582 -40.844   5.898  1.00 41.81           N  
ATOM   2823  CA  SER B  78       7.758 -39.844   6.949  1.00 41.81           C  
ATOM   2824  C   SER B  78       7.727 -38.438   6.379  1.00 41.81           C  
ATOM   2825  CB  SER B  78       9.070 -40.094   7.691  1.00 41.81           C  
ATOM   2826  O   SER B  78       8.727 -37.969   5.852  1.00 41.81           O  
ATOM   2827  OG  SER B  78      10.133 -40.312   6.781  1.00 41.81           O  
ATOM   2828  N   GLY B  79       6.562 -37.594   6.305  1.00 45.81           N  
ATOM   2829  CA  GLY B  79       6.383 -36.156   6.047  1.00 45.81           C  
ATOM   2830  C   GLY B  79       5.770 -35.875   4.688  1.00 45.81           C  
ATOM   2831  O   GLY B  79       6.480 -35.594   3.725  1.00 45.81           O  
ATOM   2832  N   ALA B  80       4.641 -36.562   4.336  1.00 48.81           N  
ATOM   2833  CA  ALA B  80       3.838 -36.688   3.121  1.00 48.81           C  
ATOM   2834  C   ALA B  80       3.715 -35.344   2.414  1.00 48.81           C  
ATOM   2835  CB  ALA B  80       2.455 -37.250   3.449  1.00 48.81           C  
ATOM   2836  O   ALA B  80       3.174 -34.406   2.975  1.00 48.81           O  
ATOM   2837  N   GLN B  81       4.727 -35.094   1.562  1.00 55.59           N  
ATOM   2838  CA  GLN B  81       4.582 -33.938   0.679  1.00 55.59           C  
ATOM   2839  C   GLN B  81       3.689 -34.250  -0.514  1.00 55.59           C  
ATOM   2840  CB  GLN B  81       5.949 -33.469   0.195  1.00 55.59           C  
ATOM   2841  O   GLN B  81       3.764 -35.375  -1.065  1.00 55.59           O  
ATOM   2842  CG  GLN B  81       6.855 -32.969   1.312  1.00 55.59           C  
ATOM   2843  CD  GLN B  81       8.227 -32.531   0.812  1.00 55.59           C  
ATOM   2844  NE2 GLN B  81       8.984 -31.844   1.663  1.00 55.59           N  
ATOM   2845  OE1 GLN B  81       8.602 -32.812  -0.331  1.00 55.59           O  
ATOM   2846  N   ARG B  82       2.629 -33.406  -0.715  1.00 60.81           N  
ATOM   2847  CA  ARG B  82       1.757 -33.500  -1.880  1.00 60.81           C  
ATOM   2848  C   ARG B  82       1.930 -32.312  -2.805  1.00 60.81           C  
ATOM   2849  CB  ARG B  82       0.294 -33.625  -1.447  1.00 60.81           C  
ATOM   2850  O   ARG B  82       1.936 -31.156  -2.348  1.00 60.81           O  
ATOM   2851  CG  ARG B  82      -0.643 -34.062  -2.561  1.00 60.81           C  
ATOM   2852  CD  ARG B  82      -2.070 -34.250  -2.061  1.00 60.81           C  
ATOM   2853  NE  ARG B  82      -2.994 -34.531  -3.156  1.00 60.81           N  
ATOM   2854  NH1 ARG B  82      -4.871 -33.781  -2.033  1.00 60.81           N  
ATOM   2855  NH2 ARG B  82      -5.055 -34.594  -4.172  1.00 60.81           N  
ATOM   2856  CZ  ARG B  82      -4.305 -34.281  -3.117  1.00 60.81           C  
ATOM   2857  N   VAL B  83       2.346 -32.562  -3.996  1.00 62.75           N  
ATOM   2858  CA  VAL B  83       2.406 -31.531  -5.016  1.00 62.75           C  
ATOM   2859  C   VAL B  83       1.409 -31.844  -6.129  1.00 62.75           C  
ATOM   2860  CB  VAL B  83       3.830 -31.391  -5.602  1.00 62.75           C  
ATOM   2861  O   VAL B  83       1.388 -32.969  -6.660  1.00 62.75           O  
ATOM   2862  CG1 VAL B  83       3.902 -30.219  -6.570  1.00 62.75           C  
ATOM   2863  CG2 VAL B  83       4.852 -31.219  -4.477  1.00 62.75           C  
ATOM   2864  N   GLU B  84       0.457 -30.875  -6.363  1.00 62.88           N  
ATOM   2865  CA  GLU B  84      -0.543 -31.047  -7.414  1.00 62.88           C  
ATOM   2866  C   GLU B  84      -0.541 -29.859  -8.375  1.00 62.88           C  
ATOM   2867  CB  GLU B  84      -1.937 -31.234  -6.809  1.00 62.88           C  
ATOM   2868  O   GLU B  84      -0.307 -28.719  -7.957  1.00 62.88           O  
ATOM   2869  CG  GLU B  84      -2.080 -32.500  -5.965  1.00 62.88           C  
ATOM   2870  CD  GLU B  84      -3.439 -32.625  -5.297  1.00 62.88           C  
ATOM   2871  OE1 GLU B  84      -3.676 -33.625  -4.578  1.00 62.88           O  
ATOM   2872  OE2 GLU B  84      -4.273 -31.703  -5.488  1.00 62.88           O  
ATOM   2873  N   SER B  85      -0.665 -30.156  -9.625  1.00 65.69           N  
ATOM   2874  CA  SER B  85      -0.872 -29.109 -10.625  1.00 65.69           C  
ATOM   2875  C   SER B  85      -1.989 -29.500 -11.594  1.00 65.69           C  
ATOM   2876  CB  SER B  85       0.419 -28.859 -11.406  1.00 65.69           C  
ATOM   2877  O   SER B  85      -2.115 -30.656 -11.977  1.00 65.69           O  
ATOM   2878  OG  SER B  85       0.134 -28.406 -12.719  1.00 65.69           O  
ATOM   2879  N   ARG B  86      -2.957 -28.547 -11.758  1.00 65.62           N  
ATOM   2880  CA  ARG B  86      -3.986 -28.656 -12.789  1.00 65.62           C  
ATOM   2881  C   ARG B  86      -3.920 -27.500 -13.766  1.00 65.62           C  
ATOM   2882  CB  ARG B  86      -5.375 -28.734 -12.148  1.00 65.62           C  
ATOM   2883  O   ARG B  86      -3.938 -26.328 -13.359  1.00 65.62           O  
ATOM   2884  CG  ARG B  86      -5.660 -30.031 -11.430  1.00 65.62           C  
ATOM   2885  CD  ARG B  86      -7.059 -30.047 -10.820  1.00 65.62           C  
ATOM   2886  NE  ARG B  86      -7.289 -31.266 -10.039  1.00 65.62           N  
ATOM   2887  NH1 ARG B  86      -9.438 -30.688  -9.414  1.00 65.62           N  
ATOM   2888  NH2 ARG B  86      -8.523 -32.688  -8.711  1.00 65.62           N  
ATOM   2889  CZ  ARG B  86      -8.414 -31.547  -9.391  1.00 65.62           C  
ATOM   2890  N   VAL B  87      -3.727 -27.812 -14.906  1.00 64.31           N  
ATOM   2891  CA  VAL B  87      -3.705 -26.797 -15.961  1.00 64.31           C  
ATOM   2892  C   VAL B  87      -4.797 -27.109 -16.984  1.00 64.31           C  
ATOM   2893  CB  VAL B  87      -2.326 -26.734 -16.656  1.00 64.31           C  
ATOM   2894  O   VAL B  87      -4.922 -28.234 -17.453  1.00 64.31           O  
ATOM   2895  CG1 VAL B  87      -2.279 -25.594 -17.656  1.00 64.31           C  
ATOM   2896  CG2 VAL B  87      -1.213 -26.594 -15.625  1.00 64.31           C  
ATOM   2897  N   GLN B  88      -5.734 -26.156 -17.188  1.00 61.84           N  
ATOM   2898  CA  GLN B  88      -6.797 -26.312 -18.172  1.00 61.84           C  
ATOM   2899  C   GLN B  88      -6.754 -25.188 -19.203  1.00 61.84           C  
ATOM   2900  CB  GLN B  88      -8.164 -26.344 -17.484  1.00 61.84           C  
ATOM   2901  O   GLN B  88      -6.621 -24.016 -18.844  1.00 61.84           O  
ATOM   2902  CG  GLN B  88      -9.305 -26.750 -18.422  1.00 61.84           C  
ATOM   2903  CD  GLN B  88     -10.625 -26.891 -17.688  1.00 61.84           C  
ATOM   2904  NE2 GLN B  88     -11.633 -27.422 -18.391  1.00 61.84           N  
ATOM   2905  OE1 GLN B  88     -10.742 -26.531 -16.516  1.00 61.84           O  
ATOM   2906  N   GLY B  89      -6.715 -25.500 -20.438  1.00 57.78           N  
ATOM   2907  CA  GLY B  89      -6.930 -24.578 -21.531  1.00 57.78           C  
ATOM   2908  C   GLY B  89      -8.266 -24.766 -22.234  1.00 57.78           C  
ATOM   2909  O   GLY B  89      -8.656 -25.906 -22.516  1.00 57.78           O  
ATOM   2910  N   GLY B  90      -9.336 -23.875 -22.016  1.00 51.41           N  
ATOM   2911  CA  GLY B  90     -10.664 -24.000 -22.594  1.00 51.41           C  
ATOM   2912  C   GLY B  90     -10.750 -23.438 -24.000  1.00 51.41           C  
ATOM   2913  O   GLY B  90      -9.805 -22.797 -24.484  1.00 51.41           O  
ATOM   2914  N   GLU B  91     -12.039 -23.641 -24.406  1.00 50.03           N  
ATOM   2915  CA  GLU B  91     -12.508 -23.000 -25.625  1.00 50.03           C  
ATOM   2916  C   GLU B  91     -12.625 -21.500 -25.453  1.00 50.03           C  
ATOM   2917  CB  GLU B  91     -13.852 -23.594 -26.062  1.00 50.03           C  
ATOM   2918  O   GLU B  91     -12.914 -21.016 -24.359  1.00 50.03           O  
ATOM   2919  CG  GLU B  91     -13.758 -25.016 -26.609  1.00 50.03           C  
ATOM   2920  CD  GLU B  91     -15.094 -25.562 -27.062  1.00 50.03           C  
ATOM   2921  OE1 GLU B  91     -15.133 -26.688 -27.625  1.00 50.03           O  
ATOM   2922  OE2 GLU B  91     -16.125 -24.875 -26.859  1.00 50.03           O  
ATOM   2923  N   SER B  92     -12.023 -20.750 -26.266  1.00 52.41           N  
ATOM   2924  CA  SER B  92     -12.086 -19.297 -26.391  1.00 52.41           C  
ATOM   2925  C   SER B  92     -11.055 -18.609 -25.500  1.00 52.41           C  
ATOM   2926  CB  SER B  92     -13.484 -18.797 -26.047  1.00 52.41           C  
ATOM   2927  O   SER B  92     -11.242 -17.469 -25.109  1.00 52.41           O  
ATOM   2928  OG  SER B  92     -14.078 -19.594 -25.047  1.00 52.41           O  
ATOM   2929  N   GLY B  93     -10.195 -19.406 -25.156  1.00 51.94           N  
ATOM   2930  CA  GLY B  93      -9.039 -18.703 -24.625  1.00 51.94           C  
ATOM   2931  C   GLY B  93      -8.984 -18.703 -23.109  1.00 51.94           C  
ATOM   2932  O   GLY B  93      -8.047 -18.156 -22.516  1.00 51.94           O  
ATOM   2933  N   ALA B  94     -10.055 -19.359 -22.453  1.00 54.84           N  
ATOM   2934  CA  ALA B  94      -9.961 -19.359 -21.000  1.00 54.84           C  
ATOM   2935  C   ALA B  94      -8.914 -20.375 -20.516  1.00 54.84           C  
ATOM   2936  CB  ALA B  94     -11.320 -19.672 -20.375  1.00 54.84           C  
ATOM   2937  O   ALA B  94      -8.875 -21.500 -21.000  1.00 54.84           O  
ATOM   2938  N   GLN B  95      -7.941 -19.875 -19.922  1.00 59.50           N  
ATOM   2939  CA  GLN B  95      -6.910 -20.734 -19.344  1.00 59.50           C  
ATOM   2940  C   GLN B  95      -6.934 -20.672 -17.828  1.00 59.50           C  
ATOM   2941  CB  GLN B  95      -5.527 -20.344 -19.859  1.00 59.50           C  
ATOM   2942  O   GLN B  95      -7.191 -19.625 -17.234  1.00 59.50           O  
ATOM   2943  CG  GLN B  95      -5.414 -20.359 -21.391  1.00 59.50           C  
ATOM   2944  CD  GLN B  95      -4.098 -19.781 -21.875  1.00 59.50           C  
ATOM   2945  NE2 GLN B  95      -3.824 -19.953 -23.172  1.00 59.50           N  
ATOM   2946  OE1 GLN B  95      -3.334 -19.188 -21.109  1.00 59.50           O  
ATOM   2947  N   ARG B  96      -6.785 -21.922 -17.156  1.00 64.00           N  
ATOM   2948  CA  ARG B  96      -6.707 -22.000 -15.703  1.00 64.00           C  
ATOM   2949  C   ARG B  96      -5.547 -22.891 -15.266  1.00 64.00           C  
ATOM   2950  CB  ARG B  96      -8.016 -22.516 -15.125  1.00 64.00           C  
ATOM   2951  O   ARG B  96      -5.336 -23.969 -15.828  1.00 64.00           O  
ATOM   2952  CG  ARG B  96      -8.102 -22.422 -13.609  1.00 64.00           C  
ATOM   2953  CD  ARG B  96      -9.453 -22.891 -13.086  1.00 64.00           C  
ATOM   2954  NE  ARG B  96      -9.484 -22.922 -11.625  1.00 64.00           N  
ATOM   2955  NH1 ARG B  96     -11.195 -24.469 -11.484  1.00 64.00           N  
ATOM   2956  NH2 ARG B  96     -10.258 -23.609  -9.578  1.00 64.00           N  
ATOM   2957  CZ  ARG B  96     -10.312 -23.656 -10.898  1.00 64.00           C  
ATOM   2958  N   VAL B  97      -4.688 -22.391 -14.367  1.00 65.38           N  
ATOM   2959  CA  VAL B  97      -3.615 -23.156 -13.742  1.00 65.38           C  
ATOM   2960  C   VAL B  97      -3.797 -23.172 -12.227  1.00 65.38           C  
ATOM   2961  CB  VAL B  97      -2.225 -22.594 -14.109  1.00 65.38           C  
ATOM   2962  O   VAL B  97      -4.008 -22.125 -11.617  1.00 65.38           O  
ATOM   2963  CG1 VAL B  97      -1.118 -23.391 -13.422  1.00 65.38           C  
ATOM   2964  CG2 VAL B  97      -2.027 -22.594 -15.625  1.00 65.38           C  
ATOM   2965  N   GLU B  98      -3.842 -24.312 -11.625  1.00 65.50           N  
ATOM   2966  CA  GLU B  98      -3.850 -24.484 -10.180  1.00 65.50           C  
ATOM   2967  C   GLU B  98      -2.684 -25.344  -9.719  1.00 65.50           C  
ATOM   2968  CB  GLU B  98      -5.176 -25.094  -9.711  1.00 65.50           C  
ATOM   2969  O   GLU B  98      -2.412 -26.391 -10.305  1.00 65.50           O  
ATOM   2970  CG  GLU B  98      -6.383 -24.188  -9.953  1.00 65.50           C  
ATOM   2971  CD  GLU B  98      -7.699 -24.859  -9.586  1.00 65.50           C  
ATOM   2972  OE1 GLU B  98      -8.766 -24.219  -9.766  1.00 65.50           O  
ATOM   2973  OE2 GLU B  98      -7.668 -26.000  -9.102  1.00 65.50           O  
ATOM   2974  N   SER B  99      -1.952 -24.906  -8.852  1.00 64.69           N  
ATOM   2975  CA  SER B  99      -0.861 -25.672  -8.258  1.00 64.69           C  
ATOM   2976  C   SER B  99      -0.950 -25.672  -6.730  1.00 64.69           C  
ATOM   2977  CB  SER B  99       0.491 -25.109  -8.695  1.00 64.69           C  
ATOM   2978  O   SER B  99      -1.284 -24.641  -6.129  1.00 64.69           O  
ATOM   2979  OG  SER B  99       0.504 -24.875 -10.094  1.00 64.69           O  
ATOM   2980  N   ARG B 100      -0.749 -26.844  -6.152  1.00 64.88           N  
ATOM   2981  CA  ARG B 100      -0.732 -26.984  -4.699  1.00 64.88           C  
ATOM   2982  C   ARG B 100       0.456 -27.812  -4.238  1.00 64.88           C  
ATOM   2983  CB  ARG B 100      -2.037 -27.609  -4.203  1.00 64.88           C  
ATOM   2984  O   ARG B 100       0.773 -28.844  -4.848  1.00 64.88           O  
ATOM   2985  CG  ARG B 100      -2.258 -27.453  -2.705  1.00 64.88           C  
ATOM   2986  CD  ARG B 100      -3.596 -28.047  -2.271  1.00 64.88           C  
ATOM   2987  NE  ARG B 100      -3.803 -27.906  -0.833  1.00 64.88           N  
ATOM   2988  NH1 ARG B 100      -5.949 -28.766  -0.853  1.00 64.88           N  
ATOM   2989  NH2 ARG B 100      -4.996 -28.094   1.120  1.00 64.88           N  
ATOM   2990  CZ  ARG B 100      -4.914 -28.250  -0.192  1.00 64.88           C  
ATOM   2991  N   VAL B 101       1.151 -27.359  -3.322  1.00 62.56           N  
ATOM   2992  CA  VAL B 101       2.207 -28.125  -2.654  1.00 62.56           C  
ATOM   2993  C   VAL B 101       1.905 -28.219  -1.160  1.00 62.56           C  
ATOM   2994  CB  VAL B 101       3.594 -27.484  -2.879  1.00 62.56           C  
ATOM   2995  O   VAL B 101       1.606 -27.203  -0.514  1.00 62.56           O  
ATOM   2996  CG1 VAL B 101       4.672 -28.234  -2.104  1.00 62.56           C  
ATOM   2997  CG2 VAL B 101       3.930 -27.438  -4.367  1.00 62.56           C  
ATOM   2998  N   GLN B 102       1.723 -29.359  -0.685  1.00 61.66           N  
ATOM   2999  CA  GLN B 102       1.569 -29.609   0.746  1.00 61.66           C  
ATOM   3000  C   GLN B 102       2.736 -30.422   1.294  1.00 61.66           C  
ATOM   3001  CB  GLN B 102       0.247 -30.312   1.031  1.00 61.66           C  
ATOM   3002  O   GLN B 102       3.070 -31.484   0.752  1.00 61.66           O  
ATOM   3003  CG  GLN B 102      -0.112 -30.375   2.510  1.00 61.66           C  
ATOM   3004  CD  GLN B 102      -1.491 -30.969   2.756  1.00 61.66           C  
ATOM   3005  NE2 GLN B 102      -1.964 -30.859   3.994  1.00 61.66           N  
ATOM   3006  OE1 GLN B 102      -2.127 -31.500   1.840  1.00 61.66           O  
ATOM   3007  N   GLY B 103       3.502 -29.859   2.250  1.00 54.59           N  
ATOM   3008  CA  GLY B 103       4.625 -30.547   2.859  1.00 54.59           C  
ATOM   3009  C   GLY B 103       4.207 -31.516   3.957  1.00 54.59           C  
ATOM   3010  O   GLY B 103       3.119 -31.375   4.523  1.00 54.59           O  
ATOM   3011  N   GLY B 104       4.762 -32.688   4.105  1.00 45.94           N  
ATOM   3012  CA  GLY B 104       4.465 -33.750   5.055  1.00 45.94           C  
ATOM   3013  C   GLY B 104       4.512 -33.281   6.500  1.00 45.94           C  
ATOM   3014  O   GLY B 104       4.461 -32.094   6.773  1.00 45.94           O  
ATOM   3015  N   GLU B 105       5.223 -34.062   7.336  1.00 46.38           N  
ATOM   3016  CA  GLU B 105       5.105 -34.125   8.789  1.00 46.38           C  
ATOM   3017  C   GLU B 105       5.230 -32.719   9.398  1.00 46.38           C  
ATOM   3018  CB  GLU B 105       6.160 -35.031   9.391  1.00 46.38           C  
ATOM   3019  O   GLU B 105       4.375 -32.281  10.172  1.00 46.38           O  
ATOM   3020  CG  GLU B 105       5.777 -36.500   9.352  1.00 46.38           C  
ATOM   3021  CD  GLU B 105       6.824 -37.438   9.969  1.00 46.38           C  
ATOM   3022  OE1 GLU B 105       6.551 -38.625  10.148  1.00 46.38           O  
ATOM   3023  OE2 GLU B 105       7.930 -36.938  10.273  1.00 46.38           O  
ATOM   3024  N   SER B 106       6.523 -32.312   9.797  1.00 43.28           N  
ATOM   3025  CA  SER B 106       6.840 -31.312  10.797  1.00 43.28           C  
ATOM   3026  C   SER B 106       6.770 -29.906  10.203  1.00 43.28           C  
ATOM   3027  CB  SER B 106       8.234 -31.562  11.383  1.00 43.28           C  
ATOM   3028  O   SER B 106       7.234 -28.953  10.820  1.00 43.28           O  
ATOM   3029  OG  SER B 106       9.180 -31.781  10.352  1.00 43.28           O  
ATOM   3030  N   GLY B 107       5.762 -29.516   9.383  1.00 45.12           N  
ATOM   3031  CA  GLY B 107       5.543 -28.109   9.070  1.00 45.12           C  
ATOM   3032  C   GLY B 107       4.617 -27.906   7.891  1.00 45.12           C  
ATOM   3033  O   GLY B 107       5.023 -28.062   6.738  1.00 45.12           O  
ATOM   3034  N   ALA B 108       3.258 -28.328   8.078  1.00 50.00           N  
ATOM   3035  CA  ALA B 108       2.105 -28.266   7.188  1.00 50.00           C  
ATOM   3036  C   ALA B 108       2.148 -27.000   6.332  1.00 50.00           C  
ATOM   3037  CB  ALA B 108       0.807 -28.312   7.984  1.00 50.00           C  
ATOM   3038  O   ALA B 108       1.754 -25.922   6.785  1.00 50.00           O  
ATOM   3039  N   GLN B 109       3.221 -26.922   5.559  1.00 55.28           N  
ATOM   3040  CA  GLN B 109       3.170 -25.797   4.637  1.00 55.28           C  
ATOM   3041  C   GLN B 109       2.318 -26.125   3.412  1.00 55.28           C  
ATOM   3042  CB  GLN B 109       4.578 -25.391   4.199  1.00 55.28           C  
ATOM   3043  O   GLN B 109       2.391 -27.234   2.881  1.00 55.28           O  
ATOM   3044  CG  GLN B 109       5.457 -24.891   5.344  1.00 55.28           C  
ATOM   3045  CD  GLN B 109       6.859 -24.531   4.891  1.00 55.28           C  
ATOM   3046  NE2 GLN B 109       7.609 -23.875   5.766  1.00 55.28           N  
ATOM   3047  OE1 GLN B 109       7.262 -24.844   3.768  1.00 55.28           O  
ATOM   3048  N   ARG B 110       1.324 -25.234   3.121  1.00 60.22           N  
ATOM   3049  CA  ARG B 110       0.497 -25.328   1.922  1.00 60.22           C  
ATOM   3050  C   ARG B 110       0.718 -24.125   1.012  1.00 60.22           C  
ATOM   3051  CB  ARG B 110      -0.983 -25.438   2.297  1.00 60.22           C  
ATOM   3052  O   ARG B 110       0.696 -22.984   1.472  1.00 60.22           O  
ATOM   3053  CG  ARG B 110      -1.883 -25.844   1.141  1.00 60.22           C  
ATOM   3054  CD  ARG B 110      -3.330 -26.016   1.584  1.00 60.22           C  
ATOM   3055  NE  ARG B 110      -4.215 -26.266   0.450  1.00 60.22           N  
ATOM   3056  NH1 ARG B 110      -6.117 -25.469   1.495  1.00 60.22           N  
ATOM   3057  NH2 ARG B 110      -6.230 -26.266  -0.651  1.00 60.22           N  
ATOM   3058  CZ  ARG B 110      -5.520 -26.000   0.434  1.00 60.22           C  
ATOM   3059  N   VAL B 111       1.197 -24.375  -0.158  1.00 62.19           N  
ATOM   3060  CA  VAL B 111       1.312 -23.328  -1.171  1.00 62.19           C  
ATOM   3061  C   VAL B 111       0.373 -23.625  -2.336  1.00 62.19           C  
ATOM   3062  CB  VAL B 111       2.766 -23.188  -1.681  1.00 62.19           C  
ATOM   3063  O   VAL B 111       0.368 -24.750  -2.865  1.00 62.19           O  
ATOM   3064  CG1 VAL B 111       2.889 -22.000  -2.643  1.00 62.19           C  
ATOM   3065  CG2 VAL B 111       3.729 -23.031  -0.506  1.00 62.19           C  
ATOM   3066  N   GLU B 112      -0.544 -22.688  -2.637  1.00 62.28           N  
ATOM   3067  CA  GLU B 112      -1.486 -22.828  -3.742  1.00 62.28           C  
ATOM   3068  C   GLU B 112      -1.404 -21.641  -4.699  1.00 62.28           C  
ATOM   3069  CB  GLU B 112      -2.914 -22.984  -3.215  1.00 62.28           C  
ATOM   3070  O   GLU B 112      -1.182 -20.516  -4.273  1.00 62.28           O  
ATOM   3071  CG  GLU B 112      -3.131 -24.234  -2.379  1.00 62.28           C  
ATOM   3072  CD  GLU B 112      -4.531 -24.328  -1.791  1.00 62.28           C  
ATOM   3073  OE1 GLU B 112      -4.832 -25.328  -1.103  1.00 62.28           O  
ATOM   3074  OE2 GLU B 112      -5.332 -23.406  -2.021  1.00 62.28           O  
ATOM   3075  N   SER B 113      -1.479 -21.938  -5.941  1.00 64.88           N  
ATOM   3076  CA  SER B 113      -1.608 -20.891  -6.953  1.00 64.88           C  
ATOM   3077  C   SER B 113      -2.684 -21.250  -7.977  1.00 64.88           C  
ATOM   3078  CB  SER B 113      -0.273 -20.656  -7.664  1.00 64.88           C  
ATOM   3079  O   SER B 113      -2.822 -22.406  -8.359  1.00 64.88           O  
ATOM   3080  OG  SER B 113      -0.064 -21.641  -8.664  1.00 64.88           O  
ATOM   3081  N   ARG B 114      -3.613 -20.250  -8.219  1.00 64.75           N  
ATOM   3082  CA  ARG B 114      -4.598 -20.344  -9.289  1.00 64.75           C  
ATOM   3083  C   ARG B 114      -4.461 -19.188 -10.273  1.00 64.75           C  
ATOM   3084  CB  ARG B 114      -6.016 -20.375  -8.711  1.00 64.75           C  
ATOM   3085  O   ARG B 114      -4.449 -18.031  -9.867  1.00 64.75           O  
ATOM   3086  CG  ARG B 114      -6.371 -21.688  -8.023  1.00 64.75           C  
ATOM   3087  CD  ARG B 114      -7.801 -21.672  -7.492  1.00 64.75           C  
ATOM   3088  NE  ARG B 114      -8.109 -22.891  -6.742  1.00 64.75           N  
ATOM   3089  NH1 ARG B 114     -10.273 -22.266  -6.227  1.00 64.75           N  
ATOM   3090  NH2 ARG B 114      -9.445 -24.281  -5.508  1.00 64.75           N  
ATOM   3091  CZ  ARG B 114      -9.273 -23.156  -6.160  1.00 64.75           C  
ATOM   3092  N   VAL B 115      -4.227 -19.469 -11.398  1.00 63.34           N  
ATOM   3093  CA  VAL B 115      -4.156 -18.469 -12.453  1.00 63.34           C  
ATOM   3094  C   VAL B 115      -5.227 -18.750 -13.508  1.00 63.34           C  
ATOM   3095  CB  VAL B 115      -2.756 -18.438 -13.109  1.00 63.34           C  
ATOM   3096  O   VAL B 115      -5.375 -19.875 -13.969  1.00 63.34           O  
ATOM   3097  CG1 VAL B 115      -2.656 -17.281 -14.109  1.00 63.34           C  
ATOM   3098  CG2 VAL B 115      -1.669 -18.312 -12.047  1.00 63.34           C  
ATOM   3099  N   GLN B 116      -6.133 -17.766 -13.773  1.00 60.03           N  
ATOM   3100  CA  GLN B 116      -7.156 -17.875 -14.812  1.00 60.03           C  
ATOM   3101  C   GLN B 116      -7.016 -16.766 -15.844  1.00 60.03           C  
ATOM   3102  CB  GLN B 116      -8.555 -17.844 -14.188  1.00 60.03           C  
ATOM   3103  O   GLN B 116      -6.848 -15.594 -15.492  1.00 60.03           O  
ATOM   3104  CG  GLN B 116      -9.656 -18.297 -15.141  1.00 60.03           C  
ATOM   3105  CD  GLN B 116     -11.016 -18.375 -14.461  1.00 60.03           C  
ATOM   3106  NE2 GLN B 116     -11.977 -19.000 -15.141  1.00 60.03           N  
ATOM   3107  OE1 GLN B 116     -11.188 -17.906 -13.336  1.00 60.03           O  
ATOM   3108  N   GLY B 117      -6.902 -17.094 -17.125  1.00 56.84           N  
ATOM   3109  CA  GLY B 117      -6.984 -16.156 -18.234  1.00 56.84           C  
ATOM   3110  C   GLY B 117      -8.211 -16.359 -19.109  1.00 56.84           C  
ATOM   3111  O   GLY B 117      -8.602 -17.500 -19.391  1.00 56.84           O  
ATOM   3112  N   GLY B 118      -9.227 -15.414 -19.281  1.00 50.91           N  
ATOM   3113  CA  GLY B 118     -10.406 -15.547 -20.125  1.00 50.91           C  
ATOM   3114  C   GLY B 118     -10.328 -14.727 -21.391  1.00 50.91           C  
ATOM   3115  O   GLY B 118      -9.414 -13.914 -21.562  1.00 50.91           O  
ATOM   3116  N   GLU B 119     -11.141 -15.023 -22.469  1.00 50.38           N  
ATOM   3117  CA  GLU B 119     -11.242 -14.422 -23.797  1.00 50.38           C  
ATOM   3118  C   GLU B 119     -11.328 -12.898 -23.703  1.00 50.38           C  
ATOM   3119  CB  GLU B 119     -12.461 -14.969 -24.531  1.00 50.38           C  
ATOM   3120  O   GLU B 119     -10.766 -12.195 -24.547  1.00 50.38           O  
ATOM   3121  CG  GLU B 119     -12.227 -16.328 -25.172  1.00 50.38           C  
ATOM   3122  CD  GLU B 119     -13.430 -16.844 -25.953  1.00 50.38           C  
ATOM   3123  OE1 GLU B 119     -13.320 -17.906 -26.609  1.00 50.38           O  
ATOM   3124  OE2 GLU B 119     -14.492 -16.188 -25.906  1.00 50.38           O  
ATOM   3125  N   SER B 120     -11.953 -12.281 -22.625  1.00 50.22           N  
ATOM   3126  CA  SER B 120     -12.164 -10.836 -22.641  1.00 50.22           C  
ATOM   3127  C   SER B 120     -11.195 -10.133 -21.688  1.00 50.22           C  
ATOM   3128  CB  SER B 120     -13.602 -10.500 -22.234  1.00 50.22           C  
ATOM   3129  O   SER B 120     -11.477  -9.031 -21.203  1.00 50.22           O  
ATOM   3130  OG  SER B 120     -14.109 -11.453 -21.312  1.00 50.22           O  
ATOM   3131  N   GLY B 121     -10.109 -10.688 -21.625  1.00 49.97           N  
ATOM   3132  CA  GLY B 121      -9.039  -9.930 -20.984  1.00 49.97           C  
ATOM   3133  C   GLY B 121      -9.047 -10.055 -19.469  1.00 49.97           C  
ATOM   3134  O   GLY B 121      -8.156  -9.523 -18.797  1.00 49.97           O  
ATOM   3135  N   ALA B 122     -10.086 -10.812 -19.000  1.00 51.28           N  
ATOM   3136  CA  ALA B 122     -10.047 -10.891 -17.547  1.00 51.28           C  
ATOM   3137  C   ALA B 122      -9.031 -11.930 -17.078  1.00 51.28           C  
ATOM   3138  CB  ALA B 122     -11.430 -11.219 -16.984  1.00 51.28           C  
ATOM   3139  O   ALA B 122      -9.000 -13.055 -17.594  1.00 51.28           O  
ATOM   3140  N   GLN B 123      -8.055 -11.430 -16.547  1.00 56.50           N  
ATOM   3141  CA  GLN B 123      -7.062 -12.328 -15.969  1.00 56.50           C  
ATOM   3142  C   GLN B 123      -7.086 -12.258 -14.445  1.00 56.50           C  
ATOM   3143  CB  GLN B 123      -5.664 -12.000 -16.484  1.00 56.50           C  
ATOM   3144  O   GLN B 123      -7.301 -11.188 -13.875  1.00 56.50           O  
ATOM   3145  CG  GLN B 123      -5.555 -12.023 -18.016  1.00 56.50           C  
ATOM   3146  CD  GLN B 123      -4.211 -11.523 -18.500  1.00 56.50           C  
ATOM   3147  NE2 GLN B 123      -3.943 -11.727 -19.797  1.00 56.50           N  
ATOM   3148  OE1 GLN B 123      -3.422 -10.961 -17.750  1.00 56.50           O  
ATOM   3149  N   ARG B 124      -7.008 -13.523 -13.789  1.00 61.81           N  
ATOM   3150  CA  ARG B 124      -6.957 -13.594 -12.336  1.00 61.81           C  
ATOM   3151  C   ARG B 124      -5.836 -14.516 -11.867  1.00 61.81           C  
ATOM   3152  CB  ARG B 124      -8.297 -14.070 -11.766  1.00 61.81           C  
ATOM   3153  O   ARG B 124      -5.633 -15.594 -12.430  1.00 61.81           O  
ATOM   3154  CG  ARG B 124      -8.398 -13.984 -10.258  1.00 61.81           C  
ATOM   3155  CD  ARG B 124      -9.773 -14.398  -9.750  1.00 61.81           C  
ATOM   3156  NE  ARG B 124      -9.844 -14.383  -8.297  1.00 61.81           N  
ATOM   3157  NH1 ARG B 124     -11.445 -16.031  -8.148  1.00 61.81           N  
ATOM   3158  NH2 ARG B 124     -10.617 -15.062  -6.242  1.00 61.81           N  
ATOM   3159  CZ  ARG B 124     -10.633 -15.164  -7.566  1.00 61.81           C  
ATOM   3160  N   VAL B 125      -4.996 -14.055 -10.961  1.00 64.00           N  
ATOM   3161  CA  VAL B 125      -3.977 -14.867 -10.297  1.00 64.00           C  
ATOM   3162  C   VAL B 125      -4.219 -14.875  -8.789  1.00 64.00           C  
ATOM   3163  CB  VAL B 125      -2.555 -14.344 -10.609  1.00 64.00           C  
ATOM   3164  O   VAL B 125      -4.414 -13.820  -8.180  1.00 64.00           O  
ATOM   3165  CG1 VAL B 125      -1.504 -15.180  -9.875  1.00 64.00           C  
ATOM   3166  CG2 VAL B 125      -2.297 -14.359 -12.117  1.00 64.00           C  
ATOM   3167  N   GLU B 126      -4.328 -16.016  -8.188  1.00 65.00           N  
ATOM   3168  CA  GLU B 126      -4.406 -16.188  -6.738  1.00 65.00           C  
ATOM   3169  C   GLU B 126      -3.285 -17.094  -6.230  1.00 65.00           C  
ATOM   3170  CB  GLU B 126      -5.766 -16.766  -6.336  1.00 65.00           C  
ATOM   3171  O   GLU B 126      -3.006 -18.141  -6.816  1.00 65.00           O  
ATOM   3172  CG  GLU B 126      -6.938 -15.844  -6.652  1.00 65.00           C  
ATOM   3173  CD  GLU B 126      -8.289 -16.453  -6.324  1.00 65.00           C  
ATOM   3174  OE1 GLU B 126      -9.328 -15.797  -6.551  1.00 65.00           O  
ATOM   3175  OE2 GLU B 126      -8.305 -17.609  -5.832  1.00 65.00           O  
ATOM   3176  N   SER B 127      -2.609 -16.656  -5.305  1.00 63.53           N  
ATOM   3177  CA  SER B 127      -1.575 -17.453  -4.660  1.00 63.53           C  
ATOM   3178  C   SER B 127      -1.738 -17.453  -3.145  1.00 63.53           C  
ATOM   3179  CB  SER B 127      -0.186 -16.938  -5.035  1.00 63.53           C  
ATOM   3180  O   SER B 127      -2.078 -16.422  -2.555  1.00 63.53           O  
ATOM   3181  OG  SER B 127      -0.099 -16.688  -6.426  1.00 63.53           O  
ATOM   3182  N   ARG B 128      -1.576 -18.625  -2.508  1.00 63.50           N  
ATOM   3183  CA  ARG B 128      -1.639 -18.766  -1.056  1.00 63.50           C  
ATOM   3184  C   ARG B 128      -0.492 -19.625  -0.535  1.00 63.50           C  
ATOM   3185  CB  ARG B 128      -2.980 -19.359  -0.628  1.00 63.50           C  
ATOM   3186  O   ARG B 128      -0.160 -20.656  -1.131  1.00 63.50           O  
ATOM   3187  CG  ARG B 128      -4.148 -18.391  -0.719  1.00 63.50           C  
ATOM   3188  CD  ARG B 128      -5.453 -19.047  -0.275  1.00 63.50           C  
ATOM   3189  NE  ARG B 128      -6.586 -18.125  -0.436  1.00 63.50           N  
ATOM   3190  NH1 ARG B 128      -8.180 -19.688   0.169  1.00 63.50           N  
ATOM   3191  NH2 ARG B 128      -8.805 -17.547  -0.399  1.00 63.50           N  
ATOM   3192  CZ  ARG B 128      -7.855 -18.453  -0.222  1.00 63.50           C  
ATOM   3193  N   VAL B 129       0.149 -19.188   0.414  1.00 61.72           N  
ATOM   3194  CA  VAL B 129       1.150 -19.969   1.137  1.00 61.72           C  
ATOM   3195  C   VAL B 129       0.771 -20.047   2.613  1.00 61.72           C  
ATOM   3196  CB  VAL B 129       2.561 -19.359   0.984  1.00 61.72           C  
ATOM   3197  O   VAL B 129       0.453 -19.031   3.240  1.00 61.72           O  
ATOM   3198  CG1 VAL B 129       3.580 -20.125   1.816  1.00 61.72           C  
ATOM   3199  CG2 VAL B 129       2.975 -19.328  -0.486  1.00 61.72           C  
ATOM   3200  N   GLN B 130       0.542 -21.219   3.104  1.00 61.19           N  
ATOM   3201  CA  GLN B 130       0.318 -21.453   4.527  1.00 61.19           C  
ATOM   3202  C   GLN B 130       1.440 -22.297   5.133  1.00 61.19           C  
ATOM   3203  CB  GLN B 130      -1.030 -22.141   4.754  1.00 61.19           C  
ATOM   3204  O   GLN B 130       1.755 -23.375   4.629  1.00 61.19           O  
ATOM   3205  CG  GLN B 130      -1.441 -22.219   6.219  1.00 61.19           C  
ATOM   3206  CD  GLN B 130      -2.840 -22.766   6.406  1.00 61.19           C  
ATOM   3207  NE2 GLN B 130      -3.346 -22.703   7.633  1.00 61.19           N  
ATOM   3208  OE1 GLN B 130      -3.461 -23.266   5.457  1.00 61.19           O  
ATOM   3209  N   GLY B 131       2.217 -21.750   6.098  1.00 53.75           N  
ATOM   3210  CA  GLY B 131       3.289 -22.469   6.762  1.00 53.75           C  
ATOM   3211  C   GLY B 131       2.811 -23.297   7.938  1.00 53.75           C  
ATOM   3212  O   GLY B 131       1.756 -23.016   8.516  1.00 53.75           O  
ATOM   3213  N   GLY B 132       3.236 -24.547   8.164  1.00 45.56           N  
ATOM   3214  CA  GLY B 132       2.865 -25.547   9.164  1.00 45.56           C  
ATOM   3215  C   GLY B 132       2.943 -25.016  10.586  1.00 45.56           C  
ATOM   3216  O   GLY B 132       2.908 -23.812  10.805  1.00 45.56           O  
ATOM   3217  N   GLU B 133       3.816 -25.797  11.406  1.00 46.09           N  
ATOM   3218  CA  GLU B 133       3.705 -25.828  12.867  1.00 46.09           C  
ATOM   3219  C   GLU B 133       3.758 -24.422  13.453  1.00 46.09           C  
ATOM   3220  CB  GLU B 133       4.812 -26.688  13.469  1.00 46.09           C  
ATOM   3221  O   GLU B 133       2.805 -23.969  14.086  1.00 46.09           O  
ATOM   3222  CG  GLU B 133       4.527 -28.188  13.414  1.00 46.09           C  
ATOM   3223  CD  GLU B 133       5.613 -29.031  14.062  1.00 46.09           C  
ATOM   3224  OE1 GLU B 133       5.414 -30.250  14.227  1.00 46.09           O  
ATOM   3225  OE2 GLU B 133       6.672 -28.453  14.414  1.00 46.09           O  
ATOM   3226  N   SER B 134       4.949 -24.078  14.141  1.00 42.00           N  
ATOM   3227  CA  SER B 134       5.141 -23.031  15.141  1.00 42.00           C  
ATOM   3228  C   SER B 134       5.188 -21.656  14.484  1.00 42.00           C  
ATOM   3229  CB  SER B 134       6.426 -23.266  15.930  1.00 42.00           C  
ATOM   3230  O   SER B 134       6.254 -21.188  14.078  1.00 42.00           O  
ATOM   3231  OG  SER B 134       7.492 -23.625  15.062  1.00 42.00           O  
ATOM   3232  N   GLY B 135       4.039 -20.953  13.961  1.00 44.50           N  
ATOM   3233  CA  GLY B 135       3.867 -19.562  13.547  1.00 44.50           C  
ATOM   3234  C   GLY B 135       3.160 -19.422  12.211  1.00 44.50           C  
ATOM   3235  O   GLY B 135       3.809 -19.281  11.172  1.00 44.50           O  
ATOM   3236  N   ALA B 136       1.927 -20.047  12.102  1.00 48.81           N  
ATOM   3237  CA  ALA B 136       0.988 -20.141  10.992  1.00 48.81           C  
ATOM   3238  C   ALA B 136       0.978 -18.875  10.164  1.00 48.81           C  
ATOM   3239  CB  ALA B 136      -0.416 -20.453  11.508  1.00 48.81           C  
ATOM   3240  O   ALA B 136       0.558 -17.812  10.641  1.00 48.81           O  
ATOM   3241  N   GLN B 137       1.955 -18.750   9.367  1.00 52.97           N  
ATOM   3242  CA  GLN B 137       1.909 -17.625   8.438  1.00 52.97           C  
ATOM   3243  C   GLN B 137       1.067 -17.969   7.207  1.00 52.97           C  
ATOM   3244  CB  GLN B 137       3.322 -17.234   8.008  1.00 52.97           C  
ATOM   3245  O   GLN B 137       1.092 -19.109   6.727  1.00 52.97           O  
ATOM   3246  CG  GLN B 137       4.195 -16.734   9.148  1.00 52.97           C  
ATOM   3247  CD  GLN B 137       5.598 -16.375   8.703  1.00 52.97           C  
ATOM   3248  NE2 GLN B 137       6.344 -15.703   9.578  1.00 52.97           N  
ATOM   3249  OE1 GLN B 137       6.012 -16.688   7.582  1.00 52.97           O  
ATOM   3250  N   ARG B 138       0.073 -17.062   6.926  1.00 59.16           N  
ATOM   3251  CA  ARG B 138      -0.718 -17.156   5.703  1.00 59.16           C  
ATOM   3252  C   ARG B 138      -0.467 -15.961   4.793  1.00 59.16           C  
ATOM   3253  CB  ARG B 138      -2.209 -17.266   6.031  1.00 59.16           C  
ATOM   3254  O   ARG B 138      -0.521 -14.812   5.242  1.00 59.16           O  
ATOM   3255  CG  ARG B 138      -3.080 -17.625   4.840  1.00 59.16           C  
ATOM   3256  CD  ARG B 138      -4.543 -17.766   5.234  1.00 59.16           C  
ATOM   3257  NE  ARG B 138      -5.383 -18.078   4.082  1.00 59.16           N  
ATOM   3258  NH1 ARG B 138      -7.273 -17.062   4.922  1.00 59.16           N  
ATOM   3259  NH2 ARG B 138      -7.332 -18.078   2.867  1.00 59.16           N  
ATOM   3260  CZ  ARG B 138      -6.660 -17.734   3.959  1.00 59.16           C  
ATOM   3261  N   VAL B 139       0.043 -16.172   3.658  1.00 60.03           N  
ATOM   3262  CA  VAL B 139       0.199 -15.125   2.650  1.00 60.03           C  
ATOM   3263  C   VAL B 139      -0.683 -15.438   1.443  1.00 60.03           C  
ATOM   3264  CB  VAL B 139       1.672 -14.977   2.211  1.00 60.03           C  
ATOM   3265  O   VAL B 139      -0.667 -16.562   0.929  1.00 60.03           O  
ATOM   3266  CG1 VAL B 139       1.834 -13.797   1.258  1.00 60.03           C  
ATOM   3267  CG2 VAL B 139       2.578 -14.812   3.430  1.00 60.03           C  
ATOM   3268  N   GLU B 140      -1.562 -14.523   1.071  1.00 60.78           N  
ATOM   3269  CA  GLU B 140      -2.439 -14.664  -0.087  1.00 60.78           C  
ATOM   3270  C   GLU B 140      -2.297 -13.477  -1.037  1.00 60.78           C  
ATOM   3271  CB  GLU B 140      -3.896 -14.812   0.356  1.00 60.78           C  
ATOM   3272  O   GLU B 140      -2.109 -12.344  -0.596  1.00 60.78           O  
ATOM   3273  CG  GLU B 140      -4.160 -16.047   1.204  1.00 60.78           C  
ATOM   3274  CD  GLU B 140      -5.598 -16.156   1.690  1.00 60.78           C  
ATOM   3275  OE1 GLU B 140      -5.938 -17.141   2.371  1.00 60.78           O  
ATOM   3276  OE2 GLU B 140      -6.387 -15.227   1.388  1.00 60.78           O  
ATOM   3277  N   SER B 141      -2.283 -13.695  -2.299  1.00 62.75           N  
ATOM   3278  CA  SER B 141      -2.354 -12.656  -3.314  1.00 62.75           C  
ATOM   3279  C   SER B 141      -3.373 -13.000  -4.395  1.00 62.75           C  
ATOM   3280  CB  SER B 141      -0.980 -12.430  -3.949  1.00 62.75           C  
ATOM   3281  O   SER B 141      -3.490 -14.156  -4.797  1.00 62.75           O  
ATOM   3282  OG  SER B 141      -1.102 -11.734  -5.180  1.00 62.75           O  
ATOM   3283  N   ARG B 142      -4.234 -12.008  -4.652  1.00 62.41           N  
ATOM   3284  CA  ARG B 142      -5.164 -12.102  -5.773  1.00 62.41           C  
ATOM   3285  C   ARG B 142      -4.980 -10.930  -6.734  1.00 62.41           C  
ATOM   3286  CB  ARG B 142      -6.609 -12.148  -5.270  1.00 62.41           C  
ATOM   3287  O   ARG B 142      -4.988  -9.773  -6.312  1.00 62.41           O  
ATOM   3288  CG  ARG B 142      -6.992 -13.469  -4.625  1.00 62.41           C  
ATOM   3289  CD  ARG B 142      -8.445 -13.477  -4.172  1.00 62.41           C  
ATOM   3290  NE  ARG B 142      -8.773 -14.688  -3.430  1.00 62.41           N  
ATOM   3291  NH1 ARG B 142     -10.953 -14.062  -2.969  1.00 62.41           N  
ATOM   3292  NH2 ARG B 142     -10.148 -16.078  -2.225  1.00 62.41           N  
ATOM   3293  CZ  ARG B 142      -9.961 -14.938  -2.875  1.00 62.41           C  
ATOM   3294  N   VAL B 143      -4.672 -11.180  -7.852  1.00 60.19           N  
ATOM   3295  CA  VAL B 143      -4.559 -10.156  -8.883  1.00 60.19           C  
ATOM   3296  C   VAL B 143      -5.574 -10.430  -9.992  1.00 60.19           C  
ATOM   3297  CB  VAL B 143      -3.131 -10.102  -9.477  1.00 60.19           C  
ATOM   3298  O   VAL B 143      -5.691 -11.555 -10.477  1.00 60.19           O  
ATOM   3299  CG1 VAL B 143      -2.998  -8.945 -10.461  1.00 60.19           C  
ATOM   3300  CG2 VAL B 143      -2.098  -9.977  -8.359  1.00 60.19           C  
ATOM   3301  N   GLN B 144      -6.457  -9.484 -10.273  1.00 57.59           N  
ATOM   3302  CA  GLN B 144      -7.438  -9.609 -11.344  1.00 57.59           C  
ATOM   3303  C   GLN B 144      -7.285  -8.484 -12.367  1.00 57.59           C  
ATOM   3304  CB  GLN B 144      -8.859  -9.609 -10.773  1.00 57.59           C  
ATOM   3305  O   GLN B 144      -7.141  -7.320 -11.992  1.00 57.59           O  
ATOM   3306  CG  GLN B 144      -9.922 -10.047 -11.773  1.00 57.59           C  
ATOM   3307  CD  GLN B 144     -11.297 -10.188 -11.148  1.00 57.59           C  
ATOM   3308  NE2 GLN B 144     -12.211 -10.828 -11.867  1.00 57.59           N  
ATOM   3309  OE1 GLN B 144     -11.531  -9.727 -10.023  1.00 57.59           O  
ATOM   3310  N   GLY B 145      -7.082  -8.781 -13.602  1.00 53.41           N  
ATOM   3311  CA  GLY B 145      -7.164  -7.840 -14.703  1.00 53.41           C  
ATOM   3312  C   GLY B 145      -8.453  -7.953 -15.492  1.00 53.41           C  
ATOM   3313  O   GLY B 145      -8.906  -9.062 -15.789  1.00 53.41           O  
ATOM   3314  N   GLY B 146      -9.414  -7.027 -15.359  1.00 47.50           N  
ATOM   3315  CA  GLY B 146     -10.680  -7.047 -16.078  1.00 47.50           C  
ATOM   3316  C   GLY B 146     -10.578  -6.441 -17.469  1.00 47.50           C  
ATOM   3317  O   GLY B 146      -9.523  -5.941 -17.859  1.00 47.50           O  
ATOM   3318  N   GLU B 147     -11.742  -6.574 -18.047  1.00 49.09           N  
ATOM   3319  CA  GLU B 147     -11.977  -5.824 -19.281  1.00 49.09           C  
ATOM   3320  C   GLU B 147     -11.891  -4.320 -19.031  1.00 49.09           C  
ATOM   3321  CB  GLU B 147     -13.344  -6.184 -19.875  1.00 49.09           C  
ATOM   3322  O   GLU B 147     -12.172  -3.850 -17.938  1.00 49.09           O  
ATOM   3323  CG  GLU B 147     -13.391  -7.570 -20.500  1.00 49.09           C  
ATOM   3324  CD  GLU B 147     -14.703  -7.859 -21.219  1.00 49.09           C  
ATOM   3325  OE1 GLU B 147     -14.828  -8.922 -21.859  1.00 49.09           O  
ATOM   3326  OE2 GLU B 147     -15.625  -7.012 -21.125  1.00 49.09           O  
ATOM   3327  N   SER B 148     -11.438  -3.566 -19.938  1.00 47.72           N  
ATOM   3328  CA  SER B 148     -11.359  -2.111 -20.016  1.00 47.72           C  
ATOM   3329  C   SER B 148     -10.375  -1.551 -19.000  1.00 47.72           C  
ATOM   3330  CB  SER B 148     -12.734  -1.487 -19.812  1.00 47.72           C  
ATOM   3331  O   SER B 148     -10.539  -0.422 -18.531  1.00 47.72           O  
ATOM   3332  OG  SER B 148     -13.766  -2.395 -20.188  1.00 47.72           O  
ATOM   3333  N   GLY B 149      -9.547  -2.363 -18.531  1.00 47.66           N  
ATOM   3334  CA  GLY B 149      -8.414  -1.791 -17.812  1.00 47.66           C  
ATOM   3335  C   GLY B 149      -8.555  -1.884 -16.297  1.00 47.66           C  
ATOM   3336  O   GLY B 149      -7.688  -1.403 -15.570  1.00 47.66           O  
ATOM   3337  N   ALA B 150      -9.672  -2.441 -15.828  1.00 49.41           N  
ATOM   3338  CA  ALA B 150      -9.773  -2.527 -14.367  1.00 49.41           C  
ATOM   3339  C   ALA B 150      -8.820  -3.586 -13.820  1.00 49.41           C  
ATOM   3340  CB  ALA B 150     -11.203  -2.838 -13.945  1.00 49.41           C  
ATOM   3341  O   ALA B 150      -8.719  -4.684 -14.367  1.00 49.41           O  
ATOM   3342  N   GLN B 151      -7.898  -3.086 -13.125  1.00 52.28           N  
ATOM   3343  CA  GLN B 151      -6.980  -4.012 -12.477  1.00 52.28           C  
ATOM   3344  C   GLN B 151      -7.125  -3.957 -10.953  1.00 52.28           C  
ATOM   3345  CB  GLN B 151      -5.539  -3.711 -12.875  1.00 52.28           C  
ATOM   3346  O   GLN B 151      -7.359  -2.887 -10.391  1.00 52.28           O  
ATOM   3347  CG  GLN B 151      -5.301  -3.725 -14.383  1.00 52.28           C  
ATOM   3348  CD  GLN B 151      -3.910  -3.258 -14.766  1.00 52.28           C  
ATOM   3349  NE2 GLN B 151      -3.561  -3.412 -16.031  1.00 52.28           N  
ATOM   3350  OE1 GLN B 151      -3.154  -2.764 -13.922  1.00 52.28           O  
ATOM   3351  N   ARG B 152      -7.184  -5.223 -10.297  1.00 57.75           N  
ATOM   3352  CA  ARG B 152      -7.250  -5.316  -8.844  1.00 57.75           C  
ATOM   3353  C   ARG B 152      -6.172  -6.250  -8.305  1.00 57.75           C  
ATOM   3354  CB  ARG B 152      -8.633  -5.801  -8.398  1.00 57.75           C  
ATOM   3355  O   ARG B 152      -5.945  -7.332  -8.852  1.00 57.75           O  
ATOM   3356  CG  ARG B 152      -8.844  -5.758  -6.891  1.00 57.75           C  
ATOM   3357  CD  ARG B 152     -10.258  -6.180  -6.512  1.00 57.75           C  
ATOM   3358  NE  ARG B 152     -10.453  -6.156  -5.062  1.00 57.75           N  
ATOM   3359  NH1 ARG B 152     -11.781  -8.047  -5.004  1.00 57.75           N  
ATOM   3360  NH2 ARG B 152     -11.289  -6.926  -3.066  1.00 57.75           N  
ATOM   3361  CZ  ARG B 152     -11.172  -7.043  -4.383  1.00 57.75           C  
ATOM   3362  N   VAL B 153      -5.371  -5.805  -7.340  1.00 59.16           N  
ATOM   3363  CA  VAL B 153      -4.398  -6.629  -6.625  1.00 59.16           C  
ATOM   3364  C   VAL B 153      -4.746  -6.660  -5.141  1.00 59.16           C  
ATOM   3365  CB  VAL B 153      -2.959  -6.109  -6.824  1.00 59.16           C  
ATOM   3366  O   VAL B 153      -4.973  -5.617  -4.523  1.00 59.16           O  
ATOM   3367  CG1 VAL B 153      -1.966  -6.953  -6.031  1.00 59.16           C  
ATOM   3368  CG2 VAL B 153      -2.594  -6.105  -8.312  1.00 59.16           C  
ATOM   3369  N   GLU B 154      -4.949  -7.840  -4.602  1.00 60.38           N  
ATOM   3370  CA  GLU B 154      -5.133  -8.047  -3.168  1.00 60.38           C  
ATOM   3371  C   GLU B 154      -4.047  -8.953  -2.596  1.00 60.38           C  
ATOM   3372  CB  GLU B 154      -6.516  -8.633  -2.883  1.00 60.38           C  
ATOM   3373  O   GLU B 154      -3.725  -9.984  -3.182  1.00 60.38           O  
ATOM   3374  CG  GLU B 154      -7.668  -7.719  -3.264  1.00 60.38           C  
ATOM   3375  CD  GLU B 154      -9.031  -8.328  -3.004  1.00 60.38           C  
ATOM   3376  OE1 GLU B 154     -10.062  -7.668  -3.285  1.00 60.38           O  
ATOM   3377  OE2 GLU B 154      -9.078  -9.484  -2.514  1.00 60.38           O  
ATOM   3378  N   SER B 155      -3.438  -8.445  -1.631  1.00 58.25           N  
ATOM   3379  CA  SER B 155      -2.463  -9.273  -0.926  1.00 58.25           C  
ATOM   3380  C   SER B 155      -2.748  -9.305   0.572  1.00 58.25           C  
ATOM   3381  CB  SER B 155      -1.045  -8.758  -1.172  1.00 58.25           C  
ATOM   3382  O   SER B 155      -3.123  -8.289   1.161  1.00 58.25           O  
ATOM   3383  OG  SER B 155      -0.846  -8.469  -2.545  1.00 58.25           O  
ATOM   3384  N   ARG B 156      -2.713 -10.508   1.212  1.00 60.31           N  
ATOM   3385  CA  ARG B 156      -2.877 -10.680   2.650  1.00 60.31           C  
ATOM   3386  C   ARG B 156      -1.735 -11.508   3.234  1.00 60.31           C  
ATOM   3387  CB  ARG B 156      -4.219 -11.352   2.961  1.00 60.31           C  
ATOM   3388  O   ARG B 156      -1.352 -12.531   2.668  1.00 60.31           O  
ATOM   3389  CG  ARG B 156      -4.668 -11.188   4.406  1.00 60.31           C  
ATOM   3390  CD  ARG B 156      -6.027 -11.828   4.648  1.00 60.31           C  
ATOM   3391  NE  ARG B 156      -6.531 -11.531   5.984  1.00 60.31           N  
ATOM   3392  NH1 ARG B 156      -8.539 -12.633   5.695  1.00 60.31           N  
ATOM   3393  NH2 ARG B 156      -8.078 -11.594   7.684  1.00 60.31           N  
ATOM   3394  CZ  ARG B 156      -7.715 -11.922   6.453  1.00 60.31           C  
ATOM   3395  N   VAL B 157      -1.142 -10.992   4.172  1.00 57.31           N  
ATOM   3396  CA  VAL B 157      -0.135 -11.734   4.922  1.00 57.31           C  
ATOM   3397  C   VAL B 157      -0.557 -11.844   6.387  1.00 57.31           C  
ATOM   3398  CB  VAL B 157       1.257 -11.070   4.816  1.00 57.31           C  
ATOM   3399  O   VAL B 157      -0.927 -10.844   7.008  1.00 57.31           O  
ATOM   3400  CG1 VAL B 157       2.283 -11.836   5.656  1.00 57.31           C  
ATOM   3401  CG2 VAL B 157       1.703 -11.000   3.359  1.00 57.31           C  
ATOM   3402  N   GLN B 158      -0.799 -13.023   6.898  1.00 58.38           N  
ATOM   3403  CA  GLN B 158      -1.064 -13.289   8.312  1.00 58.38           C  
ATOM   3404  C   GLN B 158       0.077 -14.070   8.945  1.00 58.38           C  
ATOM   3405  CB  GLN B 158      -2.383 -14.047   8.477  1.00 58.38           C  
ATOM   3406  O   GLN B 158       0.417 -15.164   8.492  1.00 58.38           O  
ATOM   3407  CG  GLN B 158      -2.838 -14.172   9.922  1.00 58.38           C  
ATOM   3408  CD  GLN B 158      -4.207 -14.820  10.055  1.00 58.38           C  
ATOM   3409  NE2 GLN B 158      -4.777 -14.766  11.250  1.00 58.38           N  
ATOM   3410  OE1 GLN B 158      -4.746 -15.359   9.086  1.00 58.38           O  
ATOM   3411  N   GLY B 159       0.780 -13.422   9.930  1.00 50.25           N  
ATOM   3412  CA  GLY B 159       1.859 -14.094  10.633  1.00 50.25           C  
ATOM   3413  C   GLY B 159       1.369 -14.992  11.758  1.00 50.25           C  
ATOM   3414  O   GLY B 159       0.289 -14.773  12.312  1.00 50.25           O  
ATOM   3415  N   GLY B 160       1.771 -16.234  11.992  1.00 42.72           N  
ATOM   3416  CA  GLY B 160       1.402 -17.234  12.984  1.00 42.72           C  
ATOM   3417  C   GLY B 160       1.363 -16.688  14.398  1.00 42.72           C  
ATOM   3418  O   GLY B 160       1.335 -15.469  14.602  1.00 42.72           O  
ATOM   3419  N   GLU B 161       1.983 -17.406  15.359  1.00 43.47           N  
ATOM   3420  CA  GLU B 161       1.735 -17.344  16.797  1.00 43.47           C  
ATOM   3421  C   GLU B 161       1.794 -15.906  17.297  1.00 43.47           C  
ATOM   3422  CB  GLU B 161       2.744 -18.203  17.562  1.00 43.47           C  
ATOM   3423  O   GLU B 161       0.837 -15.414  17.906  1.00 43.47           O  
ATOM   3424  CG  GLU B 161       2.422 -19.688  17.531  1.00 43.47           C  
ATOM   3425  CD  GLU B 161       3.414 -20.531  18.328  1.00 43.47           C  
ATOM   3426  OE1 GLU B 161       3.162 -21.750  18.516  1.00 43.47           O  
ATOM   3427  OE2 GLU B 161       4.449 -19.984  18.750  1.00 43.47           O  
ATOM   3428  N   SER B 162       2.936 -15.492  18.016  1.00 41.91           N  
ATOM   3429  CA  SER B 162       3.119 -14.438  19.000  1.00 41.91           C  
ATOM   3430  C   SER B 162       3.193 -13.062  18.344  1.00 41.91           C  
ATOM   3431  CB  SER B 162       4.387 -14.695  19.828  1.00 41.91           C  
ATOM   3432  O   SER B 162       3.598 -12.094  18.984  1.00 41.91           O  
ATOM   3433  OG  SER B 162       5.391 -15.297  19.031  1.00 41.91           O  
ATOM   3434  N   GLY B 163       2.320 -12.695  17.250  1.00 41.88           N  
ATOM   3435  CA  GLY B 163       2.209 -11.328  16.766  1.00 41.88           C  
ATOM   3436  C   GLY B 163       1.533 -11.234  15.406  1.00 41.88           C  
ATOM   3437  O   GLY B 163       2.205 -11.125  14.375  1.00 41.88           O  
ATOM   3438  N   ALA B 164       0.250 -11.852  15.305  1.00 45.50           N  
ATOM   3439  CA  ALA B 164      -0.641 -12.047  14.164  1.00 45.50           C  
ATOM   3440  C   ALA B 164      -0.785 -10.766  13.352  1.00 45.50           C  
ATOM   3441  CB  ALA B 164      -2.010 -12.531  14.641  1.00 45.50           C  
ATOM   3442  O   ALA B 164      -1.382  -9.797  13.820  1.00 45.50           O  
ATOM   3443  N   GLN B 165       0.157 -10.414  12.766  1.00 46.56           N  
ATOM   3444  CA  GLN B 165       0.026  -9.266  11.875  1.00 46.56           C  
ATOM   3445  C   GLN B 165      -0.675  -9.648  10.578  1.00 46.56           C  
ATOM   3446  CB  GLN B 165       1.398  -8.656  11.570  1.00 46.56           C  
ATOM   3447  O   GLN B 165      -0.450 -10.734  10.039  1.00 46.56           O  
ATOM   3448  CG  GLN B 165       2.119  -8.125  12.805  1.00 46.56           C  
ATOM   3449  CD  GLN B 165       3.467  -7.512  12.469  1.00 46.56           C  
ATOM   3450  NE2 GLN B 165       4.078  -6.855  13.453  1.00 46.56           N  
ATOM   3451  OE1 GLN B 165       3.959  -7.629  11.344  1.00 46.56           O  
ATOM   3452  N   ARG B 166      -1.801  -8.977  10.320  1.00 53.38           N  
ATOM   3453  CA  ARG B 166      -2.510  -9.133   9.047  1.00 53.38           C  
ATOM   3454  C   ARG B 166      -2.340  -7.891   8.180  1.00 53.38           C  
ATOM   3455  CB  ARG B 166      -3.996  -9.398   9.297  1.00 53.38           C  
ATOM   3456  O   ARG B 166      -2.537  -6.766   8.641  1.00 53.38           O  
ATOM   3457  CG  ARG B 166      -4.773  -9.750   8.039  1.00 53.38           C  
ATOM   3458  CD  ARG B 166      -6.230 -10.078   8.344  1.00 53.38           C  
ATOM   3459  NE  ARG B 166      -7.000 -10.312   7.129  1.00 53.38           N  
ATOM   3460  NH1 ARG B 166      -8.945  -9.367   7.930  1.00 53.38           N  
ATOM   3461  NH2 ARG B 166      -8.875 -10.234   5.809  1.00 53.38           N  
ATOM   3462  CZ  ARG B 166      -8.273  -9.977   6.957  1.00 53.38           C  
ATOM   3463  N   VAL B 167      -1.674  -8.016   7.070  1.00 52.88           N  
ATOM   3464  CA  VAL B 167      -1.575  -6.934   6.094  1.00 52.88           C  
ATOM   3465  C   VAL B 167      -2.398  -7.281   4.855  1.00 52.88           C  
ATOM   3466  CB  VAL B 167      -0.107  -6.656   5.699  1.00 52.88           C  
ATOM   3467  O   VAL B 167      -2.283  -8.383   4.312  1.00 52.88           O  
ATOM   3468  CG1 VAL B 167      -0.020  -5.473   4.738  1.00 52.88           C  
ATOM   3469  CG2 VAL B 167       0.740  -6.402   6.945  1.00 52.88           C  
ATOM   3470  N   GLU B 168      -3.361  -6.484   4.508  1.00 52.97           N  
ATOM   3471  CA  GLU B 168      -4.141  -6.617   3.281  1.00 52.97           C  
ATOM   3472  C   GLU B 168      -3.951  -5.406   2.373  1.00 52.97           C  
ATOM   3473  CB  GLU B 168      -5.625  -6.801   3.605  1.00 52.97           C  
ATOM   3474  O   GLU B 168      -3.904  -4.270   2.848  1.00 52.97           O  
ATOM   3475  CG  GLU B 168      -5.934  -8.086   4.367  1.00 52.97           C  
ATOM   3476  CD  GLU B 168      -7.410  -8.242   4.707  1.00 52.97           C  
ATOM   3477  OE1 GLU B 168      -7.785  -9.273   5.309  1.00 52.97           O  
ATOM   3478  OE2 GLU B 168      -8.195  -7.328   4.363  1.00 52.97           O  
ATOM   3479  N   SER B 169      -3.641  -5.559   1.188  1.00 53.75           N  
ATOM   3480  CA  SER B 169      -3.586  -4.477   0.208  1.00 53.75           C  
ATOM   3481  C   SER B 169      -4.445  -4.793  -1.011  1.00 53.75           C  
ATOM   3482  CB  SER B 169      -2.143  -4.223  -0.229  1.00 53.75           C  
ATOM   3483  O   SER B 169      -4.457  -5.926  -1.495  1.00 53.75           O  
ATOM   3484  OG  SER B 169      -2.100  -3.332  -1.331  1.00 53.75           O  
ATOM   3485  N   ARG B 170      -5.328  -3.871  -1.262  1.00 54.84           N  
ATOM   3486  CA  ARG B 170      -6.145  -3.945  -2.469  1.00 54.84           C  
ATOM   3487  C   ARG B 170      -5.887  -2.748  -3.379  1.00 54.84           C  
ATOM   3488  CB  ARG B 170      -7.629  -4.023  -2.111  1.00 54.84           C  
ATOM   3489  O   ARG B 170      -5.863  -1.605  -2.916  1.00 54.84           O  
ATOM   3490  CG  ARG B 170      -8.500  -4.590  -3.221  1.00 54.84           C  
ATOM   3491  CD  ARG B 170      -9.961  -4.672  -2.799  1.00 54.84           C  
ATOM   3492  NE  ARG B 170     -10.758  -5.434  -3.760  1.00 54.84           N  
ATOM   3493  NH1 ARG B 170     -12.680  -5.434  -2.482  1.00 54.84           N  
ATOM   3494  NH2 ARG B 170     -12.656  -6.473  -4.527  1.00 54.84           N  
ATOM   3495  CZ  ARG B 170     -12.031  -5.777  -3.588  1.00 54.84           C  
ATOM   3496  N   VAL B 171      -5.449  -2.980  -4.512  1.00 53.53           N  
ATOM   3497  CA  VAL B 171      -5.277  -1.936  -5.516  1.00 53.53           C  
ATOM   3498  C   VAL B 171      -6.215  -2.191  -6.691  1.00 53.53           C  
ATOM   3499  CB  VAL B 171      -3.816  -1.854  -6.008  1.00 53.53           C  
ATOM   3500  O   VAL B 171      -6.266  -3.303  -7.227  1.00 53.53           O  
ATOM   3501  CG1 VAL B 171      -3.637  -0.686  -6.977  1.00 53.53           C  
ATOM   3502  CG2 VAL B 171      -2.861  -1.722  -4.820  1.00 53.53           C  
ATOM   3503  N   GLN B 172      -7.148  -1.302  -6.941  1.00 51.19           N  
ATOM   3504  CA  GLN B 172      -8.055  -1.404  -8.078  1.00 51.19           C  
ATOM   3505  C   GLN B 172      -7.816  -0.272  -9.078  1.00 51.19           C  
ATOM   3506  CB  GLN B 172      -9.508  -1.396  -7.613  1.00 51.19           C  
ATOM   3507  O   GLN B 172      -7.695   0.890  -8.688  1.00 51.19           O  
ATOM   3508  CG  GLN B 172     -10.492  -1.951  -8.641  1.00 51.19           C  
ATOM   3509  CD  GLN B 172     -11.898  -2.104  -8.086  1.00 51.19           C  
ATOM   3510  NE2 GLN B 172     -12.727  -2.871  -8.781  1.00 51.19           N  
ATOM   3511  OE1 GLN B 172     -12.227  -1.536  -7.039  1.00 51.19           O  
ATOM   3512  N   GLY B 173      -7.461  -0.512 -10.320  1.00 48.22           N  
ATOM   3513  CA  GLY B 173      -7.418   0.460 -11.398  1.00 48.22           C  
ATOM   3514  C   GLY B 173      -8.672   0.460 -12.258  1.00 48.22           C  
ATOM   3515  O   GLY B 173      -9.203  -0.602 -12.586  1.00 48.22           O  
ATOM   3516  N   GLY B 174      -9.617   1.467 -12.180  1.00 42.78           N  
ATOM   3517  CA  GLY B 174     -10.828   1.578 -12.969  1.00 42.78           C  
ATOM   3518  C   GLY B 174     -10.586   2.109 -14.367  1.00 42.78           C  
ATOM   3519  O   GLY B 174      -9.461   2.506 -14.695  1.00 42.78           O  
ATOM   3520  N   GLU B 175     -11.719   2.049 -15.039  1.00 42.28           N  
ATOM   3521  CA  GLU B 175     -11.875   2.779 -16.297  1.00 42.28           C  
ATOM   3522  C   GLU B 175     -11.664   4.277 -16.094  1.00 42.28           C  
ATOM   3523  CB  GLU B 175     -13.258   2.520 -16.906  1.00 42.28           C  
ATOM   3524  O   GLU B 175     -12.000   4.816 -15.031  1.00 42.28           O  
ATOM   3525  CG  GLU B 175     -13.406   1.138 -17.516  1.00 42.28           C  
ATOM   3526  CD  GLU B 175     -14.766   0.916 -18.172  1.00 42.28           C  
ATOM   3527  OE1 GLU B 175     -14.953  -0.127 -18.828  1.00 42.28           O  
ATOM   3528  OE2 GLU B 175     -15.641   1.791 -18.000  1.00 42.28           O  
ATOM   3529  N   SER B 176     -10.773   4.906 -16.750  1.00 44.91           N  
ATOM   3530  CA  SER B 176     -10.492   6.332 -16.875  1.00 44.91           C  
ATOM   3531  C   SER B 176      -9.445   6.777 -15.859  1.00 44.91           C  
ATOM   3532  CB  SER B 176     -11.766   7.152 -16.703  1.00 44.91           C  
ATOM   3533  O   SER B 176      -9.391   7.949 -15.484  1.00 44.91           O  
ATOM   3534  OG  SER B 176     -12.906   6.406 -17.094  1.00 44.91           O  
ATOM   3535  N   GLY B 177      -8.781   5.926 -15.281  1.00 45.38           N  
ATOM   3536  CA  GLY B 177      -7.582   6.324 -14.570  1.00 45.38           C  
ATOM   3537  C   GLY B 177      -7.766   6.348 -13.062  1.00 45.38           C  
ATOM   3538  O   GLY B 177      -6.836   6.676 -12.328  1.00 45.38           O  
ATOM   3539  N   ALA B 178      -9.047   6.211 -12.602  1.00 44.28           N  
ATOM   3540  CA  ALA B 178      -9.188   6.234 -11.148  1.00 44.28           C  
ATOM   3541  C   ALA B 178      -8.625   4.957 -10.531  1.00 44.28           C  
ATOM   3542  CB  ALA B 178     -10.648   6.422 -10.758  1.00 44.28           C  
ATOM   3543  O   ALA B 178      -8.781   3.869 -11.086  1.00 44.28           O  
ATOM   3544  N   GLN B 179      -7.641   5.141  -9.727  1.00 47.16           N  
ATOM   3545  CA  GLN B 179      -7.082   3.984  -9.031  1.00 47.16           C  
ATOM   3546  C   GLN B 179      -7.348   4.062  -7.535  1.00 47.16           C  
ATOM   3547  CB  GLN B 179      -5.578   3.881  -9.297  1.00 47.16           C  
ATOM   3548  O   GLN B 179      -7.426   5.156  -6.969  1.00 47.16           O  
ATOM   3549  CG  GLN B 179      -5.215   3.760 -10.766  1.00 47.16           C  
ATOM   3550  CD  GLN B 179      -3.717   3.807 -11.008  1.00 47.16           C  
ATOM   3551  NE2 GLN B 179      -3.312   3.611 -12.258  1.00 47.16           N  
ATOM   3552  OE1 GLN B 179      -2.932   4.020 -10.078  1.00 47.16           O  
ATOM   3553  N   ARG B 180      -7.859   2.873  -7.012  1.00 52.41           N  
ATOM   3554  CA  ARG B 180      -8.055   2.771  -5.566  1.00 52.41           C  
ATOM   3555  C   ARG B 180      -7.074   1.778  -4.949  1.00 52.41           C  
ATOM   3556  CB  ARG B 180      -9.492   2.359  -5.246  1.00 52.41           C  
ATOM   3557  O   ARG B 180      -6.875   0.684  -5.484  1.00 52.41           O  
ATOM   3558  CG  ARG B 180      -9.828   2.406  -3.766  1.00 52.41           C  
ATOM   3559  CD  ARG B 180     -11.297   2.074  -3.510  1.00 52.41           C  
ATOM   3560  NE  ARG B 180     -11.586   2.004  -2.082  1.00 52.41           N  
ATOM   3561  NH1 ARG B 180     -13.062   0.231  -2.260  1.00 52.41           N  
ATOM   3562  NH2 ARG B 180     -12.617   1.157  -0.211  1.00 52.41           N  
ATOM   3563  CZ  ARG B 180     -12.422   1.132  -1.521  1.00 52.41           C  
ATOM   3564  N   VAL B 181      -6.266   2.227  -4.004  1.00 51.34           N  
ATOM   3565  CA  VAL B 181      -5.395   1.343  -3.238  1.00 51.34           C  
ATOM   3566  C   VAL B 181      -5.863   1.290  -1.785  1.00 51.34           C  
ATOM   3567  CB  VAL B 181      -3.920   1.800  -3.309  1.00 51.34           C  
ATOM   3568  O   VAL B 181      -6.102   2.328  -1.166  1.00 51.34           O  
ATOM   3569  CG1 VAL B 181      -3.025   0.863  -2.498  1.00 51.34           C  
ATOM   3570  CG2 VAL B 181      -3.451   1.867  -4.762  1.00 51.34           C  
ATOM   3571  N   GLU B 182      -6.176   0.100  -1.324  1.00 53.38           N  
ATOM   3572  CA  GLU B 182      -6.492  -0.131   0.082  1.00 53.38           C  
ATOM   3573  C   GLU B 182      -5.500  -1.101   0.718  1.00 53.38           C  
ATOM   3574  CB  GLU B 182      -7.918  -0.666   0.233  1.00 53.38           C  
ATOM   3575  O   GLU B 182      -5.180  -2.141   0.139  1.00 53.38           O  
ATOM   3576  CG  GLU B 182      -8.875   0.315   0.892  1.00 53.38           C  
ATOM   3577  CD  GLU B 182     -10.273  -0.251   1.090  1.00 53.38           C  
ATOM   3578  OE1 GLU B 182     -11.133   0.446   1.675  1.00 53.38           O  
ATOM   3579  OE2 GLU B 182     -10.508  -1.400   0.656  1.00 53.38           O  
ATOM   3580  N   SER B 183      -4.871  -0.575   1.733  1.00 50.00           N  
ATOM   3581  CA  SER B 183      -4.035  -1.496   2.496  1.00 50.00           C  
ATOM   3582  C   SER B 183      -4.418  -1.498   3.973  1.00 50.00           C  
ATOM   3583  CB  SER B 183      -2.559  -1.131   2.346  1.00 50.00           C  
ATOM   3584  O   SER B 183      -4.734  -0.449   4.539  1.00 50.00           O  
ATOM   3585  OG  SER B 183      -2.207  -1.013   0.978  1.00 50.00           O  
ATOM   3586  N   ARG B 184      -4.664  -2.752   4.512  1.00 53.25           N  
ATOM   3587  CA  ARG B 184      -4.957  -2.945   5.930  1.00 53.25           C  
ATOM   3588  C   ARG B 184      -3.865  -3.770   6.605  1.00 53.25           C  
ATOM   3589  CB  ARG B 184      -6.312  -3.625   6.109  1.00 53.25           C  
ATOM   3590  O   ARG B 184      -3.412  -4.777   6.059  1.00 53.25           O  
ATOM   3591  CG  ARG B 184      -6.918  -3.434   7.492  1.00 53.25           C  
ATOM   3592  CD  ARG B 184      -8.289  -4.082   7.602  1.00 53.25           C  
ATOM   3593  NE  ARG B 184      -8.898  -3.834   8.906  1.00 53.25           N  
ATOM   3594  NH1 ARG B 184     -10.922  -4.816   8.375  1.00 53.25           N  
ATOM   3595  NH2 ARG B 184     -10.594  -3.914  10.453  1.00 53.25           N  
ATOM   3596  CZ  ARG B 184     -10.141  -4.188   9.242  1.00 53.25           C  
ATOM   3597  N   VAL B 185      -3.309  -3.145   7.531  1.00 47.66           N  
ATOM   3598  CA  VAL B 185      -2.336  -3.891   8.320  1.00 47.66           C  
ATOM   3599  C   VAL B 185      -2.852  -4.070   9.742  1.00 47.66           C  
ATOM   3600  CB  VAL B 185      -0.959  -3.188   8.336  1.00 47.66           C  
ATOM   3601  O   VAL B 185      -3.297  -3.105  10.375  1.00 47.66           O  
ATOM   3602  CG1 VAL B 185       0.038  -3.973   9.188  1.00 47.66           C  
ATOM   3603  CG2 VAL B 185      -0.433  -3.016   6.910  1.00 47.66           C  
ATOM   3604  N   GLN B 186      -3.232  -5.242  10.164  1.00 50.31           N  
ATOM   3605  CA  GLN B 186      -3.576  -5.578  11.547  1.00 50.31           C  
ATOM   3606  C   GLN B 186      -2.404  -6.250  12.258  1.00 50.31           C  
ATOM   3607  CB  GLN B 186      -4.805  -6.484  11.586  1.00 50.31           C  
ATOM   3608  O   GLN B 186      -1.852  -7.234  11.758  1.00 50.31           O  
ATOM   3609  CG  GLN B 186      -5.461  -6.570  12.961  1.00 50.31           C  
ATOM   3610  CD  GLN B 186      -6.723  -7.414  12.961  1.00 50.31           C  
ATOM   3611  NE2 GLN B 186      -7.508  -7.309  14.023  1.00 50.31           N  
ATOM   3612  OE1 GLN B 186      -6.988  -8.156  12.008  1.00 50.31           O  
ATOM   3613  N   GLY B 187      -1.771  -5.570  13.141  1.00 43.25           N  
ATOM   3614  CA  GLY B 187      -0.651  -6.129  13.883  1.00 43.25           C  
ATOM   3615  C   GLY B 187      -1.080  -6.945  15.086  1.00 43.25           C  
ATOM   3616  O   GLY B 187      -2.109  -6.660  15.703  1.00 43.25           O  
ATOM   3617  N   GLY B 188      -0.396  -8.180  15.469  1.00 38.91           N  
ATOM   3618  CA  GLY B 188      -0.443  -9.250  16.453  1.00 38.91           C  
ATOM   3619  C   GLY B 188      -1.162  -8.852  17.734  1.00 38.91           C  
ATOM   3620  O   GLY B 188      -2.002  -7.953  17.719  1.00 38.91           O  
ATOM   3621  N   GLU B 189      -0.501  -9.016  18.875  1.00 40.81           N  
ATOM   3622  CA  GLU B 189      -1.043  -9.211  20.203  1.00 40.81           C  
ATOM   3623  C   GLU B 189      -1.996  -8.078  20.578  1.00 40.81           C  
ATOM   3624  CB  GLU B 189       0.087  -9.305  21.234  1.00 40.81           C  
ATOM   3625  O   GLU B 189      -3.027  -8.312  21.219  1.00 40.81           O  
ATOM   3626  CG  GLU B 189       0.724 -10.688  21.328  1.00 40.81           C  
ATOM   3627  CD  GLU B 189       1.785 -10.789  22.406  1.00 40.81           C  
ATOM   3628  OE1 GLU B 189       2.250 -11.914  22.688  1.00 40.81           O  
ATOM   3629  OE2 GLU B 189       2.154  -9.734  22.969  1.00 40.81           O  
ATOM   3630  N   SER B 190      -1.590  -6.719  20.531  1.00 42.53           N  
ATOM   3631  CA  SER B 190      -2.549  -5.820  21.172  1.00 42.53           C  
ATOM   3632  C   SER B 190      -3.625  -5.375  20.188  1.00 42.53           C  
ATOM   3633  CB  SER B 190      -1.837  -4.594  21.750  1.00 42.53           C  
ATOM   3634  O   SER B 190      -4.512  -4.598  20.547  1.00 42.53           O  
ATOM   3635  OG  SER B 190      -0.534  -4.469  21.203  1.00 42.53           O  
ATOM   3636  N   GLY B 191      -4.020  -6.059  19.078  1.00 42.12           N  
ATOM   3637  CA  GLY B 191      -5.199  -5.965  18.234  1.00 42.12           C  
ATOM   3638  C   GLY B 191      -5.262  -4.672  17.438  1.00 42.12           C  
ATOM   3639  O   GLY B 191      -6.340  -4.250  17.016  1.00 42.12           O  
ATOM   3640  N   ALA B 192      -4.172  -3.916  17.578  1.00 37.69           N  
ATOM   3641  CA  ALA B 192      -4.398  -2.646  16.891  1.00 37.69           C  
ATOM   3642  C   ALA B 192      -4.398  -2.830  15.383  1.00 37.69           C  
ATOM   3643  CB  ALA B 192      -3.344  -1.623  17.312  1.00 37.69           C  
ATOM   3644  O   ALA B 192      -3.588  -3.588  14.844  1.00 37.69           O  
ATOM   3645  N   GLN B 193      -5.547  -2.809  14.727  1.00 41.06           N  
ATOM   3646  CA  GLN B 193      -5.773  -2.867  13.289  1.00 41.06           C  
ATOM   3647  C   GLN B 193      -5.621  -1.490  12.648  1.00 41.06           C  
ATOM   3648  CB  GLN B 193      -7.164  -3.434  12.984  1.00 41.06           C  
ATOM   3649  O   GLN B 193      -6.129  -0.497  13.172  1.00 41.06           O  
ATOM   3650  CG  GLN B 193      -7.270  -4.941  13.188  1.00 41.06           C  
ATOM   3651  CD  GLN B 193      -8.633  -5.484  12.812  1.00 41.06           C  
ATOM   3652  NE2 GLN B 193      -8.789  -6.801  12.898  1.00 41.06           N  
ATOM   3653  OE1 GLN B 193      -9.547  -4.730  12.453  1.00 41.06           O  
ATOM   3654  N   THR B 194      -4.504  -1.270  11.852  1.00 41.38           N  
ATOM   3655  CA  THR B 194      -4.426  -0.048  11.055  1.00 41.38           C  
ATOM   3656  C   THR B 194      -4.875  -0.307   9.625  1.00 41.38           C  
ATOM   3657  CB  THR B 194      -2.996   0.526  11.055  1.00 41.38           C  
ATOM   3658  O   THR B 194      -4.371  -1.221   8.969  1.00 41.38           O  
ATOM   3659  CG2 THR B 194      -2.969   1.930  10.461  1.00 41.38           C  
ATOM   3660  OG1 THR B 194      -2.510   0.581  12.406  1.00 41.38           O  
ATOM   3661  N   THR B 195      -6.145   0.118   9.289  1.00 41.88           N  
ATOM   3662  CA  THR B 195      -6.633   0.054   7.914  1.00 41.88           C  
ATOM   3663  C   THR B 195      -6.254   1.318   7.148  1.00 41.88           C  
ATOM   3664  CB  THR B 195      -8.156  -0.140   7.871  1.00 41.88           C  
ATOM   3665  O   THR B 195      -6.512   2.432   7.609  1.00 41.88           O  
ATOM   3666  CG2 THR B 195      -8.641  -0.381   6.441  1.00 41.88           C  
ATOM   3667  OG1 THR B 195      -8.516  -1.268   8.680  1.00 41.88           O  
ATOM   3668  N   ILE B 196      -5.352   1.155   6.258  1.00 41.31           N  
ATOM   3669  CA  ILE B 196      -5.051   2.275   5.375  1.00 41.31           C  
ATOM   3670  C   ILE B 196      -5.773   2.090   4.039  1.00 41.31           C  
ATOM   3671  CB  ILE B 196      -3.529   2.418   5.141  1.00 41.31           C  
ATOM   3672  O   ILE B 196      -5.559   1.097   3.344  1.00 41.31           O  
ATOM   3673  CG1 ILE B 196      -2.795   2.537   6.480  1.00 41.31           C  
ATOM   3674  CG2 ILE B 196      -3.230   3.621   4.242  1.00 41.31           C  
ATOM   3675  CD1 ILE B 196      -1.282   2.393   6.375  1.00 41.31           C  
ATOM   3676  N   ASP B 197      -6.922   2.717   3.785  1.00 41.31           N  
ATOM   3677  CA  ASP B 197      -7.637   2.742   2.514  1.00 41.31           C  
ATOM   3678  C   ASP B 197      -7.238   3.959   1.683  1.00 41.31           C  
ATOM   3679  CB  ASP B 197      -9.148   2.738   2.748  1.00 41.31           C  
ATOM   3680  O   ASP B 197      -7.379   5.098   2.133  1.00 41.31           O  
ATOM   3681  CG  ASP B 197      -9.695   1.354   3.049  1.00 41.31           C  
ATOM   3682  OD1 ASP B 197      -9.102   0.350   2.607  1.00 41.31           O  
ATOM   3683  OD2 ASP B 197     -10.742   1.268   3.730  1.00 41.31           O  
ATOM   3684  N   ILE B 198      -6.480   3.775   0.681  1.00 41.34           N  
ATOM   3685  CA  ILE B 198      -6.102   4.852  -0.231  1.00 41.34           C  
ATOM   3686  C   ILE B 198      -6.902   4.730  -1.526  1.00 41.34           C  
ATOM   3687  CB  ILE B 198      -4.590   4.828  -0.532  1.00 41.34           C  
ATOM   3688  O   ILE B 198      -6.906   3.678  -2.168  1.00 41.34           O  
ATOM   3689  CG1 ILE B 198      -3.783   4.895   0.771  1.00 41.34           C  
ATOM   3690  CG2 ILE B 198      -4.207   5.980  -1.470  1.00 41.34           C  
ATOM   3691  CD1 ILE B 198      -2.295   4.621   0.594  1.00 41.34           C  
ATOM   3692  N   THR B 199      -7.996   5.555  -1.696  1.00 37.62           N  
ATOM   3693  CA  THR B 199      -8.688   5.664  -2.977  1.00 37.62           C  
ATOM   3694  C   THR B 199      -8.023   6.715  -3.861  1.00 37.62           C  
ATOM   3695  CB  THR B 199     -10.172   6.016  -2.777  1.00 37.62           C  
ATOM   3696  O   THR B 199      -7.773   7.836  -3.420  1.00 37.62           O  
ATOM   3697  CG2 THR B 199     -10.969   5.789  -4.062  1.00 37.62           C  
ATOM   3698  OG1 THR B 199     -10.719   5.191  -1.741  1.00 37.62           O  
ATOM   3699  N   LEU B 200      -7.473   6.195  -4.879  1.00 37.47           N  
ATOM   3700  CA  LEU B 200      -6.891   7.113  -5.855  1.00 37.47           C  
ATOM   3701  C   LEU B 200      -7.895   7.445  -6.957  1.00 37.47           C  
ATOM   3702  CB  LEU B 200      -5.621   6.516  -6.465  1.00 37.47           C  
ATOM   3703  O   LEU B 200      -8.492   6.543  -7.547  1.00 37.47           O  
ATOM   3704  CG  LEU B 200      -4.340   6.660  -5.641  1.00 37.47           C  
ATOM   3705  CD1 LEU B 200      -3.531   5.367  -5.688  1.00 37.47           C  
ATOM   3706  CD2 LEU B 200      -3.510   7.836  -6.148  1.00 37.47           C  
ATOM   3707  N   ASP B 201      -8.578   8.609  -6.902  1.00 37.94           N  
ATOM   3708  CA  ASP B 201      -9.461   9.023  -7.992  1.00 37.94           C  
ATOM   3709  C   ASP B 201      -8.672   9.266  -9.273  1.00 37.94           C  
ATOM   3710  CB  ASP B 201     -10.242  10.281  -7.605  1.00 37.94           C  
ATOM   3711  O   ASP B 201      -7.445   9.164  -9.289  1.00 37.94           O  
ATOM   3712  CG  ASP B 201      -9.344  11.469  -7.328  1.00 37.94           C  
ATOM   3713  OD1 ASP B 201      -8.125  11.391  -7.590  1.00 37.94           O  
ATOM   3714  OD2 ASP B 201      -9.859  12.500  -6.848  1.00 37.94           O  
ATOM   3715  N   SER B 202      -9.477   9.375 -10.438  1.00 37.03           N  
ATOM   3716  CA  SER B 202      -8.922   9.609 -11.766  1.00 37.03           C  
ATOM   3717  C   SER B 202      -7.875  10.719 -11.734  1.00 37.03           C  
ATOM   3718  CB  SER B 202     -10.031   9.977 -12.758  1.00 37.03           C  
ATOM   3719  O   SER B 202      -7.059  10.828 -12.656  1.00 37.03           O  
ATOM   3720  OG  SER B 202     -10.797  11.062 -12.273  1.00 37.03           O  
ATOM   3721  N   THR B 203      -8.156  11.680 -10.961  1.00 35.31           N  
ATOM   3722  CA  THR B 203      -7.250  12.820 -10.898  1.00 35.31           C  
ATOM   3723  C   THR B 203      -6.016  12.492 -10.062  1.00 35.31           C  
ATOM   3724  CB  THR B 203      -7.949  14.062 -10.312  1.00 35.31           C  
ATOM   3725  O   THR B 203      -5.090  13.297  -9.969  1.00 35.31           O  
ATOM   3726  CG2 THR B 203      -9.141  14.477 -11.172  1.00 35.31           C  
ATOM   3727  OG1 THR B 203      -8.406  13.766  -8.992  1.00 35.31           O  
ATOM   3728  N   GLY B 204      -5.871  11.180  -9.906  1.00 34.06           N  
ATOM   3729  CA  GLY B 204      -4.730  10.672  -9.156  1.00 34.06           C  
ATOM   3730  C   GLY B 204      -4.730  11.102  -7.703  1.00 34.06           C  
ATOM   3731  O   GLY B 204      -3.717  10.984  -7.012  1.00 34.06           O  
ATOM   3732  N   ILE B 205      -5.809  11.945  -7.453  1.00 32.75           N  
ATOM   3733  CA  ILE B 205      -5.918  12.391  -6.066  1.00 32.75           C  
ATOM   3734  C   ILE B 205      -6.375  11.227  -5.188  1.00 32.75           C  
ATOM   3735  CB  ILE B 205      -6.895  13.578  -5.930  1.00 32.75           C  
ATOM   3736  O   ILE B 205      -7.344  10.539  -5.512  1.00 32.75           O  
ATOM   3737  CG1 ILE B 205      -6.434  14.750  -6.805  1.00 32.75           C  
ATOM   3738  CG2 ILE B 205      -7.020  14.008  -4.465  1.00 32.75           C  
ATOM   3739  CD1 ILE B 205      -7.406  15.922  -6.832  1.00 32.75           C  
ATOM   3740  N   VAL B 206      -5.496  10.734  -4.543  1.00 35.38           N  
ATOM   3741  CA  VAL B 206      -5.832   9.758  -3.510  1.00 35.38           C  
ATOM   3742  C   VAL B 206      -6.863  10.359  -2.553  1.00 35.38           C  
ATOM   3743  CB  VAL B 206      -4.582   9.305  -2.729  1.00 35.38           C  
ATOM   3744  O   VAL B 206      -6.605  11.383  -1.913  1.00 35.38           O  
ATOM   3745  CG1 VAL B 206      -4.957   8.289  -1.652  1.00 35.38           C  
ATOM   3746  CG2 VAL B 206      -3.541   8.719  -3.682  1.00 35.38           C  
ATOM   3747  N   ARG B 207      -8.125  10.266  -2.885  1.00 32.00           N  
ATOM   3748  CA  ARG B 207      -9.109  10.586  -1.859  1.00 32.00           C  
ATOM   3749  C   ARG B 207      -9.227   9.461  -0.839  1.00 32.00           C  
ATOM   3750  CB  ARG B 207     -10.477  10.867  -2.494  1.00 32.00           C  
ATOM   3751  O   ARG B 207      -9.336   8.289  -1.209  1.00 32.00           O  
ATOM   3752  CG  ARG B 207     -10.539  12.164  -3.277  1.00 32.00           C  
ATOM   3753  CD  ARG B 207     -11.977  12.602  -3.523  1.00 32.00           C  
ATOM   3754  NE  ARG B 207     -12.039  13.812  -4.340  1.00 32.00           N  
ATOM   3755  NH1 ARG B 207     -14.289  14.195  -3.971  1.00 32.00           N  
ATOM   3756  NH2 ARG B 207     -13.078  15.625  -5.297  1.00 32.00           N  
ATOM   3757  CZ  ARG B 207     -13.133  14.539  -4.535  1.00 32.00           C  
ATOM   3758  N   THR B 208      -8.469   9.516   0.121  1.00 31.22           N  
ATOM   3759  CA  THR B 208      -8.750   8.570   1.193  1.00 31.22           C  
ATOM   3760  C   THR B 208     -10.211   8.656   1.624  1.00 31.22           C  
ATOM   3761  CB  THR B 208      -7.836   8.812   2.408  1.00 31.22           C  
ATOM   3762  O   THR B 208     -10.734   9.750   1.844  1.00 31.22           O  
ATOM   3763  CG2 THR B 208      -6.465   8.180   2.203  1.00 31.22           C  
ATOM   3764  OG1 THR B 208      -7.676  10.219   2.604  1.00 31.22           O  
ATOM   3765  N   PRO B 209     -11.109   8.047   1.026  1.00 28.70           N  
ATOM   3766  CA  PRO B 209     -12.383   8.180   1.743  1.00 28.70           C  
ATOM   3767  C   PRO B 209     -12.195   8.477   3.230  1.00 28.70           C  
ATOM   3768  CB  PRO B 209     -13.047   6.820   1.536  1.00 28.70           C  
ATOM   3769  O   PRO B 209     -11.125   8.211   3.785  1.00 28.70           O  
ATOM   3770  CG  PRO B 209     -11.977   5.957   0.952  1.00 28.70           C  
ATOM   3771  CD  PRO B 209     -10.758   6.805   0.713  1.00 28.70           C  
ATOM   3772  N   GLU B 210     -13.172   9.273   3.799  1.00 26.53           N  
ATOM   3773  CA  GLU B 210     -13.328   9.422   5.242  1.00 26.53           C  
ATOM   3774  C   GLU B 210     -12.922   8.148   5.973  1.00 26.53           C  
ATOM   3775  CB  GLU B 210     -14.766   9.797   5.598  1.00 26.53           C  
ATOM   3776  O   GLU B 210     -12.977   8.086   7.203  1.00 26.53           O  
ATOM   3777  CG  GLU B 210     -15.055  11.289   5.516  1.00 26.53           C  
ATOM   3778  CD  GLU B 210     -16.516  11.641   5.746  1.00 26.53           C  
ATOM   3779  OE1 GLU B 210     -16.859  12.844   5.801  1.00 26.53           O  
ATOM   3780  OE2 GLU B 210     -17.328  10.695   5.875  1.00 26.53           O  
ATOM   3781  N   SER B 211     -13.258   7.062   5.414  1.00 26.16           N  
ATOM   3782  CA  SER B 211     -13.125   6.039   6.445  1.00 26.16           C  
ATOM   3783  C   SER B 211     -11.750   6.090   7.102  1.00 26.16           C  
ATOM   3784  CB  SER B 211     -13.367   4.648   5.859  1.00 26.16           C  
ATOM   3785  O   SER B 211     -10.781   6.543   6.492  1.00 26.16           O  
ATOM   3786  OG  SER B 211     -12.789   4.539   4.566  1.00 26.16           O  
ATOM   3787  N   ARG B 212     -11.711   5.891   8.500  1.00 25.34           N  
ATOM   3788  CA  ARG B 212     -10.812   5.789   9.648  1.00 25.34           C  
ATOM   3789  C   ARG B 212      -9.617   4.902   9.328  1.00 25.34           C  
ATOM   3790  CB  ARG B 212     -11.562   5.246  10.867  1.00 25.34           C  
ATOM   3791  O   ARG B 212      -9.664   3.689   9.539  1.00 25.34           O  
ATOM   3792  CG  ARG B 212     -12.289   6.316  11.664  1.00 25.34           C  
ATOM   3793  CD  ARG B 212     -12.938   5.734  12.914  1.00 25.34           C  
ATOM   3794  NE  ARG B 212     -13.773   6.723  13.594  1.00 25.34           N  
ATOM   3795  NH1 ARG B 212     -14.531   5.266  15.219  1.00 25.34           N  
ATOM   3796  NH2 ARG B 212     -15.234   7.449  15.211  1.00 25.34           N  
ATOM   3797  CZ  ARG B 212     -14.508   6.477  14.672  1.00 25.34           C  
ATOM   3798  N   ALA B 213      -9.289   4.719   8.328  1.00 24.62           N  
ATOM   3799  CA  ALA B 213      -8.086   3.893   8.383  1.00 24.62           C  
ATOM   3800  C   ALA B 213      -6.980   4.594   9.164  1.00 24.62           C  
ATOM   3801  CB  ALA B 213      -7.613   3.549   6.973  1.00 24.62           C  
ATOM   3802  O   ALA B 213      -6.340   5.516   8.648  1.00 24.62           O  
ATOM   3803  N   VAL B 214      -7.305   5.156  10.289  1.00 23.27           N  
ATOM   3804  CA  VAL B 214      -6.414   5.613  11.352  1.00 23.27           C  
ATOM   3805  C   VAL B 214      -5.250   4.633  11.500  1.00 23.27           C  
ATOM   3806  CB  VAL B 214      -7.160   5.770  12.695  1.00 23.27           C  
ATOM   3807  O   VAL B 214      -5.449   3.482  11.891  1.00 23.27           O  
ATOM   3808  CG1 VAL B 214      -7.258   7.242  13.086  1.00 23.27           C  
ATOM   3809  CG2 VAL B 214      -8.547   5.141  12.609  1.00 23.27           C  
ATOM   3810  N   SER B 215      -4.645   4.367  10.578  1.00 24.05           N  
ATOM   3811  CA  SER B 215      -3.479   3.607  11.016  1.00 24.05           C  
ATOM   3812  C   SER B 215      -2.779   4.297  12.188  1.00 24.05           C  
ATOM   3813  CB  SER B 215      -2.496   3.420   9.867  1.00 24.05           C  
ATOM   3814  O   SER B 215      -2.371   5.453  12.078  1.00 24.05           O  
ATOM   3815  OG  SER B 215      -2.178   4.664   9.266  1.00 24.05           O  
ATOM   3816  N   TYR B 216      -3.309   4.086  13.328  1.00 22.84           N  
ATOM   3817  CA  TYR B 216      -2.600   4.309  14.586  1.00 22.84           C  
ATOM   3818  C   TYR B 216      -1.171   3.783  14.500  1.00 22.84           C  
ATOM   3819  CB  TYR B 216      -3.338   3.631  15.742  1.00 22.84           C  
ATOM   3820  O   TYR B 216      -0.950   2.574  14.414  1.00 22.84           O  
ATOM   3821  CG  TYR B 216      -4.539   4.406  16.234  1.00 22.84           C  
ATOM   3822  CD1 TYR B 216      -4.410   5.367  17.234  1.00 22.84           C  
ATOM   3823  CD2 TYR B 216      -5.801   4.176  15.695  1.00 22.84           C  
ATOM   3824  CE1 TYR B 216      -5.512   6.078  17.688  1.00 22.84           C  
ATOM   3825  CE2 TYR B 216      -6.910   4.887  16.141  1.00 22.84           C  
ATOM   3826  OH  TYR B 216      -7.852   6.539  17.594  1.00 22.84           O  
ATOM   3827  CZ  TYR B 216      -6.758   5.836  17.141  1.00 22.84           C  
ATOM   3828  N   VAL B 217      -0.561   4.109  13.625  1.00 22.94           N  
ATOM   3829  CA  VAL B 217       0.839   3.805  13.906  1.00 22.94           C  
ATOM   3830  C   VAL B 217       1.219   4.328  15.289  1.00 22.94           C  
ATOM   3831  CB  VAL B 217       1.773   4.406  12.828  1.00 22.94           C  
ATOM   3832  O   VAL B 217       1.247   5.543  15.516  1.00 22.94           O  
ATOM   3833  CG1 VAL B 217       3.211   3.932  13.039  1.00 22.94           C  
ATOM   3834  CG2 VAL B 217       1.282   4.043  11.430  1.00 22.94           C  
ATOM   3835  N   GLY B 218       0.774   3.838  16.266  1.00 22.72           N  
ATOM   3836  CA  GLY B 218       1.270   4.082  17.625  1.00 22.72           C  
ATOM   3837  C   GLY B 218       2.781   4.184  17.688  1.00 22.72           C  
ATOM   3838  O   GLY B 218       3.492   3.334  17.156  1.00 22.72           O  
ATOM   3839  N   THR B 219       3.516   5.203  17.281  1.00 23.17           N  
ATOM   3840  CA  THR B 219       4.703   5.258  18.125  1.00 23.17           C  
ATOM   3841  C   THR B 219       4.613   4.230  19.250  1.00 23.17           C  
ATOM   3842  CB  THR B 219       4.898   6.664  18.734  1.00 23.17           C  
ATOM   3843  O   THR B 219       3.527   3.979  19.781  1.00 23.17           O  
ATOM   3844  CG2 THR B 219       5.461   7.625  17.688  1.00 23.17           C  
ATOM   3845  OG1 THR B 219       3.637   7.160  19.188  1.00 23.17           O  
ATOM   3846  N   GLY B 220       5.184   3.059  19.031  1.00 23.64           N  
ATOM   3847  CA  GLY B 220       5.348   2.338  20.281  1.00 23.64           C  
ATOM   3848  C   GLY B 220       5.379   3.248  21.484  1.00 23.64           C  
ATOM   3849  O   GLY B 220       6.328   3.219  22.281  1.00 23.64           O  
ATOM   3850  N   ILE B 221       5.395   4.582  21.328  1.00 23.08           N  
ATOM   3851  CA  ILE B 221       5.004   4.941  22.688  1.00 23.08           C  
ATOM   3852  C   ILE B 221       3.836   4.066  23.141  1.00 23.08           C  
ATOM   3853  CB  ILE B 221       4.629   6.434  22.797  1.00 23.08           C  
ATOM   3854  O   ILE B 221       2.781   4.055  22.500  1.00 23.08           O  
ATOM   3855  CG1 ILE B 221       5.797   7.312  22.344  1.00 23.08           C  
ATOM   3856  CG2 ILE B 221       4.207   6.785  24.219  1.00 23.08           C  
ATOM   3857  CD1 ILE B 221       5.449   8.789  22.219  1.00 23.08           C  
ATOM   3858  N   ALA B 222       4.188   2.738  23.297  1.00 22.81           N  
ATOM   3859  CA  ALA B 222       3.352   1.951  24.203  1.00 22.81           C  
ATOM   3860  C   ALA B 222       2.205   2.789  24.766  1.00 22.81           C  
ATOM   3861  CB  ALA B 222       4.191   1.381  25.344  1.00 22.81           C  
ATOM   3862  O   ALA B 222       2.432   3.760  25.484  1.00 22.81           O  
ATOM   3863  N   GLN B 223       1.457   3.178  23.984  1.00 26.39           N  
ATOM   3864  CA  GLN B 223       0.286   3.582  24.750  1.00 26.39           C  
ATOM   3865  C   GLN B 223       0.132   2.729  26.016  1.00 26.39           C  
ATOM   3866  CB  GLN B 223      -0.979   3.490  23.891  1.00 26.39           C  
ATOM   3867  O   GLN B 223      -0.125   1.525  25.922  1.00 26.39           O  
ATOM   3868  CG  GLN B 223      -1.344   4.793  23.203  1.00 26.39           C  
ATOM   3869  CD  GLN B 223      -2.625   4.688  22.391  1.00 26.39           C  
ATOM   3870  NE2 GLN B 223      -3.191   5.832  22.031  1.00 26.39           N  
ATOM   3871  OE1 GLN B 223      -3.104   3.588  22.109  1.00 26.39           O  
ATOM   3872  N   GLU B 224       1.051   2.525  26.656  1.00 25.69           N  
ATOM   3873  CA  GLU B 224       0.429   2.209  27.938  1.00 25.69           C  
ATOM   3874  C   GLU B 224      -1.053   2.574  27.938  1.00 25.69           C  
ATOM   3875  CB  GLU B 224       1.149   2.936  29.078  1.00 25.69           C  
ATOM   3876  O   GLU B 224      -1.427   3.674  27.531  1.00 25.69           O  
ATOM   3877  CG  GLU B 224       1.457   2.047  30.281  1.00 25.69           C  
ATOM   3878  CD  GLU B 224       2.201   2.773  31.391  1.00 25.69           C  
ATOM   3879  OE1 GLU B 224       2.525   2.139  32.406  1.00 25.69           O  
ATOM   3880  OE2 GLU B 224       2.461   3.986  31.219  1.00 25.69           O  
ATOM   3881  N   SER B 225      -1.948   1.807  27.484  1.00 29.83           N  
ATOM   3882  CA  SER B 225      -3.346   1.889  27.891  1.00 29.83           C  
ATOM   3883  C   SER B 225      -3.582   3.074  28.828  1.00 29.83           C  
ATOM   3884  CB  SER B 225      -3.779   0.595  28.594  1.00 29.83           C  
ATOM   3885  O   SER B 225      -4.188   2.928  29.891  1.00 29.83           O  
ATOM   3886  OG  SER B 225      -2.912   0.289  29.672  1.00 29.83           O  
ATOM   3887  N   SER B 226      -2.664   3.898  29.094  1.00 34.28           N  
ATOM   3888  CA  SER B 226      -3.100   4.891  30.062  1.00 34.28           C  
ATOM   3889  C   SER B 226      -4.258   5.723  29.531  1.00 34.28           C  
ATOM   3890  CB  SER B 226      -1.938   5.809  30.453  1.00 34.28           C  
ATOM   3891  O   SER B 226      -4.324   6.008  28.328  1.00 34.28           O  
ATOM   3892  OG  SER B 226      -0.933   5.797  29.453  1.00 34.28           O  
ATOM   3893  N   SER B 227      -5.375   5.773  29.969  1.00 47.62           N  
ATOM   3894  CA  SER B 227      -6.633   6.516  29.969  1.00 47.62           C  
ATOM   3895  C   SER B 227      -6.430   7.945  29.469  1.00 47.62           C  
ATOM   3896  CB  SER B 227      -7.238   6.539  31.375  1.00 47.62           C  
ATOM   3897  O   SER B 227      -5.734   8.734  30.109  1.00 47.62           O  
ATOM   3898  OG  SER B 227      -6.293   6.996  32.312  1.00 47.62           O  
ATOM   3899  N   VAL B 228      -6.277   8.172  28.109  1.00 58.84           N  
ATOM   3900  CA  VAL B 228      -6.316   9.555  27.672  1.00 58.84           C  
ATOM   3901  C   VAL B 228      -7.258  10.367  28.562  1.00 58.84           C  
ATOM   3902  CB  VAL B 228      -6.758   9.664  26.188  1.00 58.84           C  
ATOM   3903  O   VAL B 228      -8.391   9.945  28.812  1.00 58.84           O  
ATOM   3904  CG1 VAL B 228      -6.887  11.125  25.766  1.00 58.84           C  
ATOM   3905  CG2 VAL B 228      -5.773   8.930  25.281  1.00 58.84           C  
ATOM   3906  N   ASN B 229      -6.734  11.234  29.234  1.00 72.38           N  
ATOM   3907  CA  ASN B 229      -7.535  12.133  30.062  1.00 72.38           C  
ATOM   3908  C   ASN B 229      -8.367  13.086  29.203  1.00 72.38           C  
ATOM   3909  CB  ASN B 229      -6.641  12.922  31.016  1.00 72.38           C  
ATOM   3910  O   ASN B 229      -7.918  14.180  28.875  1.00 72.38           O  
ATOM   3911  CG  ASN B 229      -7.430  13.680  32.062  1.00 72.38           C  
ATOM   3912  ND2 ASN B 229      -6.809  13.930  33.219  1.00 72.38           N  
ATOM   3913  OD1 ASN B 229      -8.594  14.031  31.844  1.00 72.38           O  
ATOM   3914  N   LEU B 230      -9.492  12.633  28.797  1.00 80.25           N  
ATOM   3915  CA  LEU B 230     -10.391  13.430  27.969  1.00 80.25           C  
ATOM   3916  C   LEU B 230     -10.703  14.766  28.641  1.00 80.25           C  
ATOM   3917  CB  LEU B 230     -11.695  12.664  27.703  1.00 80.25           C  
ATOM   3918  O   LEU B 230     -10.914  15.773  27.953  1.00 80.25           O  
ATOM   3919  CG  LEU B 230     -11.656  11.641  26.562  1.00 80.25           C  
ATOM   3920  CD1 LEU B 230     -12.781  10.625  26.734  1.00 80.25           C  
ATOM   3921  CD2 LEU B 230     -11.758  12.344  25.219  1.00 80.25           C  
ATOM   3922  N   ASP B 231     -10.609  14.734  30.031  1.00 82.06           N  
ATOM   3923  CA  ASP B 231     -10.875  15.969  30.766  1.00 82.06           C  
ATOM   3924  C   ASP B 231      -9.797  17.016  30.484  1.00 82.06           C  
ATOM   3925  CB  ASP B 231     -10.977  15.695  32.250  1.00 82.06           C  
ATOM   3926  O   ASP B 231     -10.094  18.203  30.375  1.00 82.06           O  
ATOM   3927  CG  ASP B 231     -12.211  14.898  32.625  1.00 82.06           C  
ATOM   3928  OD1 ASP B 231     -13.211  14.930  31.891  1.00 82.06           O  
ATOM   3929  OD2 ASP B 231     -12.188  14.242  33.688  1.00 82.06           O  
ATOM   3930  N   LEU B 232      -8.672  16.500  30.359  1.00 87.25           N  
ATOM   3931  CA  LEU B 232      -7.570  17.422  30.062  1.00 87.25           C  
ATOM   3932  C   LEU B 232      -7.699  17.984  28.656  1.00 87.25           C  
ATOM   3933  CB  LEU B 232      -6.223  16.703  30.219  1.00 87.25           C  
ATOM   3934  O   LEU B 232      -7.453  19.172  28.438  1.00 87.25           O  
ATOM   3935  CG  LEU B 232      -4.984  17.609  30.219  1.00 87.25           C  
ATOM   3936  CD1 LEU B 232      -4.742  18.188  31.609  1.00 87.25           C  
ATOM   3937  CD2 LEU B 232      -3.764  16.828  29.750  1.00 87.25           C  
ATOM   3938  N   MET B 233      -8.164  17.219  27.703  1.00 89.00           N  
ATOM   3939  CA  MET B 233      -8.320  17.656  26.328  1.00 89.00           C  
ATOM   3940  C   MET B 233      -9.406  18.719  26.203  1.00 89.00           C  
ATOM   3941  CB  MET B 233      -8.656  16.469  25.422  1.00 89.00           C  
ATOM   3942  O   MET B 233      -9.266  19.672  25.438  1.00 89.00           O  
ATOM   3943  CG  MET B 233      -7.473  15.555  25.141  1.00 89.00           C  
ATOM   3944  SD  MET B 233      -7.852  14.273  23.875  1.00 89.00           S  
ATOM   3945  CE  MET B 233      -6.539  14.609  22.672  1.00 89.00           C  
ATOM   3946  N   GLU B 234     -10.367  18.578  27.031  1.00 87.88           N  
ATOM   3947  CA  GLU B 234     -11.492  19.516  26.984  1.00 87.88           C  
ATOM   3948  C   GLU B 234     -11.078  20.906  27.438  1.00 87.88           C  
ATOM   3949  CB  GLU B 234     -12.648  19.000  27.859  1.00 87.88           C  
ATOM   3950  O   GLU B 234     -11.680  21.906  27.031  1.00 87.88           O  
ATOM   3951  CG  GLU B 234     -13.734  18.297  27.062  1.00 87.88           C  
ATOM   3952  CD  GLU B 234     -14.898  17.828  27.938  1.00 87.88           C  
ATOM   3953  OE1 GLU B 234     -15.820  17.156  27.406  1.00 87.88           O  
ATOM   3954  OE2 GLU B 234     -14.883  18.125  29.156  1.00 87.88           O  
ATOM   3955  N   ASN B 235     -10.023  20.969  28.250  1.00 88.31           N  
ATOM   3956  CA  ASN B 235      -9.555  22.250  28.781  1.00 88.31           C  
ATOM   3957  C   ASN B 235      -8.945  23.109  27.688  1.00 88.31           C  
ATOM   3958  CB  ASN B 235      -8.539  22.016  29.906  1.00 88.31           C  
ATOM   3959  O   ASN B 235      -8.797  24.328  27.859  1.00 88.31           O  
ATOM   3960  CG  ASN B 235      -9.188  21.562  31.203  1.00 88.31           C  
ATOM   3961  ND2 ASN B 235      -8.391  21.016  32.094  1.00 88.31           N  
ATOM   3962  OD1 ASN B 235     -10.398  21.703  31.375  1.00 88.31           O  
ATOM   3963  N   PHE B 236      -8.680  22.484  26.547  1.00 89.00           N  
ATOM   3964  CA  PHE B 236      -7.977  23.234  25.516  1.00 89.00           C  
ATOM   3965  C   PHE B 236      -8.945  23.703  24.438  1.00 89.00           C  
ATOM   3966  CB  PHE B 236      -6.867  22.391  24.891  1.00 89.00           C  
ATOM   3967  O   PHE B 236      -8.547  24.391  23.500  1.00 89.00           O  
ATOM   3968  CG  PHE B 236      -5.859  21.875  25.891  1.00 89.00           C  
ATOM   3969  CD1 PHE B 236      -5.164  22.766  26.703  1.00 89.00           C  
ATOM   3970  CD2 PHE B 236      -5.605  20.516  26.000  1.00 89.00           C  
ATOM   3971  CE1 PHE B 236      -4.230  22.297  27.625  1.00 89.00           C  
ATOM   3972  CE2 PHE B 236      -4.672  20.047  26.922  1.00 89.00           C  
ATOM   3973  CZ  PHE B 236      -3.984  20.938  27.734  1.00 89.00           C  
ATOM   3974  N   LEU B 237     -10.219  23.516  24.672  1.00 87.56           N  
ATOM   3975  CA  LEU B 237     -11.227  23.859  23.672  1.00 87.56           C  
ATOM   3976  C   LEU B 237     -11.617  25.328  23.766  1.00 87.56           C  
ATOM   3977  CB  LEU B 237     -12.461  22.969  23.844  1.00 87.56           C  
ATOM   3978  O   LEU B 237     -12.211  25.875  22.828  1.00 87.56           O  
ATOM   3979  CG  LEU B 237     -12.312  21.500  23.422  1.00 87.56           C  
ATOM   3980  CD1 LEU B 237     -13.422  20.656  24.047  1.00 87.56           C  
ATOM   3981  CD2 LEU B 237     -12.328  21.375  21.906  1.00 87.56           C  
ATOM   3982  N   ASP B 238     -11.281  25.984  24.828  1.00 85.12           N  
ATOM   3983  CA  ASP B 238     -11.719  27.359  25.062  1.00 85.12           C  
ATOM   3984  C   ASP B 238     -10.711  28.359  24.500  1.00 85.12           C  
ATOM   3985  CB  ASP B 238     -11.914  27.609  26.562  1.00 85.12           C  
ATOM   3986  O   ASP B 238     -10.922  29.578  24.562  1.00 85.12           O  
ATOM   3987  CG  ASP B 238     -13.141  26.906  27.125  1.00 85.12           C  
ATOM   3988  OD1 ASP B 238     -14.102  26.672  26.359  1.00 85.12           O  
ATOM   3989  OD2 ASP B 238     -13.148  26.594  28.328  1.00 85.12           O  
ATOM   3990  N   LYS B 239      -9.688  27.906  23.859  1.00 87.00           N  
ATOM   3991  CA  LYS B 239      -8.656  28.781  23.297  1.00 87.00           C  
ATOM   3992  C   LYS B 239      -8.719  28.781  21.781  1.00 87.00           C  
ATOM   3993  CB  LYS B 239      -7.270  28.344  23.766  1.00 87.00           C  
ATOM   3994  O   LYS B 239      -9.297  27.875  21.172  1.00 87.00           O  
ATOM   3995  CG  LYS B 239      -7.066  28.453  25.281  1.00 87.00           C  
ATOM   3996  CD  LYS B 239      -5.598  28.297  25.656  1.00 87.00           C  
ATOM   3997  CE  LYS B 239      -5.391  28.391  27.156  1.00 87.00           C  
ATOM   3998  NZ  LYS B 239      -3.949  28.281  27.531  1.00 87.00           N  
ATOM   3999  N   ASP B 240      -8.156  29.859  21.250  1.00 90.00           N  
ATOM   4000  CA  ASP B 240      -8.031  29.906  19.797  1.00 90.00           C  
ATOM   4001  C   ASP B 240      -7.051  28.859  19.297  1.00 90.00           C  
ATOM   4002  CB  ASP B 240      -7.586  31.297  19.344  1.00 90.00           C  
ATOM   4003  O   ASP B 240      -5.879  28.859  19.688  1.00 90.00           O  
ATOM   4004  CG  ASP B 240      -8.500  31.906  18.297  1.00 90.00           C  
ATOM   4005  OD1 ASP B 240      -9.344  31.172  17.719  1.00 90.00           O  
ATOM   4006  OD2 ASP B 240      -8.383  33.125  18.031  1.00 90.00           O  
ATOM   4007  N   PRO B 241      -7.562  27.922  18.453  1.00 94.75           N  
ATOM   4008  CA  PRO B 241      -6.723  26.797  18.047  1.00 94.75           C  
ATOM   4009  C   PRO B 241      -5.770  27.141  16.906  1.00 94.75           C  
ATOM   4010  CB  PRO B 241      -7.738  25.734  17.609  1.00 94.75           C  
ATOM   4011  O   PRO B 241      -5.660  26.391  15.938  1.00 94.75           O  
ATOM   4012  CG  PRO B 241      -8.875  26.516  17.031  1.00 94.75           C  
ATOM   4013  CD  PRO B 241      -9.008  27.797  17.797  1.00 94.75           C  
ATOM   4014  N   LYS B 242      -5.184  28.328  17.047  1.00 94.62           N  
ATOM   4015  CA  LYS B 242      -4.215  28.734  16.031  1.00 94.62           C  
ATOM   4016  C   LYS B 242      -2.836  28.141  16.328  1.00 94.62           C  
ATOM   4017  CB  LYS B 242      -4.121  30.266  15.953  1.00 94.62           C  
ATOM   4018  O   LYS B 242      -2.332  28.250  17.438  1.00 94.62           O  
ATOM   4019  CG  LYS B 242      -3.289  30.781  14.789  1.00 94.62           C  
ATOM   4020  CD  LYS B 242      -3.285  32.281  14.727  1.00 94.62           C  
ATOM   4021  CE  LYS B 242      -2.451  32.812  13.562  1.00 94.62           C  
ATOM   4022  NZ  LYS B 242      -2.529  34.281  13.438  1.00 94.62           N  
ATOM   4023  N   ILE B 243      -2.271  27.484  15.352  1.00 96.06           N  
ATOM   4024  CA  ILE B 243      -0.956  26.875  15.461  1.00 96.06           C  
ATOM   4025  C   ILE B 243       0.017  27.547  14.500  1.00 96.06           C  
ATOM   4026  CB  ILE B 243      -1.021  25.359  15.172  1.00 96.06           C  
ATOM   4027  O   ILE B 243      -0.264  27.672  13.312  1.00 96.06           O  
ATOM   4028  CG1 ILE B 243      -2.035  24.672  16.094  1.00 96.06           C  
ATOM   4029  CG2 ILE B 243       0.365  24.719  15.312  1.00 96.06           C  
ATOM   4030  CD1 ILE B 243      -2.506  23.312  15.609  1.00 96.06           C  
ATOM   4031  N   GLY B 244       1.095  28.125  15.031  1.00 96.44           N  
ATOM   4032  CA  GLY B 244       2.154  28.672  14.195  1.00 96.44           C  
ATOM   4033  C   GLY B 244       3.242  27.656  13.875  1.00 96.44           C  
ATOM   4034  O   GLY B 244       3.787  27.016  14.781  1.00 96.44           O  
ATOM   4035  N   VAL B 245       3.477  27.469  12.617  1.00 96.69           N  
ATOM   4036  CA  VAL B 245       4.488  26.516  12.188  1.00 96.69           C  
ATOM   4037  C   VAL B 245       5.527  27.219  11.312  1.00 96.69           C  
ATOM   4038  CB  VAL B 245       3.859  25.328  11.422  1.00 96.69           C  
ATOM   4039  O   VAL B 245       5.176  27.938  10.391  1.00 96.69           O  
ATOM   4040  CG1 VAL B 245       4.926  24.297  11.039  1.00 96.69           C  
ATOM   4041  CG2 VAL B 245       2.760  24.672  12.250  1.00 96.69           C  
ATOM   4042  N   TRP B 246       6.793  27.031  11.664  1.00 95.69           N  
ATOM   4043  CA  TRP B 246       7.871  27.562  10.836  1.00 95.69           C  
ATOM   4044  C   TRP B 246       8.422  26.500   9.906  1.00 95.69           C  
ATOM   4045  CB  TRP B 246       9.000  28.125  11.711  1.00 95.69           C  
ATOM   4046  O   TRP B 246       8.977  25.484  10.359  1.00 95.69           O  
ATOM   4047  CG  TRP B 246       8.664  29.422  12.391  1.00 95.69           C  
ATOM   4048  CD1 TRP B 246       7.738  29.625  13.383  1.00 95.69           C  
ATOM   4049  CD2 TRP B 246       9.242  30.703  12.117  1.00 95.69           C  
ATOM   4050  CE2 TRP B 246       8.617  31.625  12.984  1.00 95.69           C  
ATOM   4051  CE3 TRP B 246      10.219  31.156  11.227  1.00 95.69           C  
ATOM   4052  NE1 TRP B 246       7.711  30.938  13.742  1.00 95.69           N  
ATOM   4053  CH2 TRP B 246       9.922  33.406  12.102  1.00 95.69           C  
ATOM   4054  CZ2 TRP B 246       8.953  33.000  12.984  1.00 95.69           C  
ATOM   4055  CZ3 TRP B 246      10.555  32.500  11.227  1.00 95.69           C  
ATOM   4056  N   SER B 247       8.234  26.672   8.594  1.00 95.31           N  
ATOM   4057  CA  SER B 247       8.711  25.719   7.602  1.00 95.31           C  
ATOM   4058  C   SER B 247       8.914  26.391   6.250  1.00 95.31           C  
ATOM   4059  CB  SER B 247       7.738  24.562   7.457  1.00 95.31           C  
ATOM   4060  O   SER B 247       7.949  26.766   5.578  1.00 95.31           O  
ATOM   4061  OG  SER B 247       8.094  23.734   6.355  1.00 95.31           O  
ATOM   4062  N   TYR B 248      10.148  26.469   5.762  1.00 94.81           N  
ATOM   4063  CA  TYR B 248      10.461  27.109   4.484  1.00 94.81           C  
ATOM   4064  C   TYR B 248       9.828  26.359   3.326  1.00 94.81           C  
ATOM   4065  CB  TYR B 248      11.977  27.219   4.281  1.00 94.81           C  
ATOM   4066  O   TYR B 248       9.086  26.922   2.527  1.00 94.81           O  
ATOM   4067  CG  TYR B 248      12.594  28.438   4.910  1.00 94.81           C  
ATOM   4068  CD1 TYR B 248      12.531  29.672   4.273  1.00 94.81           C  
ATOM   4069  CD2 TYR B 248      13.234  28.359   6.141  1.00 94.81           C  
ATOM   4070  CE1 TYR B 248      13.102  30.812   4.848  1.00 94.81           C  
ATOM   4071  CE2 TYR B 248      13.812  29.484   6.723  1.00 94.81           C  
ATOM   4072  OH  TYR B 248      14.305  31.812   6.645  1.00 94.81           O  
ATOM   4073  CZ  TYR B 248      13.742  30.703   6.070  1.00 94.81           C  
ATOM   4074  N   PRO B 249      10.008  25.000   3.252  1.00 95.31           N  
ATOM   4075  CA  PRO B 249       9.438  24.297   2.102  1.00 95.31           C  
ATOM   4076  C   PRO B 249       7.918  24.391   2.045  1.00 95.31           C  
ATOM   4077  CB  PRO B 249       9.883  22.844   2.316  1.00 95.31           C  
ATOM   4078  O   PRO B 249       7.348  24.594   0.968  1.00 95.31           O  
ATOM   4079  CG  PRO B 249      11.000  22.922   3.301  1.00 95.31           C  
ATOM   4080  CD  PRO B 249      10.875  24.219   4.059  1.00 95.31           C  
ATOM   4081  N   SER B 250       7.297  24.297   3.207  1.00 96.12           N  
ATOM   4082  CA  SER B 250       5.840  24.391   3.229  1.00 96.12           C  
ATOM   4083  C   SER B 250       5.363  25.781   2.834  1.00 96.12           C  
ATOM   4084  CB  SER B 250       5.305  24.031   4.613  1.00 96.12           C  
ATOM   4085  O   SER B 250       4.406  25.922   2.066  1.00 96.12           O  
ATOM   4086  OG  SER B 250       5.621  22.688   4.945  1.00 96.12           O  
ATOM   4087  N   TYR B 251       6.039  26.734   3.311  1.00 96.25           N  
ATOM   4088  CA  TYR B 251       5.711  28.125   3.000  1.00 96.25           C  
ATOM   4089  C   TYR B 251       5.844  28.391   1.505  1.00 96.25           C  
ATOM   4090  CB  TYR B 251       6.613  29.078   3.785  1.00 96.25           C  
ATOM   4091  O   TYR B 251       4.965  29.016   0.897  1.00 96.25           O  
ATOM   4092  CG  TYR B 251       6.301  30.547   3.553  1.00 96.25           C  
ATOM   4093  CD1 TYR B 251       7.098  31.328   2.717  1.00 96.25           C  
ATOM   4094  CD2 TYR B 251       5.207  31.141   4.168  1.00 96.25           C  
ATOM   4095  CE1 TYR B 251       6.816  32.656   2.502  1.00 96.25           C  
ATOM   4096  CE2 TYR B 251       4.914  32.500   3.959  1.00 96.25           C  
ATOM   4097  OH  TYR B 251       5.438  34.562   2.916  1.00 96.25           O  
ATOM   4098  CZ  TYR B 251       5.723  33.250   3.125  1.00 96.25           C  
ATOM   4099  N   ILE B 252       6.867  27.891   0.899  1.00 94.38           N  
ATOM   4100  CA  ILE B 252       7.148  28.094  -0.518  1.00 94.38           C  
ATOM   4101  C   ILE B 252       6.055  27.438  -1.358  1.00 94.38           C  
ATOM   4102  CB  ILE B 252       8.531  27.531  -0.906  1.00 94.38           C  
ATOM   4103  O   ILE B 252       5.539  28.047  -2.297  1.00 94.38           O  
ATOM   4104  CG1 ILE B 252       9.648  28.359  -0.260  1.00 94.38           C  
ATOM   4105  CG2 ILE B 252       8.695  27.484  -2.430  1.00 94.38           C  
ATOM   4106  CD1 ILE B 252      11.023  27.688  -0.315  1.00 94.38           C  
ATOM   4107  N   VAL B 253       5.680  26.281  -0.969  1.00 94.19           N  
ATOM   4108  CA  VAL B 253       4.664  25.547  -1.720  1.00 94.19           C  
ATOM   4109  C   VAL B 253       3.330  26.297  -1.634  1.00 94.19           C  
ATOM   4110  CB  VAL B 253       4.504  24.109  -1.204  1.00 94.19           C  
ATOM   4111  O   VAL B 253       2.662  26.500  -2.650  1.00 94.19           O  
ATOM   4112  CG1 VAL B 253       3.266  23.453  -1.810  1.00 94.19           C  
ATOM   4113  CG2 VAL B 253       5.754  23.281  -1.521  1.00 94.19           C  
ATOM   4114  N   LEU B 254       2.984  26.766  -0.491  1.00 95.56           N  
ATOM   4115  CA  LEU B 254       1.718  27.453  -0.291  1.00 95.56           C  
ATOM   4116  C   LEU B 254       1.699  28.781  -1.046  1.00 95.56           C  
ATOM   4117  CB  LEU B 254       1.469  27.703   1.199  1.00 95.56           C  
ATOM   4118  O   LEU B 254       0.718  29.109  -1.721  1.00 95.56           O  
ATOM   4119  CG  LEU B 254       1.117  26.469   2.039  1.00 95.56           C  
ATOM   4120  CD1 LEU B 254       1.090  26.844   3.521  1.00 95.56           C  
ATOM   4121  CD2 LEU B 254      -0.223  25.891   1.601  1.00 95.56           C  
ATOM   4122  N   GLN B 255       2.771  29.469  -0.939  1.00 94.81           N  
ATOM   4123  CA  GLN B 255       2.867  30.750  -1.639  1.00 94.81           C  
ATOM   4124  C   GLN B 255       2.850  30.547  -3.150  1.00 94.81           C  
ATOM   4125  CB  GLN B 255       4.137  31.484  -1.223  1.00 94.81           C  
ATOM   4126  O   GLN B 255       2.189  31.297  -3.873  1.00 94.81           O  
ATOM   4127  CG  GLN B 255       4.078  32.062   0.183  1.00 94.81           C  
ATOM   4128  CD  GLN B 255       3.059  33.188   0.313  1.00 94.81           C  
ATOM   4129  NE2 GLN B 255       2.582  33.406   1.531  1.00 94.81           N  
ATOM   4130  OE1 GLN B 255       2.705  33.844  -0.674  1.00 94.81           O  
ATOM   4131  N   TYR B 256       3.607  29.531  -3.643  1.00 92.19           N  
ATOM   4132  CA  TYR B 256       3.646  29.219  -5.066  1.00 92.19           C  
ATOM   4133  C   TYR B 256       2.250  28.922  -5.598  1.00 92.19           C  
ATOM   4134  CB  TYR B 256       4.570  28.031  -5.332  1.00 92.19           C  
ATOM   4135  O   TYR B 256       1.824  29.500  -6.602  1.00 92.19           O  
ATOM   4136  CG  TYR B 256       4.664  27.641  -6.789  1.00 92.19           C  
ATOM   4137  CD1 TYR B 256       3.891  26.594  -7.301  1.00 92.19           C  
ATOM   4138  CD2 TYR B 256       5.520  28.312  -7.652  1.00 92.19           C  
ATOM   4139  CE1 TYR B 256       3.973  26.234  -8.641  1.00 92.19           C  
ATOM   4140  CE2 TYR B 256       5.609  27.953  -8.992  1.00 92.19           C  
ATOM   4141  OH  TYR B 256       4.918  26.562 -10.805  1.00 92.19           O  
ATOM   4142  CZ  TYR B 256       4.832  26.922  -9.477  1.00 92.19           C  
ATOM   4143  N   LEU B 257       1.561  28.141  -4.902  1.00 89.75           N  
ATOM   4144  CA  LEU B 257       0.223  27.734  -5.328  1.00 89.75           C  
ATOM   4145  C   LEU B 257      -0.740  28.922  -5.273  1.00 89.75           C  
ATOM   4146  CB  LEU B 257      -0.301  26.594  -4.449  1.00 89.75           C  
ATOM   4147  O   LEU B 257      -1.607  29.062  -6.137  1.00 89.75           O  
ATOM   4148  CG  LEU B 257       0.370  25.234  -4.633  1.00 89.75           C  
ATOM   4149  CD1 LEU B 257      -0.084  24.266  -3.547  1.00 89.75           C  
ATOM   4150  CD2 LEU B 257       0.066  24.672  -6.020  1.00 89.75           C  
ATOM   4151  N   TYR B 258      -0.629  29.719  -4.273  1.00 91.81           N  
ATOM   4152  CA  TYR B 258      -1.457  30.906  -4.133  1.00 91.81           C  
ATOM   4153  C   TYR B 258      -1.304  31.828  -5.340  1.00 91.81           C  
ATOM   4154  CB  TYR B 258      -1.095  31.672  -2.850  1.00 91.81           C  
ATOM   4155  O   TYR B 258      -2.268  32.469  -5.770  1.00 91.81           O  
ATOM   4156  CG  TYR B 258      -1.939  32.906  -2.611  1.00 91.81           C  
ATOM   4157  CD1 TYR B 258      -1.417  34.188  -2.805  1.00 91.81           C  
ATOM   4158  CD2 TYR B 258      -3.260  32.781  -2.193  1.00 91.81           C  
ATOM   4159  CE1 TYR B 258      -2.191  35.312  -2.584  1.00 91.81           C  
ATOM   4160  CE2 TYR B 258      -4.043  33.906  -1.970  1.00 91.81           C  
ATOM   4161  OH  TYR B 258      -4.273  36.281  -1.948  1.00 91.81           O  
ATOM   4162  CZ  TYR B 258      -3.502  35.156  -2.168  1.00 91.81           C  
ATOM   4163  N   HIS B 259      -0.110  31.875  -5.891  1.00 87.00           N  
ATOM   4164  CA  HIS B 259       0.168  32.781  -6.996  1.00 87.00           C  
ATOM   4165  C   HIS B 259      -0.151  32.125  -8.336  1.00 87.00           C  
ATOM   4166  CB  HIS B 259       1.630  33.250  -6.961  1.00 87.00           C  
ATOM   4167  O   HIS B 259      -0.453  32.844  -9.312  1.00 87.00           O  
ATOM   4168  CG  HIS B 259       1.927  34.219  -5.887  1.00 87.00           C  
ATOM   4169  CD2 HIS B 259       2.064  35.562  -5.938  1.00 87.00           C  
ATOM   4170  ND1 HIS B 259       2.123  33.875  -4.570  1.00 87.00           N  
ATOM   4171  CE1 HIS B 259       2.367  34.969  -3.855  1.00 87.00           C  
ATOM   4172  NE2 HIS B 259       2.336  36.000  -4.660  1.00 87.00           N  
ATOM   4173  N   VAL B 260      -0.129  30.812  -8.469  1.00 81.81           N  
ATOM   4174  CA  VAL B 260      -0.237  30.172  -9.773  1.00 81.81           C  
ATOM   4175  C   VAL B 260      -1.638  29.594  -9.945  1.00 81.81           C  
ATOM   4176  CB  VAL B 260       0.825  29.062  -9.945  1.00 81.81           C  
ATOM   4177  O   VAL B 260      -2.111  29.422 -11.078  1.00 81.81           O  
ATOM   4178  CG1 VAL B 260       1.393  29.078 -11.367  1.00 81.81           C  
ATOM   4179  CG2 VAL B 260       1.942  29.234  -8.914  1.00 81.81           C  
ATOM   4180  N   LYS B 261      -2.266  29.312  -8.914  1.00 81.50           N  
ATOM   4181  CA  LYS B 261      -3.588  28.703  -8.984  1.00 81.50           C  
ATOM   4182  C   LYS B 261      -4.672  29.672  -8.539  1.00 81.50           C  
ATOM   4183  CB  LYS B 261      -3.635  27.438  -8.133  1.00 81.50           C  
ATOM   4184  O   LYS B 261      -4.805  29.953  -7.344  1.00 81.50           O  
ATOM   4185  CG  LYS B 261      -4.816  26.531  -8.445  1.00 81.50           C  
ATOM   4186  CD  LYS B 261      -4.766  25.250  -7.617  1.00 81.50           C  
ATOM   4187  CE  LYS B 261      -5.941  24.328  -7.934  1.00 81.50           C  
ATOM   4188  NZ  LYS B 261      -5.863  23.047  -7.172  1.00 81.50           N  
ATOM   4189  N   PRO B 262      -5.457  30.109  -9.469  1.00 82.06           N  
ATOM   4190  CA  PRO B 262      -6.551  31.016  -9.078  1.00 82.06           C  
ATOM   4191  C   PRO B 262      -7.559  30.344  -8.148  1.00 82.06           C  
ATOM   4192  CB  PRO B 262      -7.203  31.375 -10.414  1.00 82.06           C  
ATOM   4193  O   PRO B 262      -7.898  29.172  -8.336  1.00 82.06           O  
ATOM   4194  CG  PRO B 262      -6.414  30.625 -11.438  1.00 82.06           C  
ATOM   4195  CD  PRO B 262      -5.328  29.859 -10.742  1.00 82.06           C  
ATOM   4196  N   GLY B 263      -8.016  30.953  -7.109  1.00 80.00           N  
ATOM   4197  CA  GLY B 263      -9.008  30.438  -6.180  1.00 80.00           C  
ATOM   4198  C   GLY B 263      -8.406  29.547  -5.102  1.00 80.00           C  
ATOM   4199  O   GLY B 263      -9.125  28.953  -4.297  1.00 80.00           O  
ATOM   4200  N   PHE B 264      -7.066  29.516  -5.211  1.00 87.06           N  
ATOM   4201  CA  PHE B 264      -6.359  28.734  -4.207  1.00 87.06           C  
ATOM   4202  C   PHE B 264      -6.598  29.297  -2.811  1.00 87.06           C  
ATOM   4203  CB  PHE B 264      -4.859  28.688  -4.512  1.00 87.06           C  
ATOM   4204  O   PHE B 264      -6.438  30.500  -2.586  1.00 87.06           O  
ATOM   4205  CG  PHE B 264      -4.062  27.859  -3.541  1.00 87.06           C  
ATOM   4206  CD1 PHE B 264      -3.312  28.469  -2.541  1.00 87.06           C  
ATOM   4207  CD2 PHE B 264      -4.066  26.484  -3.631  1.00 87.06           C  
ATOM   4208  CE1 PHE B 264      -2.574  27.703  -1.642  1.00 87.06           C  
ATOM   4209  CE2 PHE B 264      -3.330  25.703  -2.734  1.00 87.06           C  
ATOM   4210  CZ  PHE B 264      -2.584  26.312  -1.742  1.00 87.06           C  
ATOM   4211  N   LYS B 265      -7.055  28.422  -1.843  1.00 89.25           N  
ATOM   4212  CA  LYS B 265      -7.246  28.812  -0.446  1.00 89.25           C  
ATOM   4213  C   LYS B 265      -6.098  28.297   0.424  1.00 89.25           C  
ATOM   4214  CB  LYS B 265      -8.578  28.266   0.080  1.00 89.25           C  
ATOM   4215  O   LYS B 265      -6.105  27.156   0.866  1.00 89.25           O  
ATOM   4216  CG  LYS B 265      -9.797  28.828  -0.637  1.00 89.25           C  
ATOM   4217  CD  LYS B 265     -11.094  28.422   0.064  1.00 89.25           C  
ATOM   4218  CE  LYS B 265     -12.312  28.984  -0.645  1.00 89.25           C  
ATOM   4219  NZ  LYS B 265     -13.586  28.578   0.028  1.00 89.25           N  
ATOM   4220  N   MET B 266      -5.160  29.109   0.739  1.00 92.69           N  
ATOM   4221  CA  MET B 266      -3.926  28.766   1.433  1.00 92.69           C  
ATOM   4222  C   MET B 266      -4.223  28.203   2.816  1.00 92.69           C  
ATOM   4223  CB  MET B 266      -3.010  29.984   1.553  1.00 92.69           C  
ATOM   4224  O   MET B 266      -3.707  27.141   3.182  1.00 92.69           O  
ATOM   4225  CG  MET B 266      -1.608  29.656   2.037  1.00 92.69           C  
ATOM   4226  SD  MET B 266      -0.522  31.141   2.107  1.00 92.69           S  
ATOM   4227  CE  MET B 266      -0.298  31.453   0.335  1.00 92.69           C  
ATOM   4228  N   SER B 267      -5.082  28.875   3.562  1.00 93.19           N  
ATOM   4229  CA  SER B 267      -5.379  28.484   4.934  1.00 93.19           C  
ATOM   4230  C   SER B 267      -6.062  27.125   4.984  1.00 93.19           C  
ATOM   4231  CB  SER B 267      -6.266  29.531   5.613  1.00 93.19           C  
ATOM   4232  O   SER B 267      -5.793  26.312   5.883  1.00 93.19           O  
ATOM   4233  OG  SER B 267      -7.145  30.125   4.672  1.00 93.19           O  
ATOM   4234  N   LYS B 268      -6.883  26.891   3.977  1.00 92.25           N  
ATOM   4235  CA  LYS B 268      -7.582  25.609   3.916  1.00 92.25           C  
ATOM   4236  C   LYS B 268      -6.609  24.469   3.654  1.00 92.25           C  
ATOM   4237  CB  LYS B 268      -8.664  25.641   2.832  1.00 92.25           C  
ATOM   4238  O   LYS B 268      -6.664  23.438   4.324  1.00 92.25           O  
ATOM   4239  CG  LYS B 268      -9.500  24.375   2.764  1.00 92.25           C  
ATOM   4240  CD  LYS B 268     -10.555  24.453   1.667  1.00 92.25           C  
ATOM   4241  CE  LYS B 268     -11.344  23.156   1.543  1.00 92.25           C  
ATOM   4242  NZ  LYS B 268     -12.422  23.266   0.518  1.00 92.25           N  
ATOM   4243  N   ILE B 269      -5.680  24.672   2.744  1.00 92.25           N  
ATOM   4244  CA  ILE B 269      -4.719  23.641   2.369  1.00 92.25           C  
ATOM   4245  C   ILE B 269      -3.729  23.422   3.512  1.00 92.25           C  
ATOM   4246  CB  ILE B 269      -3.963  24.016   1.074  1.00 92.25           C  
ATOM   4247  O   ILE B 269      -3.377  22.281   3.824  1.00 92.25           O  
ATOM   4248  CG1 ILE B 269      -4.926  24.031  -0.120  1.00 92.25           C  
ATOM   4249  CG2 ILE B 269      -2.795  23.062   0.831  1.00 92.25           C  
ATOM   4250  CD1 ILE B 269      -5.578  22.688  -0.398  1.00 92.25           C  
ATOM   4251  N   ALA B 270      -3.363  24.531   4.156  1.00 95.38           N  
ATOM   4252  CA  ALA B 270      -2.465  24.422   5.305  1.00 95.38           C  
ATOM   4253  C   ALA B 270      -3.107  23.609   6.426  1.00 95.38           C  
ATOM   4254  CB  ALA B 270      -2.070  25.797   5.812  1.00 95.38           C  
ATOM   4255  O   ALA B 270      -2.455  22.750   7.031  1.00 95.38           O  
ATOM   4256  N   LYS B 271      -4.340  23.875   6.727  1.00 95.19           N  
ATOM   4257  CA  LYS B 271      -5.094  23.125   7.727  1.00 95.19           C  
ATOM   4258  C   LYS B 271      -5.164  21.641   7.367  1.00 95.19           C  
ATOM   4259  CB  LYS B 271      -6.504  23.688   7.875  1.00 95.19           C  
ATOM   4260  O   LYS B 271      -4.891  20.781   8.203  1.00 95.19           O  
ATOM   4261  CG  LYS B 271      -7.359  22.969   8.906  1.00 95.19           C  
ATOM   4262  CD  LYS B 271      -8.758  23.578   9.000  1.00 95.19           C  
ATOM   4263  CE  LYS B 271      -9.664  22.766   9.906  1.00 95.19           C  
ATOM   4264  NZ  LYS B 271     -11.023  23.375  10.023  1.00 95.19           N  
ATOM   4265  N   GLU B 272      -5.469  21.453   6.129  1.00 94.06           N  
ATOM   4266  CA  GLU B 272      -5.570  20.062   5.660  1.00 94.06           C  
ATOM   4267  C   GLU B 272      -4.234  19.344   5.785  1.00 94.06           C  
ATOM   4268  CB  GLU B 272      -6.055  20.031   4.207  1.00 94.06           C  
ATOM   4269  O   GLU B 272      -4.188  18.188   6.219  1.00 94.06           O  
ATOM   4270  CG  GLU B 272      -6.715  18.719   3.814  1.00 94.06           C  
ATOM   4271  CD  GLU B 272      -7.254  18.719   2.393  1.00 94.06           C  
ATOM   4272  OE1 GLU B 272      -7.773  17.672   1.938  1.00 94.06           O  
ATOM   4273  OE2 GLU B 272      -7.156  19.781   1.728  1.00 94.06           O  
ATOM   4274  N   ALA B 273      -3.211  20.000   5.387  1.00 93.44           N  
ATOM   4275  CA  ALA B 273      -1.880  19.391   5.461  1.00 93.44           C  
ATOM   4276  C   ALA B 273      -1.499  19.078   6.902  1.00 93.44           C  
ATOM   4277  CB  ALA B 273      -0.844  20.328   4.828  1.00 93.44           C  
ATOM   4278  O   ALA B 273      -1.049  17.969   7.203  1.00 93.44           O  
ATOM   4279  N   LEU B 274      -1.721  20.031   7.801  1.00 96.19           N  
ATOM   4280  CA  LEU B 274      -1.393  19.828   9.203  1.00 96.19           C  
ATOM   4281  C   LEU B 274      -2.191  18.656   9.789  1.00 96.19           C  
ATOM   4282  CB  LEU B 274      -1.665  21.094  10.016  1.00 96.19           C  
ATOM   4283  O   LEU B 274      -1.636  17.797  10.477  1.00 96.19           O  
ATOM   4284  CG  LEU B 274      -1.386  21.016  11.516  1.00 96.19           C  
ATOM   4285  CD1 LEU B 274       0.108  20.844  11.773  1.00 96.19           C  
ATOM   4286  CD2 LEU B 274      -1.913  22.266  12.227  1.00 96.19           C  
ATOM   4287  N   GLU B 275      -3.432  18.656   9.508  1.00 94.25           N  
ATOM   4288  CA  GLU B 275      -4.312  17.625  10.055  1.00 94.25           C  
ATOM   4289  C   GLU B 275      -3.945  16.250   9.516  1.00 94.25           C  
ATOM   4290  CB  GLU B 275      -5.773  17.953   9.734  1.00 94.25           C  
ATOM   4291  O   GLU B 275      -3.979  15.258  10.258  1.00 94.25           O  
ATOM   4292  CG  GLU B 275      -6.305  19.188  10.445  1.00 94.25           C  
ATOM   4293  CD  GLU B 275      -7.793  19.406  10.242  1.00 94.25           C  
ATOM   4294  OE1 GLU B 275      -8.367  20.312  10.883  1.00 94.25           O  
ATOM   4295  OE2 GLU B 275      -8.391  18.672   9.422  1.00 94.25           O  
ATOM   4296  N   LEU B 276      -3.551  16.281   8.289  1.00 88.56           N  
ATOM   4297  CA  LEU B 276      -3.080  15.023   7.707  1.00 88.56           C  
ATOM   4298  C   LEU B 276      -1.835  14.523   8.430  1.00 88.56           C  
ATOM   4299  CB  LEU B 276      -2.777  15.203   6.215  1.00 88.56           C  
ATOM   4300  O   LEU B 276      -1.746  13.344   8.773  1.00 88.56           O  
ATOM   4301  CG  LEU B 276      -2.842  13.945   5.352  1.00 88.56           C  
ATOM   4302  CD1 LEU B 276      -4.273  13.695   4.887  1.00 88.56           C  
ATOM   4303  CD2 LEU B 276      -1.898  14.062   4.160  1.00 88.56           C  
ATOM   4304  N   GLY B 277      -0.959  15.461   8.680  1.00 88.31           N  
ATOM   4305  CA  GLY B 277       0.250  15.109   9.406  1.00 88.31           C  
ATOM   4306  C   GLY B 277      -0.015  14.680  10.836  1.00 88.31           C  
ATOM   4307  O   GLY B 277       0.553  13.695  11.312  1.00 88.31           O  
ATOM   4308  N   MET B 278      -0.907  15.359  11.516  1.00 92.06           N  
ATOM   4309  CA  MET B 278      -1.236  15.055  12.906  1.00 92.06           C  
ATOM   4310  C   MET B 278      -1.901  13.688  13.031  1.00 92.06           C  
ATOM   4311  CB  MET B 278      -2.152  16.141  13.492  1.00 92.06           C  
ATOM   4312  O   MET B 278      -1.635  12.945  13.977  1.00 92.06           O  
ATOM   4313  CG  MET B 278      -1.465  17.484  13.695  1.00 92.06           C  
ATOM   4314  SD  MET B 278      -0.006  17.359  14.805  1.00 92.06           S  
ATOM   4315  CE  MET B 278      -0.828  17.000  16.375  1.00 92.06           C  
ATOM   4316  N   ARG B 279      -2.701  13.375  12.062  1.00 85.62           N  
ATOM   4317  CA  ARG B 279      -3.369  12.078  12.031  1.00 85.62           C  
ATOM   4318  C   ARG B 279      -2.361  10.945  11.859  1.00 85.62           C  
ATOM   4319  CB  ARG B 279      -4.402  12.031  10.906  1.00 85.62           C  
ATOM   4320  O   ARG B 279      -2.533   9.859  12.422  1.00 85.62           O  
ATOM   4321  CG  ARG B 279      -5.844  12.125  11.383  1.00 85.62           C  
ATOM   4322  CD  ARG B 279      -6.828  12.125  10.227  1.00 85.62           C  
ATOM   4323  NE  ARG B 279      -7.363  13.453   9.969  1.00 85.62           N  
ATOM   4324  NH1 ARG B 279      -9.570  12.773   9.883  1.00 85.62           N  
ATOM   4325  NH2 ARG B 279      -9.039  14.984   9.586  1.00 85.62           N  
ATOM   4326  CZ  ARG B 279      -8.656  13.734   9.812  1.00 85.62           C  
ATOM   4327  N   GLN B 280      -1.390  11.258  11.133  1.00 79.94           N  
ATOM   4328  CA  GLN B 280      -0.364  10.250  10.883  1.00 79.94           C  
ATOM   4329  C   GLN B 280       0.529  10.055  12.102  1.00 79.94           C  
ATOM   4330  CB  GLN B 280       0.483  10.641   9.672  1.00 79.94           C  
ATOM   4331  O   GLN B 280       0.875   8.922  12.453  1.00 79.94           O  
ATOM   4332  CG  GLN B 280      -0.115  10.203   8.336  1.00 79.94           C  
ATOM   4333  CD  GLN B 280       0.757  10.578   7.152  1.00 79.94           C  
ATOM   4334  NE2 GLN B 280       0.404  10.078   5.977  1.00 79.94           N  
ATOM   4335  OE1 GLN B 280       1.741  11.312   7.297  1.00 79.94           O  
ATOM   4336  N   LEU B 281       0.857  11.117  12.781  1.00 80.06           N  
ATOM   4337  CA  LEU B 281       1.777  11.078  13.914  1.00 80.06           C  
ATOM   4338  C   LEU B 281       1.080  10.539  15.156  1.00 80.06           C  
ATOM   4339  CB  LEU B 281       2.355  12.461  14.188  1.00 80.06           C  
ATOM   4340  O   LEU B 281       1.675   9.797  15.938  1.00 80.06           O  
ATOM   4341  CG  LEU B 281       3.307  13.031  13.133  1.00 80.06           C  
ATOM   4342  CD1 LEU B 281       3.736  14.445  13.508  1.00 80.06           C  
ATOM   4343  CD2 LEU B 281       4.520  12.117  12.969  1.00 80.06           C  
ATOM   4344  N   PHE B 282      -0.186  11.062  15.352  1.00 82.56           N  
ATOM   4345  CA  PHE B 282      -0.922  10.742  16.578  1.00 82.56           C  
ATOM   4346  C   PHE B 282      -2.350  10.320  16.250  1.00 82.56           C  
ATOM   4347  CB  PHE B 282      -0.934  11.945  17.531  1.00 82.56           C  
ATOM   4348  O   PHE B 282      -3.307  10.992  16.641  1.00 82.56           O  
ATOM   4349  CG  PHE B 282       0.434  12.500  17.828  1.00 82.56           C  
ATOM   4350  CD1 PHE B 282       1.304  11.820  18.672  1.00 82.56           C  
ATOM   4351  CD2 PHE B 282       0.851  13.695  17.250  1.00 82.56           C  
ATOM   4352  CE1 PHE B 282       2.570  12.328  18.938  1.00 82.56           C  
ATOM   4353  CE2 PHE B 282       2.115  14.211  17.531  1.00 82.56           C  
ATOM   4354  CZ  PHE B 282       2.973  13.523  18.375  1.00 82.56           C  
ATOM   4355  N   PRO B 283      -2.498   9.109  15.672  1.00 79.75           N  
ATOM   4356  CA  PRO B 283      -3.812   8.711  15.164  1.00 79.75           C  
ATOM   4357  C   PRO B 283      -4.855   8.586  16.266  1.00 79.75           C  
ATOM   4358  CB  PRO B 283      -3.539   7.355  14.508  1.00 79.75           C  
ATOM   4359  O   PRO B 283      -5.973   9.086  16.125  1.00 79.75           O  
ATOM   4360  CG  PRO B 283      -2.145   7.008  14.914  1.00 79.75           C  
ATOM   4361  CD  PRO B 283      -1.484   8.242  15.461  1.00 79.75           C  
ATOM   4362  N   ASP B 284      -4.496   8.000  17.438  1.00 75.62           N  
ATOM   4363  CA  ASP B 284      -5.461   7.789  18.500  1.00 75.62           C  
ATOM   4364  C   ASP B 284      -5.836   9.109  19.188  1.00 75.62           C  
ATOM   4365  CB  ASP B 284      -4.906   6.809  19.547  1.00 75.62           C  
ATOM   4366  O   ASP B 284      -7.020   9.406  19.359  1.00 75.62           O  
ATOM   4367  CG  ASP B 284      -4.859   5.379  19.047  1.00 75.62           C  
ATOM   4368  OD1 ASP B 284      -5.645   5.023  18.141  1.00 75.62           O  
ATOM   4369  OD2 ASP B 284      -4.031   4.594  19.562  1.00 75.62           O  
ATOM   4370  N   LEU B 285      -4.848   9.812  19.484  1.00 84.00           N  
ATOM   4371  CA  LEU B 285      -5.082  11.094  20.156  1.00 84.00           C  
ATOM   4372  C   LEU B 285      -5.867  12.039  19.250  1.00 84.00           C  
ATOM   4373  CB  LEU B 285      -3.752  11.742  20.547  1.00 84.00           C  
ATOM   4374  O   LEU B 285      -6.766  12.742  19.719  1.00 84.00           O  
ATOM   4375  CG  LEU B 285      -3.699  12.375  21.938  1.00 84.00           C  
ATOM   4376  CD1 LEU B 285      -3.115  11.398  22.953  1.00 84.00           C  
ATOM   4377  CD2 LEU B 285      -2.887  13.664  21.906  1.00 84.00           C  
ATOM   4378  N   TYR B 286      -5.535  11.930  17.969  1.00 89.75           N  
ATOM   4379  CA  TYR B 286      -6.203  12.836  17.047  1.00 89.75           C  
ATOM   4380  C   TYR B 286      -7.676  12.469  16.891  1.00 89.75           C  
ATOM   4381  CB  TYR B 286      -5.512  12.805  15.672  1.00 89.75           C  
ATOM   4382  O   TYR B 286      -8.539  13.344  16.828  1.00 89.75           O  
ATOM   4383  CG  TYR B 286      -5.988  13.883  14.734  1.00 89.75           C  
ATOM   4384  CD1 TYR B 286      -6.973  13.617  13.781  1.00 89.75           C  
ATOM   4385  CD2 TYR B 286      -5.453  15.164  14.781  1.00 89.75           C  
ATOM   4386  CE1 TYR B 286      -7.414  14.602  12.906  1.00 89.75           C  
ATOM   4387  CE2 TYR B 286      -5.887  16.156  13.914  1.00 89.75           C  
ATOM   4388  OH  TYR B 286      -7.297  16.859  12.117  1.00 89.75           O  
ATOM   4389  CZ  TYR B 286      -6.867  15.875  12.984  1.00 89.75           C  
ATOM   4390  N   SER B 287      -7.930  11.188  16.781  1.00 83.06           N  
ATOM   4391  CA  SER B 287      -9.312  10.727  16.656  1.00 83.06           C  
ATOM   4392  C   SER B 287     -10.141  11.188  17.859  1.00 83.06           C  
ATOM   4393  CB  SER B 287      -9.359   9.203  16.547  1.00 83.06           C  
ATOM   4394  O   SER B 287     -11.281  11.617  17.688  1.00 83.06           O  
ATOM   4395  OG  SER B 287     -10.547   8.789  15.891  1.00 83.06           O  
ATOM   4396  N   LYS B 288      -9.570  11.102  19.016  1.00 85.75           N  
ATOM   4397  CA  LYS B 288     -10.258  11.539  20.219  1.00 85.75           C  
ATOM   4398  C   LYS B 288     -10.469  13.055  20.203  1.00 85.75           C  
ATOM   4399  CB  LYS B 288      -9.477  11.133  21.469  1.00 85.75           C  
ATOM   4400  O   LYS B 288     -11.539  13.539  20.578  1.00 85.75           O  
ATOM   4401  CG  LYS B 288      -9.539   9.648  21.781  1.00 85.75           C  
ATOM   4402  CD  LYS B 288      -8.852   9.320  23.094  1.00 85.75           C  
ATOM   4403  CE  LYS B 288      -8.883   7.832  23.391  1.00 85.75           C  
ATOM   4404  NZ  LYS B 288      -8.133   7.496  24.641  1.00 85.75           N  
ATOM   4405  N   ALA B 289      -9.477  13.688  19.719  1.00 92.06           N  
ATOM   4406  CA  ALA B 289      -9.570  15.141  19.641  1.00 92.06           C  
ATOM   4407  C   ALA B 289     -10.625  15.562  18.609  1.00 92.06           C  
ATOM   4408  CB  ALA B 289      -8.219  15.742  19.281  1.00 92.06           C  
ATOM   4409  O   ALA B 289     -11.375  16.516  18.844  1.00 92.06           O  
ATOM   4410  N   GLU B 290     -10.617  14.828  17.500  1.00 89.69           N  
ATOM   4411  CA  GLU B 290     -11.602  15.117  16.469  1.00 89.69           C  
ATOM   4412  C   GLU B 290     -13.023  14.883  16.984  1.00 89.69           C  
ATOM   4413  CB  GLU B 290     -11.344  14.266  15.227  1.00 89.69           C  
ATOM   4414  O   GLU B 290     -13.922  15.680  16.719  1.00 89.69           O  
ATOM   4415  CG  GLU B 290     -11.516  15.023  13.914  1.00 89.69           C  
ATOM   4416  CD  GLU B 290     -11.219  14.172  12.688  1.00 89.69           C  
ATOM   4417  OE1 GLU B 290     -11.195  14.719  11.562  1.00 89.69           O  
ATOM   4418  OE2 GLU B 290     -11.016  12.953  12.859  1.00 89.69           O  
ATOM   4419  N   GLU B 291     -13.148  13.797  17.625  1.00 87.06           N  
ATOM   4420  CA  GLU B 291     -14.461  13.469  18.188  1.00 87.06           C  
ATOM   4421  C   GLU B 291     -14.898  14.516  19.203  1.00 87.06           C  
ATOM   4422  CB  GLU B 291     -14.438  12.086  18.828  1.00 87.06           C  
ATOM   4423  O   GLU B 291     -16.062  14.938  19.219  1.00 87.06           O  
ATOM   4424  CG  GLU B 291     -15.781  11.375  18.797  1.00 87.06           C  
ATOM   4425  CD  GLU B 291     -15.750   9.992  19.438  1.00 87.06           C  
ATOM   4426  OE1 GLU B 291     -16.812   9.336  19.516  1.00 87.06           O  
ATOM   4427  OE2 GLU B 291     -14.656   9.578  19.875  1.00 87.06           O  
ATOM   4428  N   LEU B 292     -14.008  14.859  20.062  1.00 87.50           N  
ATOM   4429  CA  LEU B 292     -14.289  15.875  21.062  1.00 87.50           C  
ATOM   4430  C   LEU B 292     -14.672  17.203  20.406  1.00 87.50           C  
ATOM   4431  CB  LEU B 292     -13.078  16.078  21.969  1.00 87.50           C  
ATOM   4432  O   LEU B 292     -15.617  17.859  20.828  1.00 87.50           O  
ATOM   4433  CG  LEU B 292     -13.344  16.781  23.312  1.00 87.50           C  
ATOM   4434  CD1 LEU B 292     -13.891  15.789  24.328  1.00 87.50           C  
ATOM   4435  CD2 LEU B 292     -12.070  17.438  23.828  1.00 87.50           C  
ATOM   4436  N   SER B 293     -14.000  17.562  19.344  1.00 89.31           N  
ATOM   4437  CA  SER B 293     -14.273  18.812  18.641  1.00 89.31           C  
ATOM   4438  C   SER B 293     -15.625  18.766  17.938  1.00 89.31           C  
ATOM   4439  CB  SER B 293     -13.164  19.109  17.625  1.00 89.31           C  
ATOM   4440  O   SER B 293     -16.328  19.781  17.875  1.00 89.31           O  
ATOM   4441  OG  SER B 293     -11.898  19.156  18.250  1.00 89.31           O  
ATOM   4442  N   ARG B 294     -15.938  17.625  17.406  1.00 86.62           N  
ATOM   4443  CA  ARG B 294     -17.219  17.453  16.750  1.00 86.62           C  
ATOM   4444  C   ARG B 294     -18.375  17.547  17.734  1.00 86.62           C  
ATOM   4445  CB  ARG B 294     -17.281  16.109  16.016  1.00 86.62           C  
ATOM   4446  O   ARG B 294     -19.406  18.172  17.453  1.00 86.62           O  
ATOM   4447  CG  ARG B 294     -17.938  16.172  14.648  1.00 86.62           C  
ATOM   4448  CD  ARG B 294     -17.969  14.812  13.969  1.00 86.62           C  
ATOM   4449  NE  ARG B 294     -16.641  14.461  13.445  1.00 86.62           N  
ATOM   4450  NH1 ARG B 294     -17.312  12.422  12.586  1.00 86.62           N  
ATOM   4451  NH2 ARG B 294     -15.133  13.102  12.367  1.00 86.62           N  
ATOM   4452  CZ  ARG B 294     -16.359  13.328  12.805  1.00 86.62           C  
ATOM   4453  N   LYS B 295     -18.203  16.938  18.781  1.00 84.75           N  
ATOM   4454  CA  LYS B 295     -19.219  16.922  19.828  1.00 84.75           C  
ATOM   4455  C   LYS B 295     -19.500  18.344  20.328  1.00 84.75           C  
ATOM   4456  CB  LYS B 295     -18.797  16.047  21.000  1.00 84.75           C  
ATOM   4457  O   LYS B 295     -20.656  18.688  20.641  1.00 84.75           O  
ATOM   4458  CG  LYS B 295     -19.953  15.352  21.703  1.00 84.75           C  
ATOM   4459  CD  LYS B 295     -19.453  14.445  22.828  1.00 84.75           C  
ATOM   4460  CE  LYS B 295     -20.609  13.781  23.562  1.00 84.75           C  
ATOM   4461  NZ  LYS B 295     -20.141  12.867  24.641  1.00 84.75           N  
ATOM   4462  N   LYS B 296     -18.500  19.125  20.359  1.00 86.88           N  
ATOM   4463  CA  LYS B 296     -18.641  20.500  20.859  1.00 86.88           C  
ATOM   4464  C   LYS B 296     -19.047  21.453  19.750  1.00 86.88           C  
ATOM   4465  CB  LYS B 296     -17.344  20.969  21.516  1.00 86.88           C  
ATOM   4466  O   LYS B 296     -19.156  22.656  19.953  1.00 86.88           O  
ATOM   4467  CG  LYS B 296     -17.000  20.266  22.812  1.00 86.88           C  
ATOM   4468  CD  LYS B 296     -17.828  20.797  23.984  1.00 86.88           C  
ATOM   4469  CE  LYS B 296     -17.438  20.141  25.297  1.00 86.88           C  
ATOM   4470  NZ  LYS B 296     -18.188  20.719  26.453  1.00 86.88           N  
ATOM   4471  N   GLY B 297     -19.203  20.906  18.484  1.00 86.31           N  
ATOM   4472  CA  GLY B 297     -19.672  21.703  17.359  1.00 86.31           C  
ATOM   4473  C   GLY B 297     -18.594  22.594  16.766  1.00 86.31           C  
ATOM   4474  O   GLY B 297     -18.891  23.625  16.188  1.00 86.31           O  
ATOM   4475  N   LEU B 298     -17.344  22.250  16.922  1.00 86.44           N  
ATOM   4476  CA  LEU B 298     -16.234  23.094  16.484  1.00 86.44           C  
ATOM   4477  C   LEU B 298     -15.758  22.672  15.102  1.00 86.44           C  
ATOM   4478  CB  LEU B 298     -15.086  23.016  17.484  1.00 86.44           C  
ATOM   4479  O   LEU B 298     -14.930  23.359  14.500  1.00 86.44           O  
ATOM   4480  CG  LEU B 298     -15.398  23.469  18.922  1.00 86.44           C  
ATOM   4481  CD1 LEU B 298     -14.281  23.031  19.859  1.00 86.44           C  
ATOM   4482  CD2 LEU B 298     -15.602  24.969  18.984  1.00 86.44           C  
ATOM   4483  N   LEU B 299     -16.156  21.453  14.594  1.00 81.00           N  
ATOM   4484  CA  LEU B 299     -15.820  21.000  13.250  1.00 81.00           C  
ATOM   4485  C   LEU B 299     -17.000  21.172  12.305  1.00 81.00           C  
ATOM   4486  CB  LEU B 299     -15.383  19.531  13.273  1.00 81.00           C  
ATOM   4487  O   LEU B 299     -18.156  20.906  12.688  1.00 81.00           O  
ATOM   4488  CG  LEU B 299     -14.102  19.219  14.039  1.00 81.00           C  
ATOM   4489  CD1 LEU B 299     -13.969  17.719  14.273  1.00 81.00           C  
ATOM   4490  CD2 LEU B 299     -12.883  19.750  13.281  1.00 81.00           C  
ATOM   4491  N   LYS B 300     -16.844  22.000  11.227  1.00 63.03           N  
ATOM   4492  CA  LYS B 300     -17.938  22.156  10.266  1.00 63.03           C  
ATOM   4493  C   LYS B 300     -17.953  21.000   9.266  1.00 63.03           C  
ATOM   4494  CB  LYS B 300     -17.828  23.484   9.531  1.00 63.03           C  
ATOM   4495  O   LYS B 300     -16.906  20.453   8.914  1.00 63.03           O  
ATOM   4496  CG  LYS B 300     -18.203  24.688  10.383  1.00 63.03           C  
ATOM   4497  CD  LYS B 300     -18.250  25.969   9.547  1.00 63.03           C  
ATOM   4498  CE  LYS B 300     -18.609  27.172  10.398  1.00 63.03           C  
ATOM   4499  NZ  LYS B 300     -18.734  28.422   9.570  1.00 63.03           N  
TER    4500      LYS B 300                                                      
ENDMDL                                                                          
END                                                                             
