# Supplementary material for: Coupling chromosome organization to genome segregation in Archaea
Source: Nat Commun. 2025 Jul 22;16:6759. doi: 10.1038/s41467-025-61997-3 (PMC12284271; doi:10.1038/s41467-025-61997-3)
Supplement: Supplementary file 6 — Supplementary Dataset 4 [file 41467_2025_61997_MOESM6_ESM.pdb]

MODEL     1                                                                     
ATOM      1  N   MET A   1      21.172 -23.562  39.031  1.00 24.95           N  
ATOM      2  CA  MET A   1      20.062 -22.672  39.375  1.00 24.95           C  
ATOM      3  C   MET A   1      20.000 -21.500  38.406  1.00 24.95           C  
ATOM      4  CB  MET A   1      20.188 -22.172  40.812  1.00 24.95           C  
ATOM      5  O   MET A   1      20.766 -20.547  38.531  1.00 24.95           O  
ATOM      6  CG  MET A   1      19.281 -22.891  41.781  1.00 24.95           C  
ATOM      7  SD  MET A   1      19.281 -22.109  43.438  1.00 24.95           S  
ATOM      8  CE  MET A   1      19.922 -23.484  44.438  1.00 24.95           C  
ATOM      9  N   SER A   2      19.766 -21.578  37.219  1.00 20.00           N  
ATOM     10  CA  SER A   2      20.250 -22.047  35.906  1.00 20.00           C  
ATOM     11  C   SER A   2      19.719 -21.188  34.781  1.00 20.00           C  
ATOM     12  CB  SER A   2      19.859 -23.500  35.688  1.00 20.00           C  
ATOM     13  O   SER A   2      18.531 -21.281  34.406  1.00 20.00           O  
ATOM     14  OG  SER A   2      18.469 -23.703  35.906  1.00 20.00           O  
ATOM     15  N   GLU A   3      19.984 -19.547  34.781  1.00 20.25           N  
ATOM     16  CA  GLU A   3      19.625 -18.125  34.688  1.00 20.25           C  
ATOM     17  C   GLU A   3      19.547 -17.656  33.250  1.00 20.25           C  
ATOM     18  CB  GLU A   3      20.641 -17.281  35.469  1.00 20.25           C  
ATOM     19  O   GLU A   3      19.312 -16.469  33.000  1.00 20.25           O  
ATOM     20  CG  GLU A   3      20.250 -17.031  36.938  1.00 20.25           C  
ATOM     21  CD  GLU A   3      21.047 -15.906  37.562  1.00 20.25           C  
ATOM     22  OE1 GLU A   3      20.672 -15.477  38.688  1.00 20.25           O  
ATOM     23  OE2 GLU A   3      22.031 -15.461  36.969  1.00 20.25           O  
ATOM     24  N   ILE A   4      19.750 -18.547  32.062  1.00 21.20           N  
ATOM     25  CA  ILE A   4      20.766 -18.625  31.031  1.00 21.20           C  
ATOM     26  C   ILE A   4      20.406 -17.672  29.891  1.00 21.20           C  
ATOM     27  CB  ILE A   4      20.938 -20.062  30.500  1.00 21.20           C  
ATOM     28  O   ILE A   4      19.359 -17.828  29.266  1.00 21.20           O  
ATOM     29  CG1 ILE A   4      21.609 -20.953  31.562  1.00 21.20           C  
ATOM     30  CG2 ILE A   4      21.734 -20.062  29.188  1.00 21.20           C  
ATOM     31  CD1 ILE A   4      21.562 -22.438  31.234  1.00 21.20           C  
ATOM     32  N   ASP A   5      20.922 -16.203  29.734  1.00 18.33           N  
ATOM     33  CA  ASP A   5      20.625 -14.805  29.438  1.00 18.33           C  
ATOM     34  C   ASP A   5      20.453 -14.586  27.938  1.00 18.33           C  
ATOM     35  CB  ASP A   5      21.750 -13.906  29.969  1.00 18.33           C  
ATOM     36  O   ASP A   5      21.391 -14.195  27.234  1.00 18.33           O  
ATOM     37  CG  ASP A   5      21.453 -13.352  31.344  1.00 18.33           C  
ATOM     38  OD1 ASP A   5      20.266 -13.320  31.750  1.00 18.33           O  
ATOM     39  OD2 ASP A   5      22.406 -12.938  32.031  1.00 18.33           O  
ATOM     40  N   PHE A   6      20.031 -15.547  27.031  1.00 19.12           N  
ATOM     41  CA  PHE A   6      20.188 -15.781  25.609  1.00 19.12           C  
ATOM     42  C   PHE A   6      19.719 -14.578  24.797  1.00 19.12           C  
ATOM     43  CB  PHE A   6      19.438 -17.047  25.172  1.00 19.12           C  
ATOM     44  O   PHE A   6      18.547 -14.203  24.875  1.00 19.12           O  
ATOM     45  CG  PHE A   6      20.281 -18.031  24.438  1.00 19.12           C  
ATOM     46  CD1 PHE A   6      20.344 -18.016  23.047  1.00 19.12           C  
ATOM     47  CD2 PHE A   6      21.016 -19.000  25.125  1.00 19.12           C  
ATOM     48  CE1 PHE A   6      21.125 -18.938  22.359  1.00 19.12           C  
ATOM     49  CE2 PHE A   6      21.797 -19.922  24.438  1.00 19.12           C  
ATOM     50  CZ  PHE A   6      21.844 -19.891  23.047  1.00 19.12           C  
ATOM     51  N   LEU A   7      20.578 -13.695  24.203  1.00 16.48           N  
ATOM     52  CA  LEU A   7      21.047 -12.391  23.781  1.00 16.48           C  
ATOM     53  C   LEU A   7      20.359 -11.953  22.500  1.00 16.48           C  
ATOM     54  CB  LEU A   7      22.562 -12.414  23.562  1.00 16.48           C  
ATOM     55  O   LEU A   7      20.547 -12.562  21.438  1.00 16.48           O  
ATOM     56  CG  LEU A   7      23.422 -12.117  24.797  1.00 16.48           C  
ATOM     57  CD1 LEU A   7      24.797 -12.758  24.656  1.00 16.48           C  
ATOM     58  CD2 LEU A   7      23.547 -10.609  25.016  1.00 16.48           C  
ATOM     59  N   LEU A   8      19.062 -11.766  22.469  1.00 17.50           N  
ATOM     60  CA  LEU A   8      17.938 -11.469  21.594  1.00 17.50           C  
ATOM     61  C   LEU A   8      18.219 -10.219  20.750  1.00 17.50           C  
ATOM     62  CB  LEU A   8      16.656 -11.273  22.406  1.00 17.50           C  
ATOM     63  O   LEU A   8      18.047  -9.102  21.234  1.00 17.50           O  
ATOM     64  CG  LEU A   8      15.883 -12.539  22.750  1.00 17.50           C  
ATOM     65  CD1 LEU A   8      14.969 -12.289  23.953  1.00 17.50           C  
ATOM     66  CD2 LEU A   8      15.070 -13.016  21.547  1.00 17.50           C  
ATOM     67  N   LYS A   9      19.469 -10.117  20.250  1.00 16.59           N  
ATOM     68  CA  LYS A   9      20.156  -8.969  19.672  1.00 16.59           C  
ATOM     69  C   LYS A   9      19.328  -8.352  18.531  1.00 16.59           C  
ATOM     70  CB  LYS A   9      21.531  -9.367  19.156  1.00 16.59           C  
ATOM     71  O   LYS A   9      18.797  -9.070  17.688  1.00 16.59           O  
ATOM     72  CG  LYS A   9      22.688  -8.617  19.812  1.00 16.59           C  
ATOM     73  CD  LYS A   9      24.031  -9.125  19.328  1.00 16.59           C  
ATOM     74  CE  LYS A   9      25.188  -8.367  19.969  1.00 16.59           C  
ATOM     75  NZ  LYS A   9      26.516  -8.914  19.562  1.00 16.59           N  
ATOM     76  N   ARG A  10      18.969  -6.996  18.547  1.00 16.59           N  
ATOM     77  CA  ARG A  10      18.094  -5.918  18.094  1.00 16.59           C  
ATOM     78  C   ARG A  10      18.312  -5.605  16.609  1.00 16.59           C  
ATOM     79  CB  ARG A  10      18.312  -4.656  18.938  1.00 16.59           C  
ATOM     80  O   ARG A  10      17.891  -4.566  16.125  1.00 16.59           O  
ATOM     81  CG  ARG A  10      17.172  -4.332  19.875  1.00 16.59           C  
ATOM     82  CD  ARG A  10      17.391  -3.014  20.594  1.00 16.59           C  
ATOM     83  NE  ARG A  10      16.141  -2.473  21.141  1.00 16.59           N  
ATOM     84  NH1 ARG A  10      17.141  -0.706  22.234  1.00 16.59           N  
ATOM     85  NH2 ARG A  10      14.867  -0.986  22.328  1.00 16.59           N  
ATOM     86  CZ  ARG A  10      16.062  -1.390  21.906  1.00 16.59           C  
ATOM     87  N   LYS A  11      18.672  -6.547  15.711  1.00 16.47           N  
ATOM     88  CA  LYS A  11      19.453  -6.160  14.547  1.00 16.47           C  
ATOM     89  C   LYS A  11      18.688  -5.191  13.656  1.00 16.47           C  
ATOM     90  CB  LYS A  11      19.875  -7.391  13.742  1.00 16.47           C  
ATOM     91  O   LYS A  11      17.531  -5.453  13.305  1.00 16.47           O  
ATOM     92  CG  LYS A  11      21.266  -7.914  14.086  1.00 16.47           C  
ATOM     93  CD  LYS A  11      21.656  -9.094  13.195  1.00 16.47           C  
ATOM     94  CE  LYS A  11      23.062  -9.586  13.508  1.00 16.47           C  
ATOM     95  NZ  LYS A  11      23.422 -10.773  12.688  1.00 16.47           N  
ATOM     96  N   LYS A  12      19.156  -3.932  13.297  1.00 16.30           N  
ATOM     97  CA  LYS A  12      18.766  -2.537  13.094  1.00 16.30           C  
ATOM     98  C   LYS A  12      18.172  -2.332  11.703  1.00 16.30           C  
ATOM     99  CB  LYS A  12      19.969  -1.613  13.281  1.00 16.30           C  
ATOM    100  O   LYS A  12      17.375  -1.410  11.500  1.00 16.30           O  
ATOM    101  CG  LYS A  12      19.875  -0.728  14.516  1.00 16.30           C  
ATOM    102  CD  LYS A  12      21.125   0.126  14.688  1.00 16.30           C  
ATOM    103  CE  LYS A  12      21.031   1.042  15.898  1.00 16.30           C  
ATOM    104  NZ  LYS A  12      22.297   1.778  16.156  1.00 16.30           N  
ATOM    105  N   LYS A  13      18.250  -3.244  10.508  1.00 16.36           N  
ATOM    106  CA  LYS A  13      18.766  -2.684   9.258  1.00 16.36           C  
ATOM    107  C   LYS A  13      17.656  -2.047   8.445  1.00 16.36           C  
ATOM    108  CB  LYS A  13      19.469  -3.766   8.438  1.00 16.36           C  
ATOM    109  O   LYS A  13      16.781  -2.748   7.910  1.00 16.36           O  
ATOM    110  CG  LYS A  13      20.969  -3.533   8.258  1.00 16.36           C  
ATOM    111  CD  LYS A  13      21.609  -4.672   7.484  1.00 16.36           C  
ATOM    112  CE  LYS A  13      23.094  -4.410   7.242  1.00 16.36           C  
ATOM    113  NZ  LYS A  13      23.766  -5.574   6.590  1.00 16.36           N  
ATOM    114  N   ASN A  14      16.844  -1.105   8.867  1.00 17.94           N  
ATOM    115  CA  ASN A  14      15.773  -0.234   8.406  1.00 17.94           C  
ATOM    116  C   ASN A  14      16.141   0.475   7.109  1.00 17.94           C  
ATOM    117  CB  ASN A  14      15.414   0.790   9.484  1.00 17.94           C  
ATOM    118  O   ASN A  14      15.742   1.621   6.887  1.00 17.94           O  
ATOM    119  CG  ASN A  14      14.438   0.243  10.508  1.00 17.94           C  
ATOM    120  ND2 ASN A  14      14.258   0.965  11.609  1.00 17.94           N  
ATOM    121  OD1 ASN A  14      13.836  -0.819  10.305  1.00 17.94           O  
ATOM    122  N   GLU A  15      17.250   0.023   6.359  1.00 19.05           N  
ATOM    123  CA  GLU A  15      17.891   1.095   5.613  1.00 19.05           C  
ATOM    124  C   GLU A  15      16.984   1.631   4.512  1.00 19.05           C  
ATOM    125  CB  GLU A  15      19.219   0.606   5.012  1.00 19.05           C  
ATOM    126  O   GLU A  15      16.391   0.857   3.762  1.00 19.05           O  
ATOM    127  CG  GLU A  15      20.375   0.620   5.992  1.00 19.05           C  
ATOM    128  CD  GLU A  15      21.672   0.079   5.395  1.00 19.05           C  
ATOM    129  OE1 GLU A  15      22.734   0.189   6.051  1.00 19.05           O  
ATOM    130  OE2 GLU A  15      21.625  -0.457   4.266  1.00 19.05           O  
ATOM    131  N   GLY A  16      16.219   2.705   4.836  1.00 20.80           N  
ATOM    132  CA  GLY A  16      15.586   3.811   4.137  1.00 20.80           C  
ATOM    133  C   GLY A  16      16.266   4.156   2.822  1.00 20.80           C  
ATOM    134  O   GLY A  16      17.406   4.617   2.809  1.00 20.80           O  
ATOM    135  N   VAL A  17      16.328   3.146   1.958  1.00 22.16           N  
ATOM    136  CA  VAL A  17      17.156   3.502   0.803  1.00 22.16           C  
ATOM    137  C   VAL A  17      16.766   4.898   0.312  1.00 22.16           C  
ATOM    138  CB  VAL A  17      17.000   2.475  -0.340  1.00 22.16           C  
ATOM    139  O   VAL A  17      15.633   5.129  -0.105  1.00 22.16           O  
ATOM    140  CG1 VAL A  17      17.812   2.896  -1.561  1.00 22.16           C  
ATOM    141  CG2 VAL A  17      17.422   1.084   0.132  1.00 22.16           C  
ATOM    142  N   GLN A  18      17.141   5.973   0.994  1.00 25.64           N  
ATOM    143  CA  GLN A  18      17.375   7.391   0.749  1.00 25.64           C  
ATOM    144  C   GLN A  18      17.828   7.637  -0.687  1.00 25.64           C  
ATOM    145  CB  GLN A  18      18.406   7.949   1.729  1.00 25.64           C  
ATOM    146  O   GLN A  18      18.844   7.094  -1.124  1.00 25.64           O  
ATOM    147  CG  GLN A  18      17.797   8.539   2.994  1.00 25.64           C  
ATOM    148  CD  GLN A  18      18.844   9.062   3.961  1.00 25.64           C  
ATOM    149  NE2 GLN A  18      18.391   9.664   5.055  1.00 25.64           N  
ATOM    150  OE1 GLN A  18      20.047   8.922   3.725  1.00 25.64           O  
ATOM    151  N   GLY A  19      16.828   7.695  -1.571  1.00 28.23           N  
ATOM    152  CA  GLY A  19      17.125   7.918  -2.977  1.00 28.23           C  
ATOM    153  C   GLY A  19      18.219   8.945  -3.199  1.00 28.23           C  
ATOM    154  O   GLY A  19      18.469   9.797  -2.344  1.00 28.23           O  
ATOM    155  N   GLY A  20      19.281   8.445  -3.611  1.00 30.12           N  
ATOM    156  CA  GLY A  20      20.219   9.469  -4.047  1.00 30.12           C  
ATOM    157  C   GLY A  20      19.562  10.578  -4.848  1.00 30.12           C  
ATOM    158  O   GLY A  20      18.344  10.578  -5.027  1.00 30.12           O  
ATOM    159  N   GLU A  21      20.266  11.406  -5.336  1.00 36.78           N  
ATOM    160  CA  GLU A  21      19.922  12.609  -6.086  1.00 36.78           C  
ATOM    161  C   GLU A  21      19.094  12.273  -7.324  1.00 36.78           C  
ATOM    162  CB  GLU A  21      21.188  13.375  -6.488  1.00 36.78           C  
ATOM    163  O   GLU A  21      19.484  11.406  -8.109  1.00 36.78           O  
ATOM    164  CG  GLU A  21      21.812  14.180  -5.355  1.00 36.78           C  
ATOM    165  CD  GLU A  21      23.062  14.945  -5.777  1.00 36.78           C  
ATOM    166  OE1 GLU A  21      23.594  15.734  -4.961  1.00 36.78           O  
ATOM    167  OE2 GLU A  21      23.500  14.750  -6.930  1.00 36.78           O  
ATOM    168  N   SER A  22      17.812  12.195  -7.266  1.00 39.66           N  
ATOM    169  CA  SER A  22      17.016  12.008  -8.469  1.00 39.66           C  
ATOM    170  C   SER A  22      16.688  13.344  -9.125  1.00 39.66           C  
ATOM    171  CB  SER A  22      15.719  11.266  -8.133  1.00 39.66           C  
ATOM    172  O   SER A  22      16.609  14.375  -8.453  1.00 39.66           O  
ATOM    173  OG  SER A  22      14.984  11.945  -7.133  1.00 39.66           O  
ATOM    174  N   GLY A  23      16.781  13.484 -10.422  1.00 41.72           N  
ATOM    175  CA  GLY A  23      16.344  14.664 -11.141  1.00 41.72           C  
ATOM    176  C   GLY A  23      14.836  14.875 -11.070  1.00 41.72           C  
ATOM    177  O   GLY A  23      14.148  14.219 -10.289  1.00 41.72           O  
ATOM    178  N   ALA A  24      14.266  15.750 -11.953  1.00 44.41           N  
ATOM    179  CA  ALA A  24      12.844  16.078 -11.984  1.00 44.41           C  
ATOM    180  C   ALA A  24      12.008  14.859 -12.359  1.00 44.41           C  
ATOM    181  CB  ALA A  24      12.586  17.219 -12.977  1.00 44.41           C  
ATOM    182  O   ALA A  24      12.383  14.086 -13.242  1.00 44.41           O  
ATOM    183  N   GLN A  25      11.039  14.547 -11.531  1.00 48.28           N  
ATOM    184  CA  GLN A  25      10.148  13.406 -11.719  1.00 48.28           C  
ATOM    185  C   GLN A  25       8.719  13.867 -11.977  1.00 48.28           C  
ATOM    186  CB  GLN A  25      10.188  12.477 -10.508  1.00 48.28           C  
ATOM    187  O   GLN A  25       8.234  14.805 -11.344  1.00 48.28           O  
ATOM    188  CG  GLN A  25      11.516  11.758 -10.328  1.00 48.28           C  
ATOM    189  CD  GLN A  25      11.531  10.844  -9.117  1.00 48.28           C  
ATOM    190  NE2 GLN A  25      12.602  10.070  -8.969  1.00 48.28           N  
ATOM    191  OE1 GLN A  25      10.586  10.828  -8.328  1.00 48.28           O  
ATOM    192  N   ARG A  26       8.055  13.445 -13.117  1.00 50.56           N  
ATOM    193  CA  ARG A  26       6.633  13.664 -13.383  1.00 50.56           C  
ATOM    194  C   ARG A  26       5.867  12.344 -13.383  1.00 50.56           C  
ATOM    195  CB  ARG A  26       6.441  14.383 -14.719  1.00 50.56           C  
ATOM    196  O   ARG A  26       6.211  11.422 -14.125  1.00 50.56           O  
ATOM    197  CG  ARG A  26       5.004  14.805 -14.984  1.00 50.56           C  
ATOM    198  CD  ARG A  26       4.879  15.555 -16.312  1.00 50.56           C  
ATOM    199  NE  ARG A  26       3.484  15.867 -16.609  1.00 50.56           N  
ATOM    200  NH1 ARG A  26       3.809  16.031 -18.891  1.00 50.56           N  
ATOM    201  NH2 ARG A  26       1.726  16.375 -18.000  1.00 50.56           N  
ATOM    202  CZ  ARG A  26       3.010  16.094 -17.828  1.00 50.56           C  
ATOM    203  N   VAL A  27       4.887  12.172 -12.547  1.00 52.28           N  
ATOM    204  CA  VAL A  27       4.000  11.016 -12.469  1.00 52.28           C  
ATOM    205  C   VAL A  27       2.574  11.430 -12.836  1.00 52.28           C  
ATOM    206  CB  VAL A  27       4.027  10.367 -11.062  1.00 52.28           C  
ATOM    207  O   VAL A  27       1.994  12.305 -12.188  1.00 52.28           O  
ATOM    208  CG1 VAL A  27       3.090   9.164 -11.008  1.00 52.28           C  
ATOM    209  CG2 VAL A  27       5.449   9.961 -10.695  1.00 52.28           C  
ATOM    210  N   GLU A  28       2.068  10.953 -13.938  1.00 49.81           N  
ATOM    211  CA  GLU A  28       0.702  11.242 -14.367  1.00 49.81           C  
ATOM    212  C   GLU A  28      -0.151   9.977 -14.367  1.00 49.81           C  
ATOM    213  CB  GLU A  28       0.694  11.883 -15.758  1.00 49.81           C  
ATOM    214  O   GLU A  28       0.240   8.953 -14.945  1.00 49.81           O  
ATOM    215  CG  GLU A  28      -0.515  12.766 -16.016  1.00 49.81           C  
ATOM    216  CD  GLU A  28      -0.480  13.445 -17.375  1.00 49.81           C  
ATOM    217  OE1 GLU A  28      -1.452  14.148 -17.734  1.00 49.81           O  
ATOM    218  OE2 GLU A  28       0.528  13.266 -18.094  1.00 49.81           O  
ATOM    219  N   SER A  29      -1.325   9.867 -13.656  1.00 51.81           N  
ATOM    220  CA  SER A  29      -2.340   8.820 -13.641  1.00 51.81           C  
ATOM    221  C   SER A  29      -3.684   9.344 -14.133  1.00 51.81           C  
ATOM    222  CB  SER A  29      -2.490   8.234 -12.234  1.00 51.81           C  
ATOM    223  O   SER A  29      -4.219  10.312 -13.586  1.00 51.81           O  
ATOM    224  OG  SER A  29      -2.326   9.250 -11.258  1.00 51.81           O  
ATOM    225  N   ARG A  30      -4.129   8.867 -15.242  1.00 48.31           N  
ATOM    226  CA  ARG A  30      -5.422   9.258 -15.797  1.00 48.31           C  
ATOM    227  C   ARG A  30      -6.367   8.062 -15.867  1.00 48.31           C  
ATOM    228  CB  ARG A  30      -5.250   9.875 -17.188  1.00 48.31           C  
ATOM    229  O   ARG A  30      -6.020   7.020 -16.422  1.00 48.31           O  
ATOM    230  CG  ARG A  30      -4.793  11.320 -17.156  1.00 48.31           C  
ATOM    231  CD  ARG A  30      -4.691  11.898 -18.562  1.00 48.31           C  
ATOM    232  NE  ARG A  30      -4.152  13.258 -18.547  1.00 48.31           N  
ATOM    233  NH1 ARG A  30      -4.012  13.453 -20.844  1.00 48.31           N  
ATOM    234  NH2 ARG A  30      -3.361  15.188 -19.500  1.00 48.31           N  
ATOM    235  CZ  ARG A  30      -3.844  13.961 -19.641  1.00 48.31           C  
ATOM    236  N   VAL A  31      -7.457   8.164 -15.180  1.00 51.88           N  
ATOM    237  CA  VAL A  31      -8.523   7.168 -15.227  1.00 51.88           C  
ATOM    238  C   VAL A  31      -9.781   7.789 -15.836  1.00 51.88           C  
ATOM    239  CB  VAL A  31      -8.836   6.602 -13.828  1.00 51.88           C  
ATOM    240  O   VAL A  31     -10.328   8.758 -15.297  1.00 51.88           O  
ATOM    241  CG1 VAL A  31      -9.945   5.559 -13.898  1.00 51.88           C  
ATOM    242  CG2 VAL A  31      -7.578   6.004 -13.203  1.00 51.88           C  
ATOM    243  N   GLN A  32      -9.961   7.336 -17.094  1.00 46.62           N  
ATOM    244  CA  GLN A  32     -11.172   7.816 -17.766  1.00 46.62           C  
ATOM    245  C   GLN A  32     -12.172   6.680 -17.969  1.00 46.62           C  
ATOM    246  CB  GLN A  32     -10.828   8.469 -19.094  1.00 46.62           C  
ATOM    247  O   GLN A  32     -11.797   5.590 -18.406  1.00 46.62           O  
ATOM    248  CG  GLN A  32     -10.477   9.945 -18.984  1.00 46.62           C  
ATOM    249  CD  GLN A  32     -10.109  10.562 -20.328  1.00 46.62           C  
ATOM    250  NE2 GLN A  32      -9.688  11.820 -20.312  1.00 46.62           N  
ATOM    251  OE1 GLN A  32     -10.203   9.906 -21.375  1.00 46.62           O  
ATOM    252  N   GLY A  33     -13.508   6.711 -17.219  1.00 46.19           N  
ATOM    253  CA  GLY A  33     -14.547   5.719 -17.438  1.00 46.19           C  
ATOM    254  C   GLY A  33     -15.945   6.312 -17.484  1.00 46.19           C  
ATOM    255  O   GLY A  33     -16.141   7.465 -17.094  1.00 46.19           O  
ATOM    256  N   GLY A  34     -16.797   5.820 -18.469  1.00 45.66           N  
ATOM    257  CA  GLY A  34     -18.203   6.145 -18.344  1.00 45.66           C  
ATOM    258  C   GLY A  34     -18.812   5.688 -17.031  1.00 45.66           C  
ATOM    259  O   GLY A  34     -18.688   6.367 -16.016  1.00 45.66           O  
ATOM    260  N   GLU A  35     -19.406   4.504 -17.047  1.00 48.28           N  
ATOM    261  CA  GLU A  35     -19.938   3.869 -15.836  1.00 48.28           C  
ATOM    262  C   GLU A  35     -18.906   2.938 -15.203  1.00 48.28           C  
ATOM    263  CB  GLU A  35     -21.219   3.100 -16.156  1.00 48.28           C  
ATOM    264  O   GLU A  35     -18.344   2.080 -15.883  1.00 48.28           O  
ATOM    265  CG  GLU A  35     -22.469   3.973 -16.219  1.00 48.28           C  
ATOM    266  CD  GLU A  35     -23.734   3.189 -16.516  1.00 48.28           C  
ATOM    267  OE1 GLU A  35     -24.828   3.789 -16.500  1.00 48.28           O  
ATOM    268  OE2 GLU A  35     -23.625   1.964 -16.734  1.00 48.28           O  
ATOM    269  N   SER A  36     -18.359   3.322 -14.141  1.00 48.00           N  
ATOM    270  CA  SER A  36     -17.344   2.502 -13.484  1.00 48.00           C  
ATOM    271  C   SER A  36     -17.766   2.115 -12.070  1.00 48.00           C  
ATOM    272  CB  SER A  36     -16.000   3.240 -13.438  1.00 48.00           C  
ATOM    273  O   SER A  36     -18.594   2.797 -11.461  1.00 48.00           O  
ATOM    274  OG  SER A  36     -16.125   4.469 -12.742  1.00 48.00           O  
ATOM    275  N   GLY A  37     -17.547   0.982 -11.727  1.00 46.69           N  
ATOM    276  CA  GLY A  37     -17.750   0.625 -10.328  1.00 46.69           C  
ATOM    277  C   GLY A  37     -16.766   1.306  -9.398  1.00 46.69           C  
ATOM    278  O   GLY A  37     -16.141   2.312  -9.758  1.00 46.69           O  
ATOM    279  N   ALA A  38     -16.672   0.748  -8.234  1.00 47.94           N  
ATOM    280  CA  ALA A  38     -15.727   1.303  -7.258  1.00 47.94           C  
ATOM    281  C   ALA A  38     -14.289   1.202  -7.762  1.00 47.94           C  
ATOM    282  CB  ALA A  38     -15.867   0.590  -5.918  1.00 47.94           C  
ATOM    283  O   ALA A  38     -13.883   0.166  -8.297  1.00 47.94           O  
ATOM    284  N   GLN A  39     -13.570   2.262  -7.797  1.00 51.38           N  
ATOM    285  CA  GLN A  39     -12.195   2.369  -8.289  1.00 51.38           C  
ATOM    286  C   GLN A  39     -11.266   2.898  -7.207  1.00 51.38           C  
ATOM    287  CB  GLN A  39     -12.141   3.275  -9.523  1.00 51.38           C  
ATOM    288  O   GLN A  39     -11.648   3.768  -6.418  1.00 51.38           O  
ATOM    289  CG  GLN A  39     -12.812   2.684 -10.750  1.00 51.38           C  
ATOM    290  CD  GLN A  39     -12.711   3.588 -11.969  1.00 51.38           C  
ATOM    291  NE2 GLN A  39     -13.102   3.068 -13.125  1.00 51.38           N  
ATOM    292  OE1 GLN A  39     -12.289   4.746 -11.859  1.00 51.38           O  
ATOM    293  N   ARG A  40     -10.164   2.273  -7.004  1.00 55.47           N  
ATOM    294  CA  ARG A  40      -9.086   2.766  -6.148  1.00 55.47           C  
ATOM    295  C   ARG A  40      -7.812   3.000  -6.953  1.00 55.47           C  
ATOM    296  CB  ARG A  40      -8.812   1.784  -5.008  1.00 55.47           C  
ATOM    297  O   ARG A  40      -7.316   2.088  -7.617  1.00 55.47           O  
ATOM    298  CG  ARG A  40      -7.816   2.295  -3.982  1.00 55.47           C  
ATOM    299  CD  ARG A  40      -7.617   1.302  -2.846  1.00 55.47           C  
ATOM    300  NE  ARG A  40      -6.582   1.745  -1.918  1.00 55.47           N  
ATOM    301  NH1 ARG A  40      -6.383  -0.289  -0.840  1.00 55.47           N  
ATOM    302  NH2 ARG A  40      -5.086   1.485  -0.194  1.00 55.47           N  
ATOM    303  CZ  ARG A  40      -6.020   0.979  -0.986  1.00 55.47           C  
ATOM    304  N   VAL A  41      -7.359   4.266  -6.977  1.00 57.72           N  
ATOM    305  CA  VAL A  41      -6.125   4.652  -7.652  1.00 57.72           C  
ATOM    306  C   VAL A  41      -5.098   5.113  -6.625  1.00 57.72           C  
ATOM    307  CB  VAL A  41      -6.375   5.766  -8.695  1.00 57.72           C  
ATOM    308  O   VAL A  41      -5.348   6.055  -5.867  1.00 57.72           O  
ATOM    309  CG1 VAL A  41      -5.074   6.145  -9.406  1.00 57.72           C  
ATOM    310  CG2 VAL A  41      -7.430   5.324  -9.711  1.00 57.72           C  
ATOM    311  N   GLU A  42      -4.059   4.387  -6.543  1.00 54.41           N  
ATOM    312  CA  GLU A  42      -2.984   4.746  -5.621  1.00 54.41           C  
ATOM    313  C   GLU A  42      -1.683   5.020  -6.367  1.00 54.41           C  
ATOM    314  CB  GLU A  42      -2.773   3.643  -4.582  1.00 54.41           C  
ATOM    315  O   GLU A  42      -1.237   4.195  -7.172  1.00 54.41           O  
ATOM    316  CG  GLU A  42      -2.078   4.117  -3.314  1.00 54.41           C  
ATOM    317  CD  GLU A  42      -1.933   3.023  -2.268  1.00 54.41           C  
ATOM    318  OE1 GLU A  42      -1.279   3.264  -1.227  1.00 54.41           O  
ATOM    319  OE2 GLU A  42      -2.475   1.918  -2.490  1.00 54.41           O  
ATOM    320  N   SER A  43      -1.077   6.195  -6.160  1.00 57.06           N  
ATOM    321  CA  SER A  43       0.231   6.598  -6.664  1.00 57.06           C  
ATOM    322  C   SER A  43       1.184   6.941  -5.523  1.00 57.06           C  
ATOM    323  CB  SER A  43       0.097   7.793  -7.609  1.00 57.06           C  
ATOM    324  O   SER A  43       0.899   7.832  -4.719  1.00 57.06           O  
ATOM    325  OG  SER A  43      -1.255   8.211  -7.707  1.00 57.06           O  
ATOM    326  N   ARG A  44       2.176   6.238  -5.371  1.00 55.59           N  
ATOM    327  CA  ARG A  44       3.158   6.480  -4.316  1.00 55.59           C  
ATOM    328  C   ARG A  44       4.551   6.684  -4.906  1.00 55.59           C  
ATOM    329  CB  ARG A  44       3.174   5.316  -3.322  1.00 55.59           C  
ATOM    330  O   ARG A  44       5.020   5.867  -5.699  1.00 55.59           O  
ATOM    331  CG  ARG A  44       2.010   5.328  -2.344  1.00 55.59           C  
ATOM    332  CD  ARG A  44       2.123   4.207  -1.320  1.00 55.59           C  
ATOM    333  NE  ARG A  44       0.925   4.113  -0.490  1.00 55.59           N  
ATOM    334  NH1 ARG A  44       1.604   2.213   0.635  1.00 55.59           N  
ATOM    335  NH2 ARG A  44      -0.419   3.176   1.119  1.00 55.59           N  
ATOM    336  CZ  ARG A  44       0.706   3.168   0.419  1.00 55.59           C  
ATOM    337  N   VAL A  45       5.164   7.812  -4.570  1.00 58.84           N  
ATOM    338  CA  VAL A  45       6.535   8.125  -4.969  1.00 58.84           C  
ATOM    339  C   VAL A  45       7.395   8.344  -3.725  1.00 58.84           C  
ATOM    340  CB  VAL A  45       6.590   9.375  -5.879  1.00 58.84           C  
ATOM    341  O   VAL A  45       7.094   9.211  -2.898  1.00 58.84           O  
ATOM    342  CG1 VAL A  45       8.031   9.688  -6.273  1.00 58.84           C  
ATOM    343  CG2 VAL A  45       5.727   9.164  -7.121  1.00 58.84           C  
ATOM    344  N   GLN A  46       8.305   7.414  -3.508  1.00 54.53           N  
ATOM    345  CA  GLN A  46       9.227   7.562  -2.387  1.00 54.53           C  
ATOM    346  C   GLN A  46      10.664   7.703  -2.871  1.00 54.53           C  
ATOM    347  CB  GLN A  46       9.102   6.371  -1.433  1.00 54.53           C  
ATOM    348  O   GLN A  46      11.125   6.918  -3.701  1.00 54.53           O  
ATOM    349  CG  GLN A  46       8.023   6.539  -0.373  1.00 54.53           C  
ATOM    350  CD  GLN A  46       7.887   5.320   0.522  1.00 54.53           C  
ATOM    351  NE2 GLN A  46       6.918   5.359   1.429  1.00 54.53           N  
ATOM    352  OE1 GLN A  46       8.648   4.355   0.399  1.00 54.53           O  
ATOM    353  N   GLY A  47      11.391   8.969  -2.621  1.00 52.19           N  
ATOM    354  CA  GLY A  47      12.773   9.211  -2.996  1.00 52.19           C  
ATOM    355  C   GLY A  47      13.570   9.922  -1.919  1.00 52.19           C  
ATOM    356  O   GLY A  47      13.000  10.398  -0.936  1.00 52.19           O  
ATOM    357  N   GLY A  48      14.891   9.750  -1.897  1.00 50.19           N  
ATOM    358  CA  GLY A  48      15.758  10.570  -1.065  1.00 50.19           C  
ATOM    359  C   GLY A  48      15.867  12.008  -1.545  1.00 50.19           C  
ATOM    360  O   GLY A  48      14.992  12.828  -1.252  1.00 50.19           O  
ATOM    361  N   GLU A  49      16.938  12.289  -2.254  1.00 54.41           N  
ATOM    362  CA  GLU A  49      17.109  13.578  -2.912  1.00 54.41           C  
ATOM    363  C   GLU A  49      16.547  13.555  -4.332  1.00 54.41           C  
ATOM    364  CB  GLU A  49      18.594  13.984  -2.934  1.00 54.41           C  
ATOM    365  O   GLU A  49      16.953  12.727  -5.148  1.00 54.41           O  
ATOM    366  CG  GLU A  49      19.109  14.500  -1.598  1.00 54.41           C  
ATOM    367  CD  GLU A  49      20.562  14.922  -1.642  1.00 54.41           C  
ATOM    368  OE1 GLU A  49      21.094  15.359  -0.599  1.00 54.41           O  
ATOM    369  OE2 GLU A  49      21.172  14.812  -2.727  1.00 54.41           O  
ATOM    370  N   SER A  50      15.555  14.227  -4.559  1.00 54.75           N  
ATOM    371  CA  SER A  50      14.922  14.234  -5.871  1.00 54.75           C  
ATOM    372  C   SER A  50      14.758  15.656  -6.402  1.00 54.75           C  
ATOM    373  CB  SER A  50      13.555  13.547  -5.805  1.00 54.75           C  
ATOM    374  O   SER A  50      14.758  16.609  -5.629  1.00 54.75           O  
ATOM    375  OG  SER A  50      12.711  14.203  -4.875  1.00 54.75           O  
ATOM    376  N   GLY A  51      14.984  15.781  -7.746  1.00 58.31           N  
ATOM    377  CA  GLY A  51      14.594  17.047  -8.352  1.00 58.31           C  
ATOM    378  C   GLY A  51      13.109  17.328  -8.242  1.00 58.31           C  
ATOM    379  O   GLY A  51      12.414  16.734  -7.414  1.00 58.31           O  
ATOM    380  N   ALA A  52      12.625  18.266  -9.062  1.00 57.38           N  
ATOM    381  CA  ALA A  52      11.211  18.625  -9.062  1.00 57.38           C  
ATOM    382  C   ALA A  52      10.336  17.406  -9.359  1.00 57.38           C  
ATOM    383  CB  ALA A  52      10.938  19.734 -10.070  1.00 57.38           C  
ATOM    384  O   ALA A  52      10.656  16.609 -10.234  1.00 57.38           O  
ATOM    385  N   GLN A  53       9.422  17.156  -8.578  1.00 60.94           N  
ATOM    386  CA  GLN A  53       8.484  16.047  -8.711  1.00 60.94           C  
ATOM    387  C   GLN A  53       7.082  16.547  -9.031  1.00 60.94           C  
ATOM    388  CB  GLN A  53       8.469  15.195  -7.438  1.00 60.94           C  
ATOM    389  O   GLN A  53       6.566  17.438  -8.359  1.00 60.94           O  
ATOM    390  CG  GLN A  53       9.781  14.477  -7.160  1.00 60.94           C  
ATOM    391  CD  GLN A  53       9.734  13.648  -5.891  1.00 60.94           C  
ATOM    392  NE2 GLN A  53      10.797  12.883  -5.645  1.00 60.94           N  
ATOM    393  OE1 GLN A  53       8.758  13.695  -5.133  1.00 60.94           O  
ATOM    394  N   ARG A  54       6.500  16.141 -10.062  1.00 64.81           N  
ATOM    395  CA  ARG A  54       5.105  16.422 -10.398  1.00 64.81           C  
ATOM    396  C   ARG A  54       4.293  15.133 -10.477  1.00 64.81           C  
ATOM    397  CB  ARG A  54       5.016  17.188 -11.719  1.00 64.81           C  
ATOM    398  O   ARG A  54       4.605  14.242 -11.273  1.00 64.81           O  
ATOM    399  CG  ARG A  54       3.621  17.688 -12.039  1.00 64.81           C  
ATOM    400  CD  ARG A  54       3.609  18.547 -13.305  1.00 64.81           C  
ATOM    401  NE  ARG A  54       2.256  18.953 -13.664  1.00 64.81           N  
ATOM    402  NH1 ARG A  54       2.852  19.828 -15.719  1.00 64.81           N  
ATOM    403  NH2 ARG A  54       0.662  19.875 -15.039  1.00 64.81           N  
ATOM    404  CZ  ARG A  54       1.926  19.547 -14.805  1.00 64.81           C  
ATOM    405  N   VAL A  55       3.379  14.969  -9.734  1.00 64.44           N  
ATOM    406  CA  VAL A  55       2.455  13.836  -9.711  1.00 64.44           C  
ATOM    407  C   VAL A  55       1.047  14.312 -10.062  1.00 64.44           C  
ATOM    408  CB  VAL A  55       2.453  13.125  -8.344  1.00 64.44           C  
ATOM    409  O   VAL A  55       0.475  15.148  -9.352  1.00 64.44           O  
ATOM    410  CG1 VAL A  55       1.480  11.945  -8.344  1.00 64.44           C  
ATOM    411  CG2 VAL A  55       3.863  12.656  -7.984  1.00 64.44           C  
ATOM    412  N   GLU A  56       0.537  13.867 -11.117  1.00 62.44           N  
ATOM    413  CA  GLU A  56      -0.812  14.219 -11.547  1.00 62.44           C  
ATOM    414  C   GLU A  56      -1.704  12.977 -11.633  1.00 62.44           C  
ATOM    415  CB  GLU A  56      -0.773  14.930 -12.906  1.00 62.44           C  
ATOM    416  O   GLU A  56      -1.369  12.008 -12.320  1.00 62.44           O  
ATOM    417  CG  GLU A  56      -1.980  15.812 -13.172  1.00 62.44           C  
ATOM    418  CD  GLU A  56      -1.896  16.562 -14.492  1.00 62.44           C  
ATOM    419  OE1 GLU A  56      -2.869  17.266 -14.852  1.00 62.44           O  
ATOM    420  OE2 GLU A  56      -0.851  16.453 -15.164  1.00 62.44           O  
ATOM    421  N   SER A  57      -2.836  12.906 -10.961  1.00 61.84           N  
ATOM    422  CA  SER A  57      -3.865  11.875 -11.016  1.00 61.84           C  
ATOM    423  C   SER A  57      -5.211  12.453 -11.438  1.00 61.84           C  
ATOM    424  CB  SER A  57      -4.008  11.188  -9.656  1.00 61.84           C  
ATOM    425  O   SER A  57      -5.738  13.352 -10.781  1.00 61.84           O  
ATOM    426  OG  SER A  57      -2.738  10.797  -9.156  1.00 61.84           O  
ATOM    427  N   ARG A  58      -5.660  12.047 -12.508  1.00 60.97           N  
ATOM    428  CA  ARG A  58      -6.953  12.500 -13.008  1.00 60.97           C  
ATOM    429  C   ARG A  58      -7.914  11.336 -13.188  1.00 60.97           C  
ATOM    430  CB  ARG A  58      -6.777  13.250 -14.336  1.00 60.97           C  
ATOM    431  O   ARG A  58      -7.609  10.375 -13.898  1.00 60.97           O  
ATOM    432  CG  ARG A  58      -6.215  14.648 -14.180  1.00 60.97           C  
ATOM    433  CD  ARG A  58      -6.145  15.375 -15.516  1.00 60.97           C  
ATOM    434  NE  ARG A  58      -5.484  16.672 -15.391  1.00 60.97           N  
ATOM    435  NH1 ARG A  58      -5.574  17.172 -17.641  1.00 60.97           N  
ATOM    436  NH2 ARG A  58      -4.617  18.656 -16.172  1.00 60.97           N  
ATOM    437  CZ  ARG A  58      -5.227  17.500 -16.406  1.00 60.97           C  
ATOM    438  N   VAL A  59      -9.008  11.344 -12.594  1.00 61.41           N  
ATOM    439  CA  VAL A  59     -10.078  10.352 -12.703  1.00 61.41           C  
ATOM    440  C   VAL A  59     -11.336  11.016 -13.242  1.00 61.41           C  
ATOM    441  CB  VAL A  59     -10.367   9.680 -11.344  1.00 61.41           C  
ATOM    442  O   VAL A  59     -11.867  11.953 -12.641  1.00 61.41           O  
ATOM    443  CG1 VAL A  59     -11.500   8.656 -11.484  1.00 61.41           C  
ATOM    444  CG2 VAL A  59      -9.109   9.008 -10.797  1.00 61.41           C  
ATOM    445  N   GLN A  60     -11.523  10.664 -14.398  1.00 58.72           N  
ATOM    446  CA  GLN A  60     -12.750  11.180 -15.008  1.00 58.72           C  
ATOM    447  C   GLN A  60     -13.750  10.055 -15.258  1.00 58.72           C  
ATOM    448  CB  GLN A  60     -12.430  11.906 -16.312  1.00 58.72           C  
ATOM    449  O   GLN A  60     -13.422   9.047 -15.875  1.00 58.72           O  
ATOM    450  CG  GLN A  60     -12.094  13.375 -16.141  1.00 58.72           C  
ATOM    451  CD  GLN A  60     -11.727  14.062 -17.438  1.00 58.72           C  
ATOM    452  NE2 GLN A  60     -11.281  15.312 -17.344  1.00 58.72           N  
ATOM    453  OE1 GLN A  60     -11.836  13.469 -18.516  1.00 58.72           O  
ATOM    454  N   GLY A  61     -15.023  10.102 -14.539  1.00 55.62           N  
ATOM    455  CA  GLY A  61     -16.078   9.117 -14.727  1.00 55.62           C  
ATOM    456  C   GLY A  61     -17.453   9.727 -14.906  1.00 55.62           C  
ATOM    457  O   GLY A  61     -17.656  10.906 -14.609  1.00 55.62           O  
ATOM    458  N   GLY A  62     -18.281   9.039 -15.797  1.00 58.72           N  
ATOM    459  CA  GLY A  62     -19.688   9.391 -15.773  1.00 58.72           C  
ATOM    460  C   GLY A  62     -20.375   8.977 -14.492  1.00 58.72           C  
ATOM    461  O   GLY A  62     -20.328   9.688 -13.484  1.00 58.72           O  
ATOM    462  N   GLU A  63     -20.938   7.785 -14.539  1.00 59.25           N  
ATOM    463  CA  GLU A  63     -21.500   7.172 -13.336  1.00 59.25           C  
ATOM    464  C   GLU A  63     -20.516   6.184 -12.711  1.00 59.25           C  
ATOM    465  CB  GLU A  63     -22.812   6.473 -13.656  1.00 59.25           C  
ATOM    466  O   GLU A  63     -20.125   5.203 -13.352  1.00 59.25           O  
ATOM    467  CG  GLU A  63     -24.000   7.418 -13.750  1.00 59.25           C  
ATOM    468  CD  GLU A  63     -25.312   6.707 -14.047  1.00 59.25           C  
ATOM    469  OE1 GLU A  63     -26.359   7.387 -14.156  1.00 59.25           O  
ATOM    470  OE2 GLU A  63     -25.297   5.461 -14.172  1.00 59.25           O  
ATOM    471  N   SER A  64     -20.078   6.578 -11.609  1.00 57.00           N  
ATOM    472  CA  SER A  64     -19.047   5.742 -11.000  1.00 57.00           C  
ATOM    473  C   SER A  64     -19.406   5.375  -9.562  1.00 57.00           C  
ATOM    474  CB  SER A  64     -17.703   6.453 -11.031  1.00 57.00           C  
ATOM    475  O   SER A  64     -20.188   6.074  -8.914  1.00 57.00           O  
ATOM    476  OG  SER A  64     -17.766   7.699 -10.359  1.00 57.00           O  
ATOM    477  N   GLY A  65     -19.031   4.215  -9.195  1.00 58.38           N  
ATOM    478  CA  GLY A  65     -19.125   3.891  -7.777  1.00 58.38           C  
ATOM    479  C   GLY A  65     -18.156   4.676  -6.922  1.00 58.38           C  
ATOM    480  O   GLY A  65     -17.672   5.730  -7.332  1.00 58.38           O  
ATOM    481  N   ALA A  66     -17.953   4.164  -5.746  1.00 58.41           N  
ATOM    482  CA  ALA A  66     -17.031   4.832  -4.840  1.00 58.41           C  
ATOM    483  C   ALA A  66     -15.633   4.922  -5.449  1.00 58.41           C  
ATOM    484  CB  ALA A  66     -16.969   4.102  -3.500  1.00 58.41           C  
ATOM    485  O   ALA A  66     -15.156   3.965  -6.070  1.00 58.41           O  
ATOM    486  N   GLN A  67     -15.047   6.051  -5.363  1.00 61.38           N  
ATOM    487  CA  GLN A  67     -13.727   6.324  -5.918  1.00 61.38           C  
ATOM    488  C   GLN A  67     -12.750   6.742  -4.824  1.00 61.38           C  
ATOM    489  CB  GLN A  67     -13.812   7.410  -6.992  1.00 61.38           C  
ATOM    490  O   GLN A  67     -13.047   7.633  -4.023  1.00 61.38           O  
ATOM    491  CG  GLN A  67     -14.602   7.000  -8.227  1.00 61.38           C  
ATOM    492  CD  GLN A  67     -14.641   8.086  -9.289  1.00 61.38           C  
ATOM    493  NE2 GLN A  67     -15.195   7.758 -10.445  1.00 61.38           N  
ATOM    494  OE1 GLN A  67     -14.180   9.203  -9.062  1.00 61.38           O  
ATOM    495  N   ARG A  68     -11.695   6.070  -4.711  1.00 67.00           N  
ATOM    496  CA  ARG A  68     -10.617   6.457  -3.809  1.00 67.00           C  
ATOM    497  C   ARG A  68      -9.328   6.715  -4.578  1.00 67.00           C  
ATOM    498  CB  ARG A  68     -10.383   5.375  -2.748  1.00 67.00           C  
ATOM    499  O   ARG A  68      -8.812   5.824  -5.258  1.00 67.00           O  
ATOM    500  CG  ARG A  68      -9.438   5.793  -1.638  1.00 67.00           C  
ATOM    501  CD  ARG A  68      -9.344   4.738  -0.546  1.00 67.00           C  
ATOM    502  NE  ARG A  68      -8.320   5.070   0.440  1.00 67.00           N  
ATOM    503  NH1 ARG A  68      -8.414   3.031   1.525  1.00 67.00           N  
ATOM    504  NH2 ARG A  68      -6.961   4.652   2.246  1.00 67.00           N  
ATOM    505  CZ  ARG A  68      -7.902   4.250   1.401  1.00 67.00           C  
ATOM    506  N   VAL A  69      -8.867   7.871  -4.516  1.00 65.50           N  
ATOM    507  CA  VAL A  69      -7.617   8.281  -5.148  1.00 65.50           C  
ATOM    508  C   VAL A  69      -6.609   8.695  -4.082  1.00 65.50           C  
ATOM    509  CB  VAL A  69      -7.840   9.438  -6.152  1.00 65.50           C  
ATOM    510  O   VAL A  69      -6.859   9.625  -3.309  1.00 65.50           O  
ATOM    511  CG1 VAL A  69      -6.520   9.852  -6.797  1.00 65.50           C  
ATOM    512  CG2 VAL A  69      -8.859   9.031  -7.219  1.00 65.50           C  
ATOM    513  N   GLU A  70      -5.559   7.957  -4.031  1.00 64.69           N  
ATOM    514  CA  GLU A  70      -4.496   8.266  -3.080  1.00 64.69           C  
ATOM    515  C   GLU A  70      -3.180   8.555  -3.795  1.00 64.69           C  
ATOM    516  CB  GLU A  70      -4.316   7.121  -2.084  1.00 64.69           C  
ATOM    517  O   GLU A  70      -2.697   7.730  -4.574  1.00 64.69           O  
ATOM    518  CG  GLU A  70      -3.664   7.539  -0.774  1.00 64.69           C  
ATOM    519  CD  GLU A  70      -3.545   6.402   0.229  1.00 64.69           C  
ATOM    520  OE1 GLU A  70      -2.916   6.598   1.294  1.00 64.69           O  
ATOM    521  OE2 GLU A  70      -4.086   5.309  -0.053  1.00 64.69           O  
ATOM    522  N   SER A  71      -2.586   9.695  -3.543  1.00 64.44           N  
ATOM    523  CA  SER A  71      -1.280  10.109  -4.051  1.00 64.44           C  
ATOM    524  C   SER A  71      -0.337  10.477  -2.908  1.00 64.44           C  
ATOM    525  CB  SER A  71      -1.423  11.289  -5.008  1.00 64.44           C  
ATOM    526  O   SER A  71      -0.629  11.383  -2.123  1.00 64.44           O  
ATOM    527  OG  SER A  71      -2.445  11.047  -5.957  1.00 64.44           O  
ATOM    528  N   ARG A  72       0.676   9.758  -2.805  1.00 64.31           N  
ATOM    529  CA  ARG A  72       1.641  10.016  -1.740  1.00 64.31           C  
ATOM    530  C   ARG A  72       3.041  10.227  -2.309  1.00 64.31           C  
ATOM    531  CB  ARG A  72       1.652   8.859  -0.738  1.00 64.31           C  
ATOM    532  O   ARG A  72       3.541   9.391  -3.066  1.00 64.31           O  
ATOM    533  CG  ARG A  72       0.448   8.836   0.191  1.00 64.31           C  
ATOM    534  CD  ARG A  72       0.563   7.738   1.238  1.00 64.31           C  
ATOM    535  NE  ARG A  72      -0.661   7.613   2.023  1.00 64.31           N  
ATOM    536  NH1 ARG A  72       0.059   5.781   3.232  1.00 64.31           N  
ATOM    537  NH2 ARG A  72      -2.023   6.660   3.609  1.00 64.31           N  
ATOM    538  CZ  ARG A  72      -0.873   6.684   2.953  1.00 64.31           C  
ATOM    539  N   VAL A  73       3.684  11.289  -1.923  1.00 64.50           N  
ATOM    540  CA  VAL A  73       5.055  11.617  -2.297  1.00 64.50           C  
ATOM    541  C   VAL A  73       5.902  11.805  -1.040  1.00 64.50           C  
ATOM    542  CB  VAL A  73       5.117  12.891  -3.176  1.00 64.50           C  
ATOM    543  O   VAL A  73       5.586  12.641  -0.190  1.00 64.50           O  
ATOM    544  CG1 VAL A  73       6.566  13.250  -3.502  1.00 64.50           C  
ATOM    545  CG2 VAL A  73       4.312  12.688  -4.457  1.00 64.50           C  
ATOM    546  N   GLN A  74       6.750  10.859  -0.897  1.00 60.56           N  
ATOM    547  CA  GLN A  74       7.672  10.977   0.228  1.00 60.56           C  
ATOM    548  C   GLN A  74       9.102  11.172  -0.253  1.00 60.56           C  
ATOM    549  CB  GLN A  74       7.578   9.742   1.126  1.00 60.56           C  
ATOM    550  O   GLN A  74       9.594  10.406  -1.088  1.00 60.56           O  
ATOM    551  CG  GLN A  74       6.523   9.852   2.219  1.00 60.56           C  
ATOM    552  CD  GLN A  74       6.402   8.594   3.049  1.00 60.56           C  
ATOM    553  NE2 GLN A  74       5.398   8.547   3.918  1.00 60.56           N  
ATOM    554  OE1 GLN A  74       7.207   7.660   2.908  1.00 60.56           O  
ATOM    555  N   GLY A  75       9.812  12.406   0.115  1.00 55.44           N  
ATOM    556  CA  GLY A  75      11.188  12.688  -0.271  1.00 55.44           C  
ATOM    557  C   GLY A  75      12.023  13.250   0.864  1.00 55.44           C  
ATOM    558  O   GLY A  75      11.484  13.672   1.890  1.00 55.44           O  
ATOM    559  N   GLY A  76      13.352  12.898   0.825  1.00 59.34           N  
ATOM    560  CA  GLY A  76      14.258  13.641   1.688  1.00 59.34           C  
ATOM    561  C   GLY A  76      14.438  15.086   1.260  1.00 59.34           C  
ATOM    562  O   GLY A  76      13.641  15.953   1.632  1.00 59.34           O  
ATOM    563  N   GLU A  77      15.422  15.312   0.511  1.00 62.00           N  
ATOM    564  CA  GLU A  77      15.617  16.594  -0.146  1.00 62.00           C  
ATOM    565  C   GLU A  77      15.102  16.578  -1.580  1.00 62.00           C  
ATOM    566  CB  GLU A  77      17.094  16.984  -0.132  1.00 62.00           C  
ATOM    567  O   GLU A  77      15.539  15.758  -2.393  1.00 62.00           O  
ATOM    568  CG  GLU A  77      17.594  17.484   1.221  1.00 62.00           C  
ATOM    569  CD  GLU A  77      19.062  17.891   1.213  1.00 62.00           C  
ATOM    570  OE1 GLU A  77      19.578  18.281   2.277  1.00 62.00           O  
ATOM    571  OE2 GLU A  77      19.688  17.812   0.134  1.00 62.00           O  
ATOM    572  N   SER A  78      14.094  17.328  -1.778  1.00 60.78           N  
ATOM    573  CA  SER A  78      13.484  17.297  -3.102  1.00 60.78           C  
ATOM    574  C   SER A  78      13.297  18.719  -3.648  1.00 60.78           C  
ATOM    575  CB  SER A  78      12.133  16.578  -3.055  1.00 60.78           C  
ATOM    576  O   SER A  78      13.273  19.688  -2.887  1.00 60.78           O  
ATOM    577  OG  SER A  78      11.258  17.219  -2.135  1.00 60.78           O  
ATOM    578  N   GLY A  79      13.445  18.797  -5.023  1.00 65.81           N  
ATOM    579  CA  GLY A  79      13.023  20.031  -5.645  1.00 65.81           C  
ATOM    580  C   GLY A  79      11.547  20.328  -5.465  1.00 65.81           C  
ATOM    581  O   GLY A  79      10.906  19.781  -4.559  1.00 65.81           O  
ATOM    582  N   ALA A  80      11.070  21.203  -6.234  1.00 64.19           N  
ATOM    583  CA  ALA A  80       9.648  21.547  -6.184  1.00 64.19           C  
ATOM    584  C   ALA A  80       8.773  20.312  -6.391  1.00 64.19           C  
ATOM    585  CB  ALA A  80       9.320  22.609  -7.230  1.00 64.19           C  
ATOM    586  O   ALA A  80       9.086  19.453  -7.219  1.00 64.19           O  
ATOM    587  N   GLN A  81       7.852  20.188  -5.582  1.00 65.12           N  
ATOM    588  CA  GLN A  81       6.918  19.062  -5.656  1.00 65.12           C  
ATOM    589  C   GLN A  81       5.504  19.547  -5.969  1.00 65.12           C  
ATOM    590  CB  GLN A  81       6.922  18.266  -4.348  1.00 65.12           C  
ATOM    591  O   GLN A  81       4.996  20.469  -5.316  1.00 65.12           O  
ATOM    592  CG  GLN A  81       8.250  17.594  -4.051  1.00 65.12           C  
ATOM    593  CD  GLN A  81       8.242  16.859  -2.725  1.00 65.12           C  
ATOM    594  NE2 GLN A  81       9.305  16.094  -2.465  1.00 65.12           N  
ATOM    595  OE1 GLN A  81       7.301  16.969  -1.938  1.00 65.12           O  
ATOM    596  N   ARG A  82       4.902  19.078  -6.965  1.00 71.69           N  
ATOM    597  CA  ARG A  82       3.516  19.375  -7.320  1.00 71.69           C  
ATOM    598  C   ARG A  82       2.691  18.094  -7.406  1.00 71.69           C  
ATOM    599  CB  ARG A  82       3.447  20.125  -8.656  1.00 71.69           C  
ATOM    600  O   ARG A  82       3.027  17.172  -8.164  1.00 71.69           O  
ATOM    601  CG  ARG A  82       2.062  20.641  -8.992  1.00 71.69           C  
ATOM    602  CD  ARG A  82       2.076  21.484 -10.266  1.00 71.69           C  
ATOM    603  NE  ARG A  82       0.729  21.906 -10.648  1.00 71.69           N  
ATOM    604  NH1 ARG A  82       1.363  22.797 -12.688  1.00 71.69           N  
ATOM    605  NH2 ARG A  82      -0.837  22.844 -12.047  1.00 71.69           N  
ATOM    606  CZ  ARG A  82       0.421  22.500 -11.797  1.00 71.69           C  
ATOM    607  N   VAL A  83       1.754  18.016  -6.660  1.00 71.25           N  
ATOM    608  CA  VAL A  83       0.809  16.906  -6.668  1.00 71.25           C  
ATOM    609  C   VAL A  83      -0.583  17.406  -7.043  1.00 71.25           C  
ATOM    610  CB  VAL A  83       0.764  16.188  -5.297  1.00 71.25           C  
ATOM    611  O   VAL A  83      -1.141  18.266  -6.359  1.00 71.25           O  
ATOM    612  CG1 VAL A  83      -0.256  15.047  -5.316  1.00 71.25           C  
ATOM    613  CG2 VAL A  83       2.150  15.656  -4.926  1.00 71.25           C  
ATOM    614  N   GLU A  84      -1.097  16.906  -8.094  1.00 69.75           N  
ATOM    615  CA  GLU A  84      -2.436  17.266  -8.555  1.00 69.75           C  
ATOM    616  C   GLU A  84      -3.328  16.031  -8.664  1.00 69.75           C  
ATOM    617  CB  GLU A  84      -2.369  17.984  -9.906  1.00 69.75           C  
ATOM    618  O   GLU A  84      -2.992  15.070  -9.367  1.00 69.75           O  
ATOM    619  CG  GLU A  84      -3.590  18.844 -10.203  1.00 69.75           C  
ATOM    620  CD  GLU A  84      -3.480  19.594 -11.516  1.00 69.75           C  
ATOM    621  OE1 GLU A  84      -4.469  20.250 -11.922  1.00 69.75           O  
ATOM    622  OE2 GLU A  84      -2.400  19.531 -12.148  1.00 69.75           O  
ATOM    623  N   SER A  85      -4.438  15.961  -7.980  1.00 70.38           N  
ATOM    624  CA  SER A  85      -5.457  14.922  -8.047  1.00 70.38           C  
ATOM    625  C   SER A  85      -6.812  15.500  -8.430  1.00 70.38           C  
ATOM    626  CB  SER A  85      -5.562  14.188  -6.707  1.00 70.38           C  
ATOM    627  O   SER A  85      -7.355  16.359  -7.715  1.00 70.38           O  
ATOM    628  OG  SER A  85      -4.285  13.773  -6.258  1.00 70.38           O  
ATOM    629  N   ARG A  86      -7.273  15.102  -9.500  1.00 67.75           N  
ATOM    630  CA  ARG A  86      -8.570  15.586  -9.977  1.00 67.75           C  
ATOM    631  C   ARG A  86      -9.531  14.422 -10.203  1.00 67.75           C  
ATOM    632  CB  ARG A  86      -8.398  16.375 -11.273  1.00 67.75           C  
ATOM    633  O   ARG A  86      -9.227  13.484 -10.938  1.00 67.75           O  
ATOM    634  CG  ARG A  86      -7.816  17.766 -11.062  1.00 67.75           C  
ATOM    635  CD  ARG A  86      -7.742  18.547 -12.367  1.00 67.75           C  
ATOM    636  NE  ARG A  86      -7.023  19.812 -12.203  1.00 67.75           N  
ATOM    637  NH1 ARG A  86      -7.156  20.422 -14.430  1.00 67.75           N  
ATOM    638  NH2 ARG A  86      -6.098  21.781 -12.922  1.00 67.75           N  
ATOM    639  CZ  ARG A  86      -6.762  20.672 -13.188  1.00 67.75           C  
ATOM    640  N   VAL A  87     -10.656  14.484  -9.633  1.00 69.00           N  
ATOM    641  CA  VAL A  87     -11.734  13.516  -9.805  1.00 69.00           C  
ATOM    642  C   VAL A  87     -12.977  14.211 -10.344  1.00 69.00           C  
ATOM    643  CB  VAL A  87     -12.062  12.789  -8.477  1.00 69.00           C  
ATOM    644  O   VAL A  87     -13.492  15.148  -9.727  1.00 69.00           O  
ATOM    645  CG1 VAL A  87     -13.219  11.812  -8.672  1.00 69.00           C  
ATOM    646  CG2 VAL A  87     -10.828  12.062  -7.953  1.00 69.00           C  
ATOM    647  N   GLN A  88     -13.156  13.836 -11.523  1.00 64.50           N  
ATOM    648  CA  GLN A  88     -14.359  14.383 -12.148  1.00 64.50           C  
ATOM    649  C   GLN A  88     -15.375  13.281 -12.445  1.00 64.50           C  
ATOM    650  CB  GLN A  88     -14.008  15.141 -13.430  1.00 64.50           C  
ATOM    651  O   GLN A  88     -15.039  12.281 -13.078  1.00 64.50           O  
ATOM    652  CG  GLN A  88     -13.609  16.594 -13.203  1.00 64.50           C  
ATOM    653  CD  GLN A  88     -13.211  17.297 -14.484  1.00 64.50           C  
ATOM    654  NE2 GLN A  88     -12.727  18.531 -14.352  1.00 64.50           N  
ATOM    655  OE1 GLN A  88     -13.344  16.750 -15.578  1.00 64.50           O  
ATOM    656  N   GLY A  89     -16.641  13.391 -11.789  1.00 59.62           N  
ATOM    657  CA  GLY A  89     -17.688  12.406 -12.023  1.00 59.62           C  
ATOM    658  C   GLY A  89     -19.062  13.039 -12.227  1.00 59.62           C  
ATOM    659  O   GLY A  89     -19.266  14.211 -11.898  1.00 59.62           O  
ATOM    660  N   GLY A  90     -19.859  12.320 -13.125  1.00 66.00           N  
ATOM    661  CA  GLY A  90     -21.266  12.680 -13.125  1.00 66.00           C  
ATOM    662  C   GLY A  90     -21.984  12.266 -11.859  1.00 66.00           C  
ATOM    663  O   GLY A  90     -22.000  13.008 -10.875  1.00 66.00           O  
ATOM    664  N   GLU A  91     -22.438  11.086 -11.875  1.00 67.94           N  
ATOM    665  CA  GLU A  91     -22.984  10.461 -10.680  1.00 67.94           C  
ATOM    666  C   GLU A  91     -22.016   9.445 -10.078  1.00 67.94           C  
ATOM    667  CB  GLU A  91     -24.328   9.789 -10.992  1.00 67.94           C  
ATOM    668  O   GLU A  91     -21.656   8.469 -10.742  1.00 67.94           O  
ATOM    669  CG  GLU A  91     -25.484  10.758 -11.133  1.00 67.94           C  
ATOM    670  CD  GLU A  91     -26.828  10.070 -11.398  1.00 67.94           C  
ATOM    671  OE1 GLU A  91     -27.844  10.773 -11.547  1.00 67.94           O  
ATOM    672  OE2 GLU A  91     -26.844   8.820 -11.461  1.00 67.94           O  
ATOM    673  N   SER A  92     -21.594   9.844  -8.914  1.00 63.00           N  
ATOM    674  CA  SER A  92     -20.578   8.969  -8.336  1.00 63.00           C  
ATOM    675  C   SER A  92     -20.906   8.609  -6.895  1.00 63.00           C  
ATOM    676  CB  SER A  92     -19.203   9.641  -8.398  1.00 63.00           C  
ATOM    677  O   SER A  92     -21.688   9.297  -6.238  1.00 63.00           O  
ATOM    678  OG  SER A  92     -19.219  10.883  -7.707  1.00 63.00           O  
ATOM    679  N   GLY A  93     -20.469   7.441  -6.523  1.00 65.00           N  
ATOM    680  CA  GLY A  93     -20.516   7.133  -5.102  1.00 65.00           C  
ATOM    681  C   GLY A  93     -19.594   8.008  -4.273  1.00 65.00           C  
ATOM    682  O   GLY A  93     -19.234   9.109  -4.688  1.00 65.00           O  
ATOM    683  N   ALA A  94     -19.375   7.543  -3.113  1.00 65.06           N  
ATOM    684  CA  ALA A  94     -18.469   8.281  -2.238  1.00 65.06           C  
ATOM    685  C   ALA A  94     -17.109   8.461  -2.891  1.00 65.06           C  
ATOM    686  CB  ALA A  94     -18.328   7.566  -0.896  1.00 65.06           C  
ATOM    687  O   ALA A  94     -16.609   7.551  -3.557  1.00 65.06           O  
ATOM    688  N   GLN A  95     -16.594   9.648  -2.773  1.00 65.56           N  
ATOM    689  CA  GLN A  95     -15.297   9.992  -3.340  1.00 65.56           C  
ATOM    690  C   GLN A  95     -14.312  10.406  -2.250  1.00 65.56           C  
ATOM    691  CB  GLN A  95     -15.438  11.109  -4.371  1.00 65.56           C  
ATOM    692  O   GLN A  95     -14.625  11.250  -1.413  1.00 65.56           O  
ATOM    693  CG  GLN A  95     -16.250  10.719  -5.602  1.00 65.56           C  
ATOM    694  CD  GLN A  95     -16.438  11.867  -6.570  1.00 65.56           C  
ATOM    695  NE2 GLN A  95     -16.797  11.547  -7.809  1.00 65.56           N  
ATOM    696  OE1 GLN A  95     -16.266  13.031  -6.215  1.00 65.56           O  
ATOM    697  N   ARG A  96     -13.203   9.727  -2.188  1.00 72.44           N  
ATOM    698  CA  ARG A  96     -12.125  10.086  -1.274  1.00 72.44           C  
ATOM    699  C   ARG A  96     -10.836  10.367  -2.035  1.00 72.44           C  
ATOM    700  CB  ARG A  96     -11.898   8.984  -0.243  1.00 72.44           C  
ATOM    701  O   ARG A  96     -10.336   9.500  -2.756  1.00 72.44           O  
ATOM    702  CG  ARG A  96     -10.953   9.367   0.882  1.00 72.44           C  
ATOM    703  CD  ARG A  96     -10.859   8.281   1.940  1.00 72.44           C  
ATOM    704  NE  ARG A  96      -9.844   8.594   2.945  1.00 72.44           N  
ATOM    705  NH1 ARG A  96      -9.930   6.520   3.969  1.00 72.44           N  
ATOM    706  NH2 ARG A  96      -8.500   8.133   4.750  1.00 72.44           N  
ATOM    707  CZ  ARG A  96      -9.430   7.750   3.887  1.00 72.44           C  
ATOM    708  N   VAL A  97     -10.406  11.547  -1.915  1.00 71.12           N  
ATOM    709  CA  VAL A  97      -9.141  11.953  -2.516  1.00 71.12           C  
ATOM    710  C   VAL A  97      -8.148  12.336  -1.421  1.00 71.12           C  
ATOM    711  CB  VAL A  97      -9.336  13.141  -3.494  1.00 71.12           C  
ATOM    712  O   VAL A  97      -8.406  13.242  -0.624  1.00 71.12           O  
ATOM    713  CG1 VAL A  97      -7.996  13.578  -4.078  1.00 71.12           C  
ATOM    714  CG2 VAL A  97     -10.305  12.750  -4.609  1.00 71.12           C  
ATOM    715  N   GLU A  98      -7.074  11.578  -1.366  1.00 71.81           N  
ATOM    716  CA  GLU A  98      -6.012  11.859  -0.407  1.00 71.81           C  
ATOM    717  C   GLU A  98      -4.695  12.156  -1.116  1.00 71.81           C  
ATOM    718  CB  GLU A  98      -5.836  10.688   0.562  1.00 71.81           C  
ATOM    719  O   GLU A  98      -4.207  11.344  -1.898  1.00 71.81           O  
ATOM    720  CG  GLU A  98      -5.141  11.070   1.861  1.00 71.81           C  
ATOM    721  CD  GLU A  98      -5.023   9.906   2.836  1.00 71.81           C  
ATOM    722  OE1 GLU A  98      -4.359  10.062   3.887  1.00 71.81           O  
ATOM    723  OE2 GLU A  98      -5.598   8.836   2.547  1.00 71.81           O  
ATOM    724  N   SER A  99      -4.129  13.305  -0.885  1.00 70.69           N  
ATOM    725  CA  SER A  99      -2.824  13.727  -1.392  1.00 70.69           C  
ATOM    726  C   SER A  99      -1.883  14.102  -0.253  1.00 70.69           C  
ATOM    727  CB  SER A  99      -2.977  14.906  -2.352  1.00 70.69           C  
ATOM    728  O   SER A  99      -2.172  15.016   0.521  1.00 70.69           O  
ATOM    729  OG  SER A  99      -3.963  14.633  -3.332  1.00 70.69           O  
ATOM    730  N   ARG A 100      -0.830  13.367  -0.163  1.00 69.38           N  
ATOM    731  CA  ARG A 100       0.131  13.617   0.907  1.00 69.38           C  
ATOM    732  C   ARG A 100       1.530  13.844   0.344  1.00 69.38           C  
ATOM    733  CB  ARG A 100       0.149  12.445   1.894  1.00 69.38           C  
ATOM    734  O   ARG A 100       2.020  13.047  -0.461  1.00 69.38           O  
ATOM    735  CG  ARG A 100      -1.058  12.398   2.816  1.00 69.38           C  
ATOM    736  CD  ARG A 100      -0.944  11.281   3.840  1.00 69.38           C  
ATOM    737  NE  ARG A 100      -2.184  11.109   4.594  1.00 69.38           N  
ATOM    738  NH1 ARG A 100      -1.456   9.258   5.773  1.00 69.38           N  
ATOM    739  NH2 ARG A 100      -3.562  10.094   6.125  1.00 69.38           N  
ATOM    740  CZ  ARG A 100      -2.398  10.156   5.496  1.00 69.38           C  
ATOM    741  N   VAL A 101       2.131  14.930   0.808  1.00 69.75           N  
ATOM    742  CA  VAL A 101       3.510  15.250   0.459  1.00 69.75           C  
ATOM    743  C   VAL A 101       4.340  15.414   1.729  1.00 69.75           C  
ATOM    744  CB  VAL A 101       3.592  16.531  -0.398  1.00 69.75           C  
ATOM    745  O   VAL A 101       4.020  16.234   2.588  1.00 69.75           O  
ATOM    746  CG1 VAL A 101       5.047  16.906  -0.676  1.00 69.75           C  
ATOM    747  CG2 VAL A 101       2.824  16.359  -1.706  1.00 69.75           C  
ATOM    748  N   GLN A 102       5.211  14.430   1.877  1.00 65.75           N  
ATOM    749  CA  GLN A 102       6.129  14.516   3.006  1.00 65.75           C  
ATOM    750  C   GLN A 102       7.570  14.680   2.531  1.00 65.75           C  
ATOM    751  CB  GLN A 102       6.012  13.266   3.889  1.00 65.75           C  
ATOM    752  O   GLN A 102       8.055  13.898   1.718  1.00 65.75           O  
ATOM    753  CG  GLN A 102       5.070  13.445   5.074  1.00 65.75           C  
ATOM    754  CD  GLN A 102       4.914  12.172   5.891  1.00 65.75           C  
ATOM    755  NE2 GLN A 102       3.971  12.180   6.824  1.00 65.75           N  
ATOM    756  OE1 GLN A 102       5.637  11.195   5.684  1.00 65.75           O  
ATOM    757  N   GLY A 103       8.273  15.844   2.912  1.00 58.91           N  
ATOM    758  CA  GLY A 103       9.648  16.109   2.521  1.00 58.91           C  
ATOM    759  C   GLY A 103      10.508  16.625   3.664  1.00 58.91           C  
ATOM    760  O   GLY A 103       9.977  17.062   4.691  1.00 58.91           O  
ATOM    761  N   GLY A 104      11.805  16.219   3.617  1.00 65.75           N  
ATOM    762  CA  GLY A 104      12.734  16.922   4.480  1.00 65.75           C  
ATOM    763  C   GLY A 104      12.945  18.375   4.074  1.00 65.75           C  
ATOM    764  O   GLY A 104      12.188  19.250   4.484  1.00 65.75           O  
ATOM    765  N   GLU A 105      13.844  18.547   3.289  1.00 69.12           N  
ATOM    766  CA  GLU A 105      14.047  19.828   2.629  1.00 69.12           C  
ATOM    767  C   GLU A 105      13.555  19.797   1.187  1.00 69.12           C  
ATOM    768  CB  GLU A 105      15.531  20.219   2.664  1.00 69.12           C  
ATOM    769  O   GLU A 105      14.023  18.984   0.380  1.00 69.12           O  
ATOM    770  CG  GLU A 105      16.000  20.719   4.023  1.00 69.12           C  
ATOM    771  CD  GLU A 105      17.469  21.141   4.031  1.00 69.12           C  
ATOM    772  OE1 GLU A 105      17.969  21.531   5.105  1.00 69.12           O  
ATOM    773  OE2 GLU A 105      18.109  21.062   2.963  1.00 69.12           O  
ATOM    774  N   SER A 106      12.516  20.594   1.018  1.00 66.06           N  
ATOM    775  CA  SER A 106      11.922  20.547  -0.316  1.00 66.06           C  
ATOM    776  C   SER A 106      11.711  21.969  -0.863  1.00 66.06           C  
ATOM    777  CB  SER A 106      10.594  19.797  -0.295  1.00 66.06           C  
ATOM    778  O   SER A 106      11.695  22.938  -0.104  1.00 66.06           O  
ATOM    779  OG  SER A 106       9.695  20.391   0.632  1.00 66.06           O  
ATOM    780  N   GLY A 107      11.812  22.031  -2.244  1.00 70.56           N  
ATOM    781  CA  GLY A 107      11.375  23.266  -2.867  1.00 70.56           C  
ATOM    782  C   GLY A 107       9.906  23.562  -2.637  1.00 70.56           C  
ATOM    783  O   GLY A 107       9.312  23.078  -1.669  1.00 70.56           O  
ATOM    784  N   ALA A 108       9.445  24.438  -3.385  1.00 69.31           N  
ATOM    785  CA  ALA A 108       8.031  24.781  -3.301  1.00 69.31           C  
ATOM    786  C   ALA A 108       7.156  23.547  -3.449  1.00 69.31           C  
ATOM    787  CB  ALA A 108       7.676  25.812  -4.367  1.00 69.31           C  
ATOM    788  O   ALA A 108       7.457  22.656  -4.246  1.00 69.31           O  
ATOM    789  N   GLN A 109       6.215  23.469  -2.617  1.00 68.81           N  
ATOM    790  CA  GLN A 109       5.270  22.359  -2.643  1.00 68.81           C  
ATOM    791  C   GLN A 109       3.859  22.844  -2.969  1.00 68.81           C  
ATOM    792  CB  GLN A 109       5.277  21.609  -1.305  1.00 68.81           C  
ATOM    793  O   GLN A 109       3.369  23.781  -2.357  1.00 68.81           O  
ATOM    794  CG  GLN A 109       6.602  20.938  -0.980  1.00 68.81           C  
ATOM    795  CD  GLN A 109       6.609  20.281   0.391  1.00 68.81           C  
ATOM    796  NE2 GLN A 109       7.492  19.312   0.579  1.00 68.81           N  
ATOM    797  OE1 GLN A 109       5.832  20.656   1.273  1.00 68.81           O  
ATOM    798  N   ARG A 110       3.256  22.266  -3.982  1.00 73.88           N  
ATOM    799  CA  ARG A 110       1.880  22.562  -4.371  1.00 73.88           C  
ATOM    800  C   ARG A 110       1.043  21.281  -4.418  1.00 73.88           C  
ATOM    801  CB  ARG A 110       1.841  23.266  -5.727  1.00 73.88           C  
ATOM    802  O   ARG A 110       1.390  20.344  -5.121  1.00 73.88           O  
ATOM    803  CG  ARG A 110       0.468  23.797  -6.109  1.00 73.88           C  
ATOM    804  CD  ARG A 110       0.508  24.594  -7.406  1.00 73.88           C  
ATOM    805  NE  ARG A 110      -0.827  25.000  -7.828  1.00 73.88           N  
ATOM    806  NH1 ARG A 110      -0.161  25.766  -9.906  1.00 73.88           N  
ATOM    807  NH2 ARG A 110      -2.365  25.891  -9.289  1.00 73.88           N  
ATOM    808  CZ  ARG A 110      -1.114  25.547  -9.008  1.00 73.88           C  
ATOM    809  N   VAL A 111       0.099  21.250  -3.672  1.00 72.44           N  
ATOM    810  CA  VAL A 111      -0.861  20.156  -3.658  1.00 72.44           C  
ATOM    811  C   VAL A 111      -2.244  20.672  -4.047  1.00 72.44           C  
ATOM    812  CB  VAL A 111      -0.918  19.469  -2.275  1.00 72.44           C  
ATOM    813  O   VAL A 111      -2.785  21.562  -3.395  1.00 72.44           O  
ATOM    814  CG1 VAL A 111      -1.976  18.359  -2.264  1.00 72.44           C  
ATOM    815  CG2 VAL A 111       0.452  18.891  -1.903  1.00 72.44           C  
ATOM    816  N   GLU A 112      -2.734  20.156  -5.105  1.00 73.31           N  
ATOM    817  CA  GLU A 112      -4.070  20.500  -5.586  1.00 73.31           C  
ATOM    818  C   GLU A 112      -4.965  19.266  -5.652  1.00 73.31           C  
ATOM    819  CB  GLU A 112      -3.992  21.172  -6.961  1.00 73.31           C  
ATOM    820  O   GLU A 112      -4.629  18.281  -6.316  1.00 73.31           O  
ATOM    821  CG  GLU A 112      -5.195  22.031  -7.289  1.00 73.31           C  
ATOM    822  CD  GLU A 112      -5.074  22.750  -8.625  1.00 73.31           C  
ATOM    823  OE1 GLU A 112      -6.043  23.422  -9.047  1.00 73.31           O  
ATOM    824  OE2 GLU A 112      -3.994  22.641  -9.250  1.00 73.31           O  
ATOM    825  N   SER A 113      -6.027  19.219  -4.973  1.00 71.38           N  
ATOM    826  CA  SER A 113      -7.047  18.172  -5.008  1.00 71.38           C  
ATOM    827  C   SER A 113      -8.406  18.734  -5.406  1.00 71.38           C  
ATOM    828  CB  SER A 113      -7.156  17.484  -3.645  1.00 71.38           C  
ATOM    829  O   SER A 113      -8.938  19.625  -4.727  1.00 71.38           O  
ATOM    830  OG  SER A 113      -5.879  17.078  -3.184  1.00 71.38           O  
ATOM    831  N   ARG A 114      -8.883  18.281  -6.484  1.00 70.12           N  
ATOM    832  CA  ARG A 114     -10.164  18.766  -6.988  1.00 70.12           C  
ATOM    833  C   ARG A 114     -11.133  17.609  -7.195  1.00 70.12           C  
ATOM    834  CB  ARG A 114      -9.969  19.531  -8.297  1.00 70.12           C  
ATOM    835  O   ARG A 114     -10.805  16.625  -7.859  1.00 70.12           O  
ATOM    836  CG  ARG A 114      -9.391  20.922  -8.117  1.00 70.12           C  
ATOM    837  CD  ARG A 114      -9.312  21.672  -9.438  1.00 70.12           C  
ATOM    838  NE  ARG A 114      -8.586  22.938  -9.297  1.00 70.12           N  
ATOM    839  NH1 ARG A 114      -8.727  23.500 -11.531  1.00 70.12           N  
ATOM    840  NH2 ARG A 114      -7.668  24.906 -10.047  1.00 70.12           N  
ATOM    841  CZ  ARG A 114      -8.328  23.781 -10.289  1.00 70.12           C  
ATOM    842  N   VAL A 115     -12.250  17.750  -6.641  1.00 70.62           N  
ATOM    843  CA  VAL A 115     -13.344  16.797  -6.836  1.00 70.62           C  
ATOM    844  C   VAL A 115     -14.562  17.531  -7.406  1.00 70.62           C  
ATOM    845  CB  VAL A 115     -13.719  16.094  -5.516  1.00 70.62           C  
ATOM    846  O   VAL A 115     -15.055  18.484  -6.805  1.00 70.62           O  
ATOM    847  CG1 VAL A 115     -14.906  15.156  -5.723  1.00 70.62           C  
ATOM    848  CG2 VAL A 115     -12.516  15.320  -4.969  1.00 70.62           C  
ATOM    849  N   GLN A 116     -14.742  17.125  -8.648  1.00 66.81           N  
ATOM    850  CA  GLN A 116     -15.930  17.688  -9.305  1.00 66.81           C  
ATOM    851  C   GLN A 116     -16.938  16.578  -9.617  1.00 66.81           C  
ATOM    852  CB  GLN A 116     -15.539  18.422 -10.586  1.00 66.81           C  
ATOM    853  O   GLN A 116     -16.609  15.586 -10.258  1.00 66.81           O  
ATOM    854  CG  GLN A 116     -15.219  19.891 -10.367  1.00 66.81           C  
ATOM    855  CD  GLN A 116     -14.766  20.594 -11.641  1.00 66.81           C  
ATOM    856  NE2 GLN A 116     -14.305  21.828 -11.500  1.00 66.81           N  
ATOM    857  OE1 GLN A 116     -14.828  20.016 -12.727  1.00 66.81           O  
ATOM    858  N   GLY A 117     -18.172  16.672  -8.984  1.00 61.38           N  
ATOM    859  CA  GLY A 117     -19.203  15.688  -9.234  1.00 61.38           C  
ATOM    860  C   GLY A 117     -20.578  16.297  -9.477  1.00 61.38           C  
ATOM    861  O   GLY A 117     -20.797  17.469  -9.172  1.00 61.38           O  
ATOM    862  N   GLY A 118     -21.359  15.602 -10.383  1.00 67.44           N  
ATOM    863  CA  GLY A 118     -22.781  15.930 -10.406  1.00 67.44           C  
ATOM    864  C   GLY A 118     -23.516  15.539  -9.133  1.00 67.44           C  
ATOM    865  O   GLY A 118     -23.516  16.297  -8.164  1.00 67.44           O  
ATOM    866  N   GLU A 119     -23.953  14.375  -9.125  1.00 69.88           N  
ATOM    867  CA  GLU A 119     -24.516  13.758  -7.918  1.00 69.88           C  
ATOM    868  C   GLU A 119     -23.547  12.742  -7.328  1.00 69.88           C  
ATOM    869  CB  GLU A 119     -25.859  13.094  -8.219  1.00 69.88           C  
ATOM    870  O   GLU A 119     -23.172  11.773  -7.996  1.00 69.88           O  
ATOM    871  CG  GLU A 119     -27.000  14.078  -8.391  1.00 69.88           C  
ATOM    872  CD  GLU A 119     -28.344  13.406  -8.625  1.00 69.88           C  
ATOM    873  OE1 GLU A 119     -29.359  14.117  -8.797  1.00 69.88           O  
ATOM    874  OE2 GLU A 119     -28.375  12.156  -8.633  1.00 69.88           O  
ATOM    875  N   SER A 120     -23.094  13.156  -6.129  1.00 63.69           N  
ATOM    876  CA  SER A 120     -22.078  12.273  -5.559  1.00 63.69           C  
ATOM    877  C   SER A 120     -22.391  11.938  -4.105  1.00 63.69           C  
ATOM    878  CB  SER A 120     -20.688  12.914  -5.652  1.00 63.69           C  
ATOM    879  O   SER A 120     -23.172  12.641  -3.455  1.00 63.69           O  
ATOM    880  OG  SER A 120     -20.672  14.188  -5.027  1.00 63.69           O  
ATOM    881  N   GLY A 121     -21.938  10.773  -3.715  1.00 67.31           N  
ATOM    882  CA  GLY A 121     -21.969  10.477  -2.293  1.00 67.31           C  
ATOM    883  C   GLY A 121     -21.062  11.375  -1.473  1.00 67.31           C  
ATOM    884  O   GLY A 121     -20.766  12.500  -1.880  1.00 67.31           O  
ATOM    885  N   ALA A 122     -20.844  10.898  -0.351  1.00 65.12           N  
ATOM    886  CA  ALA A 122     -19.938  11.656   0.521  1.00 65.12           C  
ATOM    887  C   ALA A 122     -18.594  11.883  -0.150  1.00 65.12           C  
ATOM    888  CB  ALA A 122     -19.750  10.922   1.850  1.00 65.12           C  
ATOM    889  O   ALA A 122     -18.078  11.008  -0.853  1.00 65.12           O  
ATOM    890  N   GLN A 123     -18.125  13.094  -0.018  1.00 64.06           N  
ATOM    891  CA  GLN A 123     -16.844  13.484  -0.590  1.00 64.06           C  
ATOM    892  C   GLN A 123     -15.859  13.891   0.501  1.00 64.06           C  
ATOM    893  CB  GLN A 123     -17.016  14.625  -1.591  1.00 64.06           C  
ATOM    894  O   GLN A 123     -16.188  14.695   1.373  1.00 64.06           O  
ATOM    895  CG  GLN A 123     -17.859  14.250  -2.805  1.00 64.06           C  
ATOM    896  CD  GLN A 123     -18.125  15.430  -3.725  1.00 64.06           C  
ATOM    897  NE2 GLN A 123     -18.469  15.141  -4.973  1.00 64.06           N  
ATOM    898  OE1 GLN A 123     -18.000  16.594  -3.316  1.00 64.06           O  
ATOM    899  N   ARG A 124     -14.703  13.211   0.507  1.00 71.88           N  
ATOM    900  CA  ARG A 124     -13.625  13.539   1.426  1.00 71.88           C  
ATOM    901  C   ARG A 124     -12.336  13.859   0.667  1.00 71.88           C  
ATOM    902  CB  ARG A 124     -13.375  12.398   2.410  1.00 71.88           C  
ATOM    903  O   ARG A 124     -11.852  13.039  -0.108  1.00 71.88           O  
ATOM    904  CG  ARG A 124     -12.414  12.742   3.531  1.00 71.88           C  
ATOM    905  CD  ARG A 124     -12.289  11.609   4.543  1.00 71.88           C  
ATOM    906  NE  ARG A 124     -11.266  11.883   5.539  1.00 71.88           N  
ATOM    907  NH1 ARG A 124     -11.312   9.773   6.477  1.00 71.88           N  
ATOM    908  NH2 ARG A 124      -9.883  11.367   7.301  1.00 71.88           N  
ATOM    909  CZ  ARG A 124     -10.820  11.008   6.438  1.00 71.88           C  
ATOM    910  N   VAL A 125     -11.914  15.055   0.856  1.00 70.25           N  
ATOM    911  CA  VAL A 125     -10.656  15.500   0.270  1.00 70.25           C  
ATOM    912  C   VAL A 125      -9.672  15.867   1.377  1.00 70.25           C  
ATOM    913  CB  VAL A 125     -10.867  16.703  -0.674  1.00 70.25           C  
ATOM    914  O   VAL A 125      -9.945  16.734   2.201  1.00 70.25           O  
ATOM    915  CG1 VAL A 125      -9.523  17.203  -1.223  1.00 70.25           C  
ATOM    916  CG2 VAL A 125     -11.805  16.328  -1.815  1.00 70.25           C  
ATOM    917  N   GLU A 126      -8.625  15.094   1.409  1.00 72.38           N  
ATOM    918  CA  GLU A 126      -7.551  15.344   2.371  1.00 72.38           C  
ATOM    919  C   GLU A 126      -6.238  15.656   1.662  1.00 72.38           C  
ATOM    920  CB  GLU A 126      -7.375  14.141   3.297  1.00 72.38           C  
ATOM    921  O   GLU A 126      -5.750  14.859   0.861  1.00 72.38           O  
ATOM    922  CG  GLU A 126      -6.648  14.461   4.594  1.00 72.38           C  
ATOM    923  CD  GLU A 126      -6.547  13.273   5.539  1.00 72.38           C  
ATOM    924  OE1 GLU A 126      -5.852  13.383   6.574  1.00 72.38           O  
ATOM    925  OE2 GLU A 126      -7.172  12.234   5.242  1.00 72.38           O  
ATOM    926  N   SER A 127      -5.691  16.797   1.894  1.00 70.00           N  
ATOM    927  CA  SER A 127      -4.391  17.219   1.394  1.00 70.00           C  
ATOM    928  C   SER A 127      -3.447  17.578   2.537  1.00 70.00           C  
ATOM    929  CB  SER A 127      -4.547  18.422   0.460  1.00 70.00           C  
ATOM    930  O   SER A 127      -3.740  18.469   3.336  1.00 70.00           O  
ATOM    931  OG  SER A 127      -5.539  18.172  -0.522  1.00 70.00           O  
ATOM    932  N   ARG A 128      -2.391  16.844   2.615  1.00 68.06           N  
ATOM    933  CA  ARG A 128      -1.423  17.062   3.686  1.00 68.06           C  
ATOM    934  C   ARG A 128      -0.029  17.312   3.123  1.00 68.06           C  
ATOM    935  CB  ARG A 128      -1.394  15.852   4.637  1.00 68.06           C  
ATOM    936  O   ARG A 128       0.452  16.547   2.277  1.00 68.06           O  
ATOM    937  CG  ARG A 128      -2.602  15.766   5.555  1.00 68.06           C  
ATOM    938  CD  ARG A 128      -2.477  14.617   6.539  1.00 68.06           C  
ATOM    939  NE  ARG A 128      -3.709  14.422   7.301  1.00 68.06           N  
ATOM    940  NH1 ARG A 128      -2.967  12.539   8.422  1.00 68.06           N  
ATOM    941  NH2 ARG A 128      -5.070  13.352   8.812  1.00 68.06           N  
ATOM    942  CZ  ARG A 128      -3.912  13.438   8.172  1.00 68.06           C  
ATOM    943  N   VAL A 129       0.550  18.375   3.609  1.00 69.56           N  
ATOM    944  CA  VAL A 129       1.931  18.703   3.273  1.00 69.56           C  
ATOM    945  C   VAL A 129       2.756  18.828   4.551  1.00 69.56           C  
ATOM    946  CB  VAL A 129       2.016  20.000   2.445  1.00 69.56           C  
ATOM    947  O   VAL A 129       2.424  19.625   5.434  1.00 69.56           O  
ATOM    948  CG1 VAL A 129       3.471  20.375   2.184  1.00 69.56           C  
ATOM    949  CG2 VAL A 129       1.255  19.844   1.129  1.00 69.56           C  
ATOM    950  N   GLN A 130       3.646  17.781   4.680  1.00 64.88           N  
ATOM    951  CA  GLN A 130       4.574  17.828   5.805  1.00 64.88           C  
ATOM    952  C   GLN A 130       6.012  18.000   5.324  1.00 64.88           C  
ATOM    953  CB  GLN A 130       4.453  16.578   6.656  1.00 64.88           C  
ATOM    954  O   GLN A 130       6.500  17.219   4.516  1.00 64.88           O  
ATOM    955  CG  GLN A 130       3.422  16.672   7.773  1.00 64.88           C  
ATOM    956  CD  GLN A 130       3.268  15.383   8.555  1.00 64.88           C  
ATOM    957  NE2 GLN A 130       2.301  15.352   9.461  1.00 64.88           N  
ATOM    958  OE1 GLN A 130       4.012  14.422   8.336  1.00 64.88           O  
ATOM    959  N   GLY A 131       6.672  19.188   5.676  1.00 58.91           N  
ATOM    960  CA  GLY A 131       8.047  19.438   5.281  1.00 58.91           C  
ATOM    961  C   GLY A 131       8.922  19.922   6.430  1.00 58.91           C  
ATOM    962  O   GLY A 131       8.406  20.312   7.477  1.00 58.91           O  
ATOM    963  N   GLY A 132      10.219  19.516   6.410  1.00 65.00           N  
ATOM    964  CA  GLY A 132      11.172  20.203   7.266  1.00 65.00           C  
ATOM    965  C   GLY A 132      11.375  21.656   6.879  1.00 65.00           C  
ATOM    966  O   GLY A 132      10.664  22.547   7.352  1.00 65.00           O  
ATOM    967  N   GLU A 133      12.281  21.859   6.059  1.00 69.12           N  
ATOM    968  CA  GLU A 133      12.484  23.141   5.402  1.00 69.12           C  
ATOM    969  C   GLU A 133      12.000  23.109   3.957  1.00 69.12           C  
ATOM    970  CB  GLU A 133      13.961  23.547   5.453  1.00 69.12           C  
ATOM    971  O   GLU A 133      12.492  22.312   3.150  1.00 69.12           O  
ATOM    972  CG  GLU A 133      14.422  24.016   6.824  1.00 69.12           C  
ATOM    973  CD  GLU A 133      15.883  24.453   6.852  1.00 69.12           C  
ATOM    974  OE1 GLU A 133      16.375  24.828   7.930  1.00 69.12           O  
ATOM    975  OE2 GLU A 133      16.531  24.391   5.781  1.00 69.12           O  
ATOM    976  N   SER A 134      10.898  23.891   3.826  1.00 64.50           N  
ATOM    977  CA  SER A 134      10.336  23.844   2.482  1.00 64.50           C  
ATOM    978  C   SER A 134      10.086  25.250   1.946  1.00 64.50           C  
ATOM    979  CB  SER A 134       9.023  23.062   2.473  1.00 64.50           C  
ATOM    980  O   SER A 134      10.078  26.219   2.711  1.00 64.50           O  
ATOM    981  OG  SER A 134       8.109  23.594   3.408  1.00 64.50           O  
ATOM    982  N   GLY A 135      10.156  25.359   0.604  1.00 69.19           N  
ATOM    983  CA  GLY A 135       9.719  26.594  -0.017  1.00 69.19           C  
ATOM    984  C   GLY A 135       8.258  26.906   0.226  1.00 69.19           C  
ATOM    985  O   GLY A 135       7.676  26.438   1.212  1.00 69.19           O  
ATOM    986  N   ALA A 136       7.816  27.734  -0.570  1.00 66.06           N  
ATOM    987  CA  ALA A 136       6.402  28.078  -0.485  1.00 66.06           C  
ATOM    988  C   ALA A 136       5.520  26.844  -0.609  1.00 66.06           C  
ATOM    989  CB  ALA A 136       6.043  29.094  -1.564  1.00 66.06           C  
ATOM    990  O   ALA A 136       5.828  25.922  -1.374  1.00 66.06           O  
ATOM    991  N   GLN A 137       4.578  26.797   0.240  1.00 63.53           N  
ATOM    992  CA  GLN A 137       3.623  25.688   0.233  1.00 63.53           C  
ATOM    993  C   GLN A 137       2.219  26.172  -0.112  1.00 63.53           C  
ATOM    994  CB  GLN A 137       3.613  24.984   1.588  1.00 63.53           C  
ATOM    995  O   GLN A 137       1.727  27.141   0.485  1.00 63.53           O  
ATOM    996  CG  GLN A 137       4.938  24.328   1.948  1.00 63.53           C  
ATOM    997  CD  GLN A 137       4.938  23.719   3.340  1.00 63.53           C  
ATOM    998  NE2 GLN A 137       5.816  22.750   3.568  1.00 63.53           N  
ATOM    999  OE1 GLN A 137       4.152  24.125   4.203  1.00 63.53           O  
ATOM   1000  N   ARG A 138       1.631  25.594  -1.188  1.00 69.38           N  
ATOM   1001  CA  ARG A 138       0.260  25.875  -1.597  1.00 69.38           C  
ATOM   1002  C   ARG A 138      -0.583  24.609  -1.621  1.00 69.38           C  
ATOM   1003  CB  ARG A 138       0.239  26.547  -2.973  1.00 69.38           C  
ATOM   1004  O   ARG A 138      -0.241  23.641  -2.307  1.00 69.38           O  
ATOM   1005  CG  ARG A 138      -1.114  27.125  -3.357  1.00 69.38           C  
ATOM   1006  CD  ARG A 138      -1.047  27.891  -4.668  1.00 69.38           C  
ATOM   1007  NE  ARG A 138      -2.357  28.406  -5.062  1.00 69.38           N  
ATOM   1008  NH1 ARG A 138      -1.779  28.781  -7.266  1.00 69.38           N  
ATOM   1009  NH2 ARG A 138      -3.898  29.250  -6.535  1.00 69.38           N  
ATOM   1010  CZ  ARG A 138      -2.676  28.812  -6.289  1.00 69.38           C  
ATOM   1011  N   VAL A 139      -1.543  24.609  -0.840  1.00 70.38           N  
ATOM   1012  CA  VAL A 139      -2.506  23.516  -0.807  1.00 70.38           C  
ATOM   1013  C   VAL A 139      -3.885  24.016  -1.217  1.00 70.38           C  
ATOM   1014  CB  VAL A 139      -2.572  22.859   0.591  1.00 70.38           C  
ATOM   1015  O   VAL A 139      -4.438  24.922  -0.577  1.00 70.38           O  
ATOM   1016  CG1 VAL A 139      -3.635  21.766   0.624  1.00 70.38           C  
ATOM   1017  CG2 VAL A 139      -1.207  22.297   0.982  1.00 70.38           C  
ATOM   1018  N   GLU A 140      -4.336  23.531  -2.314  1.00 68.31           N  
ATOM   1019  CA  GLU A 140      -5.664  23.859  -2.822  1.00 68.31           C  
ATOM   1020  C   GLU A 140      -6.559  22.625  -2.871  1.00 68.31           C  
ATOM   1021  CB  GLU A 140      -5.566  24.484  -4.211  1.00 68.31           C  
ATOM   1022  O   GLU A 140      -6.227  21.625  -3.523  1.00 68.31           O  
ATOM   1023  CG  GLU A 140      -5.156  25.953  -4.191  1.00 68.31           C  
ATOM   1024  CD  GLU A 140      -5.137  26.594  -5.570  1.00 68.31           C  
ATOM   1025  OE1 GLU A 140      -4.777  27.781  -5.684  1.00 68.31           O  
ATOM   1026  OE2 GLU A 140      -5.480  25.891  -6.547  1.00 68.31           O  
ATOM   1027  N   SER A 141      -7.566  22.578  -2.145  1.00 67.69           N  
ATOM   1028  CA  SER A 141      -8.602  21.547  -2.170  1.00 67.69           C  
ATOM   1029  C   SER A 141      -9.945  22.125  -2.592  1.00 67.69           C  
ATOM   1030  CB  SER A 141      -8.727  20.891  -0.798  1.00 67.69           C  
ATOM   1031  O   SER A 141     -10.477  23.031  -1.936  1.00 67.69           O  
ATOM   1032  OG  SER A 141      -7.457  20.469  -0.322  1.00 67.69           O  
ATOM   1033  N   ARG A 142     -10.414  21.641  -3.668  1.00 64.00           N  
ATOM   1034  CA  ARG A 142     -11.680  22.125  -4.203  1.00 64.00           C  
ATOM   1035  C   ARG A 142     -12.672  20.984  -4.387  1.00 64.00           C  
ATOM   1036  CB  ARG A 142     -11.461  22.859  -5.531  1.00 64.00           C  
ATOM   1037  O   ARG A 142     -12.352  19.984  -5.020  1.00 64.00           O  
ATOM   1038  CG  ARG A 142     -10.836  24.234  -5.387  1.00 64.00           C  
ATOM   1039  CD  ARG A 142     -10.742  24.953  -6.723  1.00 64.00           C  
ATOM   1040  NE  ARG A 142      -9.984  26.203  -6.613  1.00 64.00           N  
ATOM   1041  NH1 ARG A 142     -10.094  26.703  -8.867  1.00 64.00           N  
ATOM   1042  NH2 ARG A 142      -8.992  28.109  -7.422  1.00 64.00           N  
ATOM   1043  CZ  ARG A 142      -9.695  27.000  -7.633  1.00 64.00           C  
ATOM   1044  N   VAL A 143     -13.766  21.141  -3.848  1.00 66.19           N  
ATOM   1045  CA  VAL A 143     -14.883  20.219  -4.047  1.00 66.19           C  
ATOM   1046  C   VAL A 143     -16.062  20.969  -4.645  1.00 66.19           C  
ATOM   1047  CB  VAL A 143     -15.289  19.531  -2.725  1.00 66.19           C  
ATOM   1048  O   VAL A 143     -16.562  21.938  -4.059  1.00 66.19           O  
ATOM   1049  CG1 VAL A 143     -16.500  18.641  -2.938  1.00 66.19           C  
ATOM   1050  CG2 VAL A 143     -14.117  18.734  -2.154  1.00 66.19           C  
ATOM   1051  N   GLN A 144     -16.203  20.578  -5.926  1.00 62.50           N  
ATOM   1052  CA  GLN A 144     -17.359  21.141  -6.617  1.00 62.50           C  
ATOM   1053  C   GLN A 144     -18.375  20.047  -6.969  1.00 62.50           C  
ATOM   1054  CB  GLN A 144     -16.938  21.875  -7.883  1.00 62.50           C  
ATOM   1055  O   GLN A 144     -18.047  19.078  -7.645  1.00 62.50           O  
ATOM   1056  CG  GLN A 144     -16.969  23.391  -7.754  1.00 62.50           C  
ATOM   1057  CD  GLN A 144     -16.438  24.109  -8.984  1.00 62.50           C  
ATOM   1058  NE2 GLN A 144     -16.219  25.406  -8.859  1.00 62.50           N  
ATOM   1059  OE1 GLN A 144     -16.234  23.484 -10.031  1.00 62.50           O  
ATOM   1060  N   GLY A 145     -19.531  20.047  -6.316  1.00 57.88           N  
ATOM   1061  CA  GLY A 145     -20.531  19.047  -6.613  1.00 57.88           C  
ATOM   1062  C   GLY A 145     -21.922  19.625  -6.805  1.00 57.88           C  
ATOM   1063  O   GLY A 145     -22.172  20.781  -6.465  1.00 57.88           O  
ATOM   1064  N   GLY A 146     -22.703  18.938  -7.664  1.00 61.78           N  
ATOM   1065  CA  GLY A 146     -24.141  19.219  -7.621  1.00 61.78           C  
ATOM   1066  C   GLY A 146     -24.781  18.828  -6.301  1.00 61.78           C  
ATOM   1067  O   GLY A 146     -24.531  19.453  -5.273  1.00 61.78           O  
ATOM   1068  N   GLU A 147     -25.469  17.734  -6.312  1.00 63.56           N  
ATOM   1069  CA  GLU A 147     -26.000  17.125  -5.094  1.00 63.56           C  
ATOM   1070  C   GLU A 147     -25.047  16.094  -4.527  1.00 63.56           C  
ATOM   1071  CB  GLU A 147     -27.375  16.484  -5.363  1.00 63.56           C  
ATOM   1072  O   GLU A 147     -24.703  15.109  -5.195  1.00 63.56           O  
ATOM   1073  CG  GLU A 147     -28.500  17.500  -5.523  1.00 63.56           C  
ATOM   1074  CD  GLU A 147     -29.859  16.844  -5.730  1.00 63.56           C  
ATOM   1075  OE1 GLU A 147     -30.875  17.562  -5.836  1.00 63.56           O  
ATOM   1076  OE2 GLU A 147     -29.906  15.594  -5.785  1.00 63.56           O  
ATOM   1077  N   SER A 148     -24.500  16.531  -3.361  1.00 57.25           N  
ATOM   1078  CA  SER A 148     -23.516  15.625  -2.791  1.00 57.25           C  
ATOM   1079  C   SER A 148     -23.812  15.320  -1.329  1.00 57.25           C  
ATOM   1080  CB  SER A 148     -22.109  16.219  -2.912  1.00 57.25           C  
ATOM   1081  O   SER A 148     -24.578  16.031  -0.687  1.00 57.25           O  
ATOM   1082  OG  SER A 148     -22.047  17.500  -2.307  1.00 57.25           O  
ATOM   1083  N   GLY A 149     -23.391  14.188  -0.925  1.00 59.69           N  
ATOM   1084  CA  GLY A 149     -23.453  13.891   0.498  1.00 59.69           C  
ATOM   1085  C   GLY A 149     -22.547  14.781   1.329  1.00 59.69           C  
ATOM   1086  O   GLY A 149     -22.250  15.914   0.932  1.00 59.69           O  
ATOM   1087  N   ALA A 150     -22.266  14.289   2.463  1.00 59.19           N  
ATOM   1088  CA  ALA A 150     -21.375  15.031   3.352  1.00 59.19           C  
ATOM   1089  C   ALA A 150     -20.031  15.289   2.682  1.00 59.19           C  
ATOM   1090  CB  ALA A 150     -21.188  14.266   4.660  1.00 59.19           C  
ATOM   1091  O   ALA A 150     -19.516  14.438   1.949  1.00 59.19           O  
ATOM   1092  N   GLN A 151     -19.625  16.531   2.824  1.00 59.03           N  
ATOM   1093  CA  GLN A 151     -18.344  16.938   2.264  1.00 59.03           C  
ATOM   1094  C   GLN A 151     -17.359  17.328   3.363  1.00 59.03           C  
ATOM   1095  CB  GLN A 151     -18.531  18.109   1.292  1.00 59.03           C  
ATOM   1096  O   GLN A 151     -17.688  18.141   4.234  1.00 59.03           O  
ATOM   1097  CG  GLN A 151     -19.375  17.766   0.075  1.00 59.03           C  
ATOM   1098  CD  GLN A 151     -19.641  18.969  -0.814  1.00 59.03           C  
ATOM   1099  NE2 GLN A 151     -20.109  18.719  -2.027  1.00 59.03           N  
ATOM   1100  OE1 GLN A 151     -19.406  20.109  -0.413  1.00 59.03           O  
ATOM   1101  N   ARG A 152     -16.219  16.578   3.387  1.00 62.75           N  
ATOM   1102  CA  ARG A 152     -15.125  16.891   4.305  1.00 62.75           C  
ATOM   1103  C   ARG A 152     -13.852  17.234   3.545  1.00 62.75           C  
ATOM   1104  CB  ARG A 152     -14.875  15.727   5.258  1.00 62.75           C  
ATOM   1105  O   ARG A 152     -13.328  16.406   2.789  1.00 62.75           O  
ATOM   1106  CG  ARG A 152     -13.953  16.062   6.422  1.00 62.75           C  
ATOM   1107  CD  ARG A 152     -13.828  14.906   7.398  1.00 62.75           C  
ATOM   1108  NE  ARG A 152     -12.867  15.195   8.461  1.00 62.75           N  
ATOM   1109  NH1 ARG A 152     -12.406  12.984   8.938  1.00 62.75           N  
ATOM   1110  NH2 ARG A 152     -11.367  14.656  10.109  1.00 62.75           N  
ATOM   1111  CZ  ARG A 152     -12.211  14.273   9.164  1.00 62.75           C  
ATOM   1112  N   VAL A 153     -13.445  18.469   3.689  1.00 63.34           N  
ATOM   1113  CA  VAL A 153     -12.203  18.938   3.090  1.00 63.34           C  
ATOM   1114  C   VAL A 153     -11.203  19.312   4.188  1.00 63.34           C  
ATOM   1115  CB  VAL A 153     -12.438  20.141   2.148  1.00 63.34           C  
ATOM   1116  O   VAL A 153     -11.469  20.219   4.980  1.00 63.34           O  
ATOM   1117  CG1 VAL A 153     -11.117  20.625   1.557  1.00 63.34           C  
ATOM   1118  CG2 VAL A 153     -13.414  19.750   1.038  1.00 63.34           C  
ATOM   1119  N   GLU A 154     -10.148  18.469   4.262  1.00 61.97           N  
ATOM   1120  CA  GLU A 154      -9.086  18.719   5.227  1.00 61.97           C  
ATOM   1121  C   GLU A 154      -7.762  19.000   4.523  1.00 61.97           C  
ATOM   1122  CB  GLU A 154      -8.922  17.516   6.164  1.00 61.97           C  
ATOM   1123  O   GLU A 154      -7.289  18.203   3.715  1.00 61.97           O  
ATOM   1124  CG  GLU A 154      -9.969  17.453   7.273  1.00 61.97           C  
ATOM   1125  CD  GLU A 154      -9.766  16.281   8.227  1.00 61.97           C  
ATOM   1126  OE1 GLU A 154     -10.570  16.141   9.172  1.00 61.97           O  
ATOM   1127  OE2 GLU A 154      -8.797  15.523   8.023  1.00 61.97           O  
ATOM   1128  N   SER A 155      -7.238  20.156   4.734  1.00 61.78           N  
ATOM   1129  CA  SER A 155      -5.922  20.547   4.250  1.00 61.78           C  
ATOM   1130  C   SER A 155      -4.992  20.906   5.406  1.00 61.78           C  
ATOM   1131  CB  SER A 155      -6.043  21.750   3.307  1.00 61.78           C  
ATOM   1132  O   SER A 155      -5.289  21.781   6.207  1.00 61.78           O  
ATOM   1133  OG  SER A 155      -7.027  21.516   2.316  1.00 61.78           O  
ATOM   1134  N   ARG A 156      -3.943  20.141   5.492  1.00 59.53           N  
ATOM   1135  CA  ARG A 156      -2.986  20.359   6.574  1.00 59.53           C  
ATOM   1136  C   ARG A 156      -1.587  20.609   6.023  1.00 59.53           C  
ATOM   1137  CB  ARG A 156      -2.967  19.156   7.516  1.00 59.53           C  
ATOM   1138  O   ARG A 156      -1.097  19.859   5.184  1.00 59.53           O  
ATOM   1139  CG  ARG A 156      -4.141  19.109   8.484  1.00 59.53           C  
ATOM   1140  CD  ARG A 156      -4.016  17.953   9.461  1.00 59.53           C  
ATOM   1141  NE  ARG A 156      -5.223  17.797  10.266  1.00 59.53           N  
ATOM   1142  NH1 ARG A 156      -4.520  15.859  11.328  1.00 59.53           N  
ATOM   1143  NH2 ARG A 156      -6.570  16.766  11.820  1.00 59.53           N  
ATOM   1144  CZ  ARG A 156      -5.434  16.812  11.133  1.00 59.53           C  
ATOM   1145  N   VAL A 157      -1.011  21.688   6.492  1.00 61.00           N  
ATOM   1146  CA  VAL A 157       0.375  22.016   6.180  1.00 61.00           C  
ATOM   1147  C   VAL A 157       1.188  22.109   7.469  1.00 61.00           C  
ATOM   1148  CB  VAL A 157       0.479  23.328   5.383  1.00 61.00           C  
ATOM   1149  O   VAL A 157       0.852  22.891   8.359  1.00 61.00           O  
ATOM   1150  CG1 VAL A 157       1.940  23.703   5.133  1.00 61.00           C  
ATOM   1151  CG2 VAL A 157      -0.277  23.219   4.059  1.00 61.00           C  
ATOM   1152  N   GLN A 158       2.066  20.953   7.613  1.00 58.69           N  
ATOM   1153  CA  GLN A 158       2.988  20.969   8.742  1.00 58.69           C  
ATOM   1154  C   GLN A 158       4.430  21.125   8.273  1.00 58.69           C  
ATOM   1155  CB  GLN A 158       2.844  19.703   9.578  1.00 58.69           C  
ATOM   1156  O   GLN A 158       4.902  20.359   7.430  1.00 58.69           O  
ATOM   1157  CG  GLN A 158       1.792  19.797  10.672  1.00 58.69           C  
ATOM   1158  CD  GLN A 158       1.600  18.484  11.422  1.00 58.69           C  
ATOM   1159  NE2 GLN A 158       0.616  18.453  12.312  1.00 58.69           N  
ATOM   1160  OE1 GLN A 158       2.328  17.516  11.195  1.00 58.69           O  
ATOM   1161  N   GLY A 159       5.070  22.297   8.492  1.00 55.28           N  
ATOM   1162  CA  GLY A 159       6.453  22.516   8.086  1.00 55.28           C  
ATOM   1163  C   GLY A 159       7.320  23.078   9.195  1.00 55.28           C  
ATOM   1164  O   GLY A 159       6.809  23.531  10.211  1.00 55.28           O  
ATOM   1165  N   GLY A 160       8.586  22.656   9.211  1.00 59.09           N  
ATOM   1166  CA  GLY A 160       9.523  23.422  10.008  1.00 59.09           C  
ATOM   1167  C   GLY A 160       9.656  24.875   9.570  1.00 59.09           C  
ATOM   1168  O   GLY A 160       8.750  25.672   9.797  1.00 59.09           O  
ATOM   1169  N   GLU A 161      10.711  25.109   8.859  1.00 62.12           N  
ATOM   1170  CA  GLU A 161      10.898  26.406   8.211  1.00 62.12           C  
ATOM   1171  C   GLU A 161      10.414  26.375   6.766  1.00 62.12           C  
ATOM   1172  CB  GLU A 161      12.367  26.812   8.266  1.00 62.12           C  
ATOM   1173  O   GLU A 161      10.914  25.578   5.953  1.00 62.12           O  
ATOM   1174  CG  GLU A 161      12.820  27.312   9.625  1.00 62.12           C  
ATOM   1175  CD  GLU A 161      14.273  27.766   9.656  1.00 62.12           C  
ATOM   1176  OE1 GLU A 161      14.758  28.188  10.727  1.00 62.12           O  
ATOM   1177  OE2 GLU A 161      14.938  27.672   8.602  1.00 62.12           O  
ATOM   1178  N   SER A 162       9.258  27.078   6.621  1.00 55.59           N  
ATOM   1179  CA  SER A 162       8.688  27.062   5.281  1.00 55.59           C  
ATOM   1180  C   SER A 162       8.430  28.484   4.770  1.00 55.59           C  
ATOM   1181  CB  SER A 162       7.383  26.266   5.262  1.00 55.59           C  
ATOM   1182  O   SER A 162       8.398  29.438   5.551  1.00 55.59           O  
ATOM   1183  OG  SER A 162       6.457  26.797   6.191  1.00 55.59           O  
ATOM   1184  N   GLY A 163       8.539  28.609   3.455  1.00 59.47           N  
ATOM   1185  CA  GLY A 163       8.125  29.859   2.846  1.00 59.47           C  
ATOM   1186  C   GLY A 163       6.652  30.172   3.066  1.00 59.47           C  
ATOM   1187  O   GLY A 163       6.062  29.750   4.055  1.00 59.47           O  
ATOM   1188  N   ALA A 164       6.188  30.969   2.232  1.00 57.56           N  
ATOM   1189  CA  ALA A 164       4.777  31.344   2.295  1.00 57.56           C  
ATOM   1190  C   ALA A 164       3.881  30.109   2.166  1.00 57.56           C  
ATOM   1191  CB  ALA A 164       4.445  32.344   1.202  1.00 57.56           C  
ATOM   1192  O   ALA A 164       4.184  29.188   1.404  1.00 57.56           O  
ATOM   1193  N   GLN A 165       2.984  30.062   3.039  1.00 54.84           N  
ATOM   1194  CA  GLN A 165       2.018  28.969   3.041  1.00 54.84           C  
ATOM   1195  C   GLN A 165       0.615  29.469   2.715  1.00 54.84           C  
ATOM   1196  CB  GLN A 165       2.016  28.250   4.395  1.00 54.84           C  
ATOM   1197  O   GLN A 165       0.135  30.422   3.332  1.00 54.84           O  
ATOM   1198  CG  GLN A 165       3.344  27.594   4.742  1.00 54.84           C  
ATOM   1199  CD  GLN A 165       3.359  27.016   6.145  1.00 54.84           C  
ATOM   1200  NE2 GLN A 165       4.391  26.234   6.449  1.00 54.84           N  
ATOM   1201  OE1 GLN A 165       2.453  27.266   6.945  1.00 54.84           O  
ATOM   1202  N   ARG A 166       0.025  28.922   1.611  1.00 57.78           N  
ATOM   1203  CA  ARG A 166      -1.349  29.219   1.221  1.00 57.78           C  
ATOM   1204  C   ARG A 166      -2.193  27.953   1.165  1.00 57.78           C  
ATOM   1205  CB  ARG A 166      -1.378  29.922  -0.135  1.00 57.78           C  
ATOM   1206  O   ARG A 166      -1.885  27.031   0.412  1.00 57.78           O  
ATOM   1207  CG  ARG A 166      -2.756  30.422  -0.538  1.00 57.78           C  
ATOM   1208  CD  ARG A 166      -2.711  31.219  -1.839  1.00 57.78           C  
ATOM   1209  NE  ARG A 166      -4.039  31.688  -2.234  1.00 57.78           N  
ATOM   1210  NH1 ARG A 166      -3.541  31.844  -4.484  1.00 57.78           N  
ATOM   1211  NH2 ARG A 166      -5.637  32.375  -3.729  1.00 57.78           N  
ATOM   1212  CZ  ARG A 166      -4.402  31.969  -3.480  1.00 57.78           C  
ATOM   1213  N   VAL A 167      -3.123  27.906   1.992  1.00 59.72           N  
ATOM   1214  CA  VAL A 167      -4.074  26.797   2.012  1.00 59.72           C  
ATOM   1215  C   VAL A 167      -5.465  27.312   1.632  1.00 59.72           C  
ATOM   1216  CB  VAL A 167      -4.117  26.109   3.396  1.00 59.72           C  
ATOM   1217  O   VAL A 167      -6.035  28.156   2.324  1.00 59.72           O  
ATOM   1218  CG1 VAL A 167      -5.121  24.969   3.400  1.00 59.72           C  
ATOM   1219  CG2 VAL A 167      -2.727  25.609   3.787  1.00 59.72           C  
ATOM   1220  N   GLU A 168      -5.902  26.875   0.483  1.00 58.97           N  
ATOM   1221  CA  GLU A 168      -7.230  27.219  -0.020  1.00 58.97           C  
ATOM   1222  C   GLU A 168      -8.133  25.984  -0.085  1.00 58.97           C  
ATOM   1223  CB  GLU A 168      -7.129  27.859  -1.401  1.00 58.97           C  
ATOM   1224  O   GLU A 168      -7.793  25.000  -0.738  1.00 58.97           O  
ATOM   1225  CG  GLU A 168      -8.078  29.031  -1.603  1.00 58.97           C  
ATOM   1226  CD  GLU A 168      -7.945  29.688  -2.967  1.00 58.97           C  
ATOM   1227  OE1 GLU A 168      -8.703  30.641  -3.256  1.00 58.97           O  
ATOM   1228  OE2 GLU A 168      -7.082  29.250  -3.754  1.00 58.97           O  
ATOM   1229  N   SER A 169      -9.094  25.906   0.627  1.00 56.47           N  
ATOM   1230  CA  SER A 169     -10.125  24.875   0.580  1.00 56.47           C  
ATOM   1231  C   SER A 169     -11.461  25.453   0.142  1.00 56.47           C  
ATOM   1232  CB  SER A 169     -10.273  24.203   1.943  1.00 56.47           C  
ATOM   1233  O   SER A 169     -11.977  26.391   0.768  1.00 56.47           O  
ATOM   1234  OG  SER A 169      -9.016  23.781   2.441  1.00 56.47           O  
ATOM   1235  N   ARG A 170     -11.922  24.984  -0.998  1.00 56.09           N  
ATOM   1236  CA  ARG A 170     -13.172  25.500  -1.550  1.00 56.09           C  
ATOM   1237  C   ARG A 170     -14.188  24.375  -1.721  1.00 56.09           C  
ATOM   1238  CB  ARG A 170     -12.922  26.188  -2.891  1.00 56.09           C  
ATOM   1239  O   ARG A 170     -13.898  23.359  -2.338  1.00 56.09           O  
ATOM   1240  CG  ARG A 170     -12.289  27.562  -2.766  1.00 56.09           C  
ATOM   1241  CD  ARG A 170     -12.125  28.234  -4.121  1.00 56.09           C  
ATOM   1242  NE  ARG A 170     -11.367  29.484  -4.020  1.00 56.09           N  
ATOM   1243  NH1 ARG A 170     -11.188  29.797  -6.301  1.00 56.09           N  
ATOM   1244  NH2 ARG A 170     -10.258  31.312  -4.852  1.00 56.09           N  
ATOM   1245  CZ  ARG A 170     -10.938  30.203  -5.059  1.00 56.09           C  
ATOM   1246  N   VAL A 171     -15.180  24.484  -1.156  1.00 56.53           N  
ATOM   1247  CA  VAL A 171     -16.328  23.609  -1.390  1.00 56.53           C  
ATOM   1248  C   VAL A 171     -17.469  24.422  -2.020  1.00 56.53           C  
ATOM   1249  CB  VAL A 171     -16.812  22.953  -0.082  1.00 56.53           C  
ATOM   1250  O   VAL A 171     -17.922  25.406  -1.445  1.00 56.53           O  
ATOM   1251  CG1 VAL A 171     -18.016  22.047  -0.347  1.00 56.53           C  
ATOM   1252  CG2 VAL A 171     -15.680  22.156   0.562  1.00 56.53           C  
ATOM   1253  N   GLN A 172     -17.469  24.047  -3.408  1.00 52.03           N  
ATOM   1254  CA  GLN A 172     -18.531  24.719  -4.156  1.00 52.03           C  
ATOM   1255  C   GLN A 172     -19.562  23.703  -4.664  1.00 52.03           C  
ATOM   1256  CB  GLN A 172     -17.953  25.516  -5.328  1.00 52.03           C  
ATOM   1257  O   GLN A 172     -19.203  22.594  -5.051  1.00 52.03           O  
ATOM   1258  CG  GLN A 172     -17.297  26.828  -4.914  1.00 52.03           C  
ATOM   1259  CD  GLN A 172     -16.688  27.562  -6.086  1.00 52.03           C  
ATOM   1260  NE2 GLN A 172     -15.938  28.625  -5.793  1.00 52.03           N  
ATOM   1261  OE1 GLN A 172     -16.891  27.188  -7.250  1.00 52.03           O  
ATOM   1262  N   GLY A 173     -20.828  23.969  -4.547  1.00 52.84           N  
ATOM   1263  CA  GLY A 173     -21.781  23.078  -5.180  1.00 52.84           C  
ATOM   1264  C   GLY A 173     -23.203  23.281  -4.676  1.00 52.84           C  
ATOM   1265  O   GLY A 173     -23.469  24.203  -3.910  1.00 52.84           O  
ATOM   1266  N   GLY A 174     -24.016  22.422  -5.262  1.00 51.81           N  
ATOM   1267  CA  GLY A 174     -25.438  22.453  -4.973  1.00 51.81           C  
ATOM   1268  C   GLY A 174     -25.781  21.891  -3.604  1.00 51.81           C  
ATOM   1269  O   GLY A 174     -24.969  21.953  -2.680  1.00 51.81           O  
ATOM   1270  N   GLU A 175     -26.875  21.266  -3.486  1.00 55.97           N  
ATOM   1271  CA  GLU A 175     -27.391  20.672  -2.254  1.00 55.97           C  
ATOM   1272  C   GLU A 175     -26.453  19.578  -1.739  1.00 55.97           C  
ATOM   1273  CB  GLU A 175     -28.797  20.109  -2.469  1.00 55.97           C  
ATOM   1274  O   GLU A 175     -26.141  18.641  -2.463  1.00 55.97           O  
ATOM   1275  CG  GLU A 175     -29.891  21.172  -2.504  1.00 55.97           C  
ATOM   1276  CD  GLU A 175     -31.281  20.594  -2.641  1.00 55.97           C  
ATOM   1277  OE1 GLU A 175     -32.281  21.359  -2.549  1.00 55.97           O  
ATOM   1278  OE2 GLU A 175     -31.391  19.359  -2.840  1.00 55.97           O  
ATOM   1279  N   SER A 176     -25.688  19.938  -0.753  1.00 46.72           N  
ATOM   1280  CA  SER A 176     -24.750  18.984  -0.155  1.00 46.72           C  
ATOM   1281  C   SER A 176     -25.094  18.719   1.309  1.00 46.72           C  
ATOM   1282  CB  SER A 176     -23.312  19.500  -0.270  1.00 46.72           C  
ATOM   1283  O   SER A 176     -25.812  19.500   1.931  1.00 46.72           O  
ATOM   1284  OG  SER A 176     -23.172  20.750   0.381  1.00 46.72           O  
ATOM   1285  N   GLY A 177     -24.812  17.562   1.752  1.00 50.38           N  
ATOM   1286  CA  GLY A 177     -24.938  17.281   3.174  1.00 50.38           C  
ATOM   1287  C   GLY A 177     -24.047  18.141   4.035  1.00 50.38           C  
ATOM   1288  O   GLY A 177     -23.688  19.250   3.650  1.00 50.38           O  
ATOM   1289  N   ALA A 178     -23.703  17.625   5.211  1.00 50.69           N  
ATOM   1290  CA  ALA A 178     -22.828  18.344   6.141  1.00 50.69           C  
ATOM   1291  C   ALA A 178     -21.469  18.594   5.523  1.00 50.69           C  
ATOM   1292  CB  ALA A 178     -22.688  17.547   7.441  1.00 50.69           C  
ATOM   1293  O   ALA A 178     -20.922  17.719   4.836  1.00 50.69           O  
ATOM   1294  N   GLN A 179     -21.109  19.844   5.473  1.00 48.81           N  
ATOM   1295  CA  GLN A 179     -19.812  20.250   4.938  1.00 48.81           C  
ATOM   1296  C   GLN A 179     -18.859  20.641   6.059  1.00 48.81           C  
ATOM   1297  CB  GLN A 179     -19.984  21.406   3.959  1.00 48.81           C  
ATOM   1298  O   GLN A 179     -19.234  21.375   6.980  1.00 48.81           O  
ATOM   1299  CG  GLN A 179     -20.781  21.062   2.715  1.00 48.81           C  
ATOM   1300  CD  GLN A 179     -21.062  22.266   1.828  1.00 48.81           C  
ATOM   1301  NE2 GLN A 179     -21.750  22.031   0.721  1.00 48.81           N  
ATOM   1302  OE1 GLN A 179     -20.641  23.375   2.137  1.00 48.81           O  
ATOM   1303  N   ARG A 180     -17.641  19.938   6.141  1.00 52.75           N  
ATOM   1304  CA  ARG A 180     -16.562  20.281   7.051  1.00 52.75           C  
ATOM   1305  C   ARG A 180     -15.289  20.609   6.281  1.00 52.75           C  
ATOM   1306  CB  ARG A 180     -16.297  19.141   8.039  1.00 52.75           C  
ATOM   1307  O   ARG A 180     -14.781  19.781   5.520  1.00 52.75           O  
ATOM   1308  CG  ARG A 180     -15.359  19.516   9.172  1.00 52.75           C  
ATOM   1309  CD  ARG A 180     -15.203  18.375  10.172  1.00 52.75           C  
ATOM   1310  NE  ARG A 180     -14.258  18.703  11.234  1.00 52.75           N  
ATOM   1311  NH1 ARG A 180     -13.750  16.516  11.758  1.00 52.75           N  
ATOM   1312  NH2 ARG A 180     -12.758  18.234  12.906  1.00 52.75           N  
ATOM   1313  CZ  ARG A 180     -13.594  17.812  11.961  1.00 52.75           C  
ATOM   1314  N   VAL A 181     -14.914  21.859   6.324  1.00 53.72           N  
ATOM   1315  CA  VAL A 181     -13.672  22.328   5.707  1.00 53.72           C  
ATOM   1316  C   VAL A 181     -12.680  22.750   6.789  1.00 53.72           C  
ATOM   1317  CB  VAL A 181     -13.922  23.484   4.723  1.00 53.72           C  
ATOM   1318  O   VAL A 181     -12.992  23.625   7.609  1.00 53.72           O  
ATOM   1319  CG1 VAL A 181     -12.617  23.922   4.059  1.00 53.72           C  
ATOM   1320  CG2 VAL A 181     -14.953  23.078   3.672  1.00 53.72           C  
ATOM   1321  N   GLU A 182     -11.602  21.938   6.883  1.00 53.28           N  
ATOM   1322  CA  GLU A 182     -10.555  22.219   7.859  1.00 53.28           C  
ATOM   1323  C   GLU A 182      -9.211  22.453   7.172  1.00 53.28           C  
ATOM   1324  CB  GLU A 182     -10.445  21.094   8.883  1.00 53.28           C  
ATOM   1325  O   GLU A 182      -8.742  21.594   6.418  1.00 53.28           O  
ATOM   1326  CG  GLU A 182     -10.117  21.562  10.289  1.00 53.28           C  
ATOM   1327  CD  GLU A 182     -10.016  20.422  11.297  1.00 53.28           C  
ATOM   1328  OE1 GLU A 182      -9.695  20.688  12.477  1.00 53.28           O  
ATOM   1329  OE2 GLU A 182     -10.242  19.266  10.891  1.00 53.28           O  
ATOM   1330  N   SER A 183      -8.680  23.609   7.281  1.00 51.69           N  
ATOM   1331  CA  SER A 183      -7.324  23.938   6.848  1.00 51.69           C  
ATOM   1332  C   SER A 183      -6.426  24.266   8.031  1.00 51.69           C  
ATOM   1333  CB  SER A 183      -7.344  25.125   5.871  1.00 51.69           C  
ATOM   1334  O   SER A 183      -6.770  25.109   8.867  1.00 51.69           O  
ATOM   1335  OG  SER A 183      -8.281  24.906   4.836  1.00 51.69           O  
ATOM   1336  N   ARG A 184      -5.426  23.438   8.227  1.00 48.38           N  
ATOM   1337  CA  ARG A 184      -4.492  23.656   9.328  1.00 48.38           C  
ATOM   1338  C   ARG A 184      -3.076  23.875   8.812  1.00 48.38           C  
ATOM   1339  CB  ARG A 184      -4.512  22.453  10.289  1.00 48.38           C  
ATOM   1340  O   ARG A 184      -2.578  23.109   7.988  1.00 48.38           O  
ATOM   1341  CG  ARG A 184      -5.594  22.547  11.359  1.00 48.38           C  
ATOM   1342  CD  ARG A 184      -5.527  21.375  12.328  1.00 48.38           C  
ATOM   1343  NE  ARG A 184      -6.668  21.359  13.234  1.00 48.38           N  
ATOM   1344  NH1 ARG A 184      -6.332  19.188  13.953  1.00 48.38           N  
ATOM   1345  NH2 ARG A 184      -8.086  20.422  14.781  1.00 48.38           N  
ATOM   1346  CZ  ARG A 184      -7.027  20.328  13.984  1.00 48.38           C  
ATOM   1347  N   VAL A 185      -2.500  24.984   9.133  1.00 51.22           N  
ATOM   1348  CA  VAL A 185      -1.093  25.266   8.875  1.00 51.22           C  
ATOM   1349  C   VAL A 185      -0.330  25.328  10.195  1.00 51.22           C  
ATOM   1350  CB  VAL A 185      -0.917  26.594   8.109  1.00 51.22           C  
ATOM   1351  O   VAL A 185      -0.653  26.125  11.078  1.00 51.22           O  
ATOM   1352  CG1 VAL A 185       0.562  26.891   7.855  1.00 51.22           C  
ATOM   1353  CG2 VAL A 185      -1.689  26.562   6.789  1.00 51.22           C  
ATOM   1354  N   GLN A 186       0.426  24.000  10.406  1.00 46.16           N  
ATOM   1355  CA  GLN A 186       1.267  23.938  11.602  1.00 46.16           C  
ATOM   1356  C   GLN A 186       2.746  23.938  11.227  1.00 46.16           C  
ATOM   1357  CB  GLN A 186       0.931  22.688  12.422  1.00 46.16           C  
ATOM   1358  O   GLN A 186       3.139  23.344  10.219  1.00 46.16           O  
ATOM   1359  CG  GLN A 186      -0.282  22.859  13.328  1.00 46.16           C  
ATOM   1360  CD  GLN A 186      -0.623  21.594  14.094  1.00 46.16           C  
ATOM   1361  NE2 GLN A 186      -1.783  21.578  14.742  1.00 46.16           N  
ATOM   1362  OE1 GLN A 186       0.149  20.625  14.102  1.00 46.16           O  
ATOM   1363  N   GLY A 187       3.592  24.750  11.820  1.00 50.62           N  
ATOM   1364  CA  GLY A 187       5.020  24.688  11.562  1.00 50.62           C  
ATOM   1365  C   GLY A 187       5.801  25.781  12.258  1.00 50.62           C  
ATOM   1366  O   GLY A 187       5.223  26.609  12.977  1.00 50.62           O  
ATOM   1367  N   GLY A 188       7.027  25.531  12.180  1.00 48.03           N  
ATOM   1368  CA  GLY A 188       7.965  26.500  12.727  1.00 48.03           C  
ATOM   1369  C   GLY A 188       7.902  27.844  12.039  1.00 48.03           C  
ATOM   1370  O   GLY A 188       6.832  28.281  11.594  1.00 48.03           O  
ATOM   1371  N   GLU A 189       9.031  28.344  11.828  1.00 52.19           N  
ATOM   1372  CA  GLU A 189       9.188  29.641  11.180  1.00 52.19           C  
ATOM   1373  C   GLU A 189       8.750  29.578   9.719  1.00 52.19           C  
ATOM   1374  CB  GLU A 189      10.641  30.125  11.273  1.00 52.19           C  
ATOM   1375  O   GLU A 189       9.281  28.781   8.938  1.00 52.19           O  
ATOM   1376  CG  GLU A 189      11.008  30.719  12.633  1.00 52.19           C  
ATOM   1377  CD  GLU A 189      12.430  31.250  12.688  1.00 52.19           C  
ATOM   1378  OE1 GLU A 189      12.781  31.906  13.688  1.00 52.19           O  
ATOM   1379  OE2 GLU A 189      13.188  31.000  11.727  1.00 52.19           O  
ATOM   1380  N   SER A 190       7.535  30.000   9.516  1.00 46.47           N  
ATOM   1381  CA  SER A 190       6.980  30.031   8.164  1.00 46.47           C  
ATOM   1382  C   SER A 190       6.750  31.469   7.695  1.00 46.47           C  
ATOM   1383  CB  SER A 190       5.668  29.250   8.109  1.00 46.47           C  
ATOM   1384  O   SER A 190       6.664  32.375   8.508  1.00 46.47           O  
ATOM   1385  OG  SER A 190       4.715  29.797   9.000  1.00 46.47           O  
ATOM   1386  N   GLY A 191       6.961  31.641   6.441  1.00 48.75           N  
ATOM   1387  CA  GLY A 191       6.578  32.938   5.875  1.00 48.75           C  
ATOM   1388  C   GLY A 191       5.113  33.250   6.078  1.00 48.75           C  
ATOM   1389  O   GLY A 191       4.496  32.812   7.051  1.00 48.75           O  
ATOM   1390  N   ALA A 192       4.598  34.031   5.195  1.00 49.47           N  
ATOM   1391  CA  ALA A 192       3.193  34.438   5.250  1.00 49.47           C  
ATOM   1392  C   ALA A 192       2.275  33.219   5.102  1.00 49.47           C  
ATOM   1393  CB  ALA A 192       2.891  35.469   4.160  1.00 49.47           C  
ATOM   1394  O   ALA A 192       2.549  32.344   4.305  1.00 49.47           O  
ATOM   1395  N   GLN A 193       1.433  33.000   6.023  1.00 46.59           N  
ATOM   1396  CA  GLN A 193       0.459  31.906   6.016  1.00 46.59           C  
ATOM   1397  C   GLN A 193      -0.940  32.438   5.691  1.00 46.59           C  
ATOM   1398  CB  GLN A 193       0.453  31.188   7.359  1.00 46.59           C  
ATOM   1399  O   GLN A 193      -1.430  33.344   6.344  1.00 46.59           O  
ATOM   1400  CG  GLN A 193       1.770  30.484   7.695  1.00 46.59           C  
ATOM   1401  CD  GLN A 193       1.758  29.828   9.062  1.00 46.59           C  
ATOM   1402  NE2 GLN A 193       2.828  29.109   9.383  1.00 46.59           N  
ATOM   1403  OE1 GLN A 193       0.795  29.969   9.820  1.00 46.59           O  
ATOM   1404  N   THR A 194      -1.509  32.062   4.523  1.00 47.12           N  
ATOM   1405  CA  THR A 194      -2.873  32.375   4.129  1.00 47.12           C  
ATOM   1406  C   THR A 194      -3.732  31.125   4.043  1.00 47.12           C  
ATOM   1407  CB  THR A 194      -2.900  33.125   2.777  1.00 47.12           C  
ATOM   1408  O   THR A 194      -3.367  30.156   3.367  1.00 47.12           O  
ATOM   1409  CG2 THR A 194      -4.199  33.906   2.604  1.00 47.12           C  
ATOM   1410  OG1 THR A 194      -1.796  34.031   2.715  1.00 47.12           O  
ATOM   1411  N   THR A 195      -4.691  30.969   4.859  1.00 45.22           N  
ATOM   1412  CA  THR A 195      -5.684  29.906   4.777  1.00 45.22           C  
ATOM   1413  C   THR A 195      -7.031  30.453   4.320  1.00 45.22           C  
ATOM   1414  CB  THR A 195      -5.848  29.188   6.129  1.00 45.22           C  
ATOM   1415  O   THR A 195      -7.535  31.422   4.887  1.00 45.22           O  
ATOM   1416  CG2 THR A 195      -5.430  27.719   6.031  1.00 45.22           C  
ATOM   1417  OG1 THR A 195      -5.039  29.844   7.113  1.00 45.22           O  
ATOM   1418  N   ILE A 196      -7.410  30.016   3.119  1.00 44.06           N  
ATOM   1419  CA  ILE A 196      -8.719  30.391   2.584  1.00 44.06           C  
ATOM   1420  C   ILE A 196      -9.625  29.156   2.533  1.00 44.06           C  
ATOM   1421  CB  ILE A 196      -8.594  31.016   1.180  1.00 44.06           C  
ATOM   1422  O   ILE A 196      -9.312  28.172   1.854  1.00 44.06           O  
ATOM   1423  CG1 ILE A 196      -7.605  32.188   1.207  1.00 44.06           C  
ATOM   1424  CG2 ILE A 196      -9.961  31.469   0.670  1.00 44.06           C  
ATOM   1425  CD1 ILE A 196      -7.246  32.719  -0.171  1.00 44.06           C  
ATOM   1426  N   ASP A 197     -10.539  29.141   3.420  1.00 42.09           N  
ATOM   1427  CA  ASP A 197     -11.617  28.172   3.318  1.00 42.09           C  
ATOM   1428  C   ASP A 197     -12.867  28.781   2.684  1.00 42.09           C  
ATOM   1429  CB  ASP A 197     -11.961  27.594   4.695  1.00 42.09           C  
ATOM   1430  O   ASP A 197     -13.367  29.797   3.160  1.00 42.09           O  
ATOM   1431  CG  ASP A 197     -10.812  26.812   5.316  1.00 42.09           C  
ATOM   1432  OD1 ASP A 197      -9.930  26.344   4.570  1.00 42.09           O  
ATOM   1433  OD2 ASP A 197     -10.789  26.672   6.559  1.00 42.09           O  
ATOM   1434  N   ILE A 198     -13.109  28.312   1.358  1.00 38.22           N  
ATOM   1435  CA  ILE A 198     -14.328  28.781   0.719  1.00 38.22           C  
ATOM   1436  C   ILE A 198     -15.375  27.672   0.707  1.00 38.22           C  
ATOM   1437  CB  ILE A 198     -14.055  29.281  -0.719  1.00 38.22           C  
ATOM   1438  O   ILE A 198     -15.125  26.594   0.181  1.00 38.22           O  
ATOM   1439  CG1 ILE A 198     -12.953  30.344  -0.717  1.00 38.22           C  
ATOM   1440  CG2 ILE A 198     -15.344  29.828  -1.355  1.00 38.22           C  
ATOM   1441  CD1 ILE A 198     -12.484  30.750  -2.107  1.00 38.22           C  
ATOM   1442  N   THR A 199     -16.188  27.641   1.533  1.00 37.66           N  
ATOM   1443  CA  THR A 199     -17.375  26.797   1.445  1.00 37.66           C  
ATOM   1444  C   THR A 199     -18.500  27.500   0.686  1.00 37.66           C  
ATOM   1445  CB  THR A 199     -17.875  26.391   2.844  1.00 37.66           C  
ATOM   1446  O   THR A 199     -18.844  28.641   1.012  1.00 37.66           O  
ATOM   1447  CG2 THR A 199     -17.422  24.969   3.203  1.00 37.66           C  
ATOM   1448  OG1 THR A 199     -17.359  27.297   3.814  1.00 37.66           O  
ATOM   1449  N   LEU A 200     -18.547  27.172  -0.841  1.00 32.81           N  
ATOM   1450  CA  LEU A 200     -19.641  27.812  -1.532  1.00 32.81           C  
ATOM   1451  C   LEU A 200     -20.938  27.016  -1.387  1.00 32.81           C  
ATOM   1452  CB  LEU A 200     -19.312  28.016  -3.014  1.00 32.81           C  
ATOM   1453  O   LEU A 200     -20.938  25.797  -1.614  1.00 32.81           O  
ATOM   1454  CG  LEU A 200     -18.297  29.094  -3.346  1.00 32.81           C  
ATOM   1455  CD1 LEU A 200     -17.625  28.797  -4.684  1.00 32.81           C  
ATOM   1456  CD2 LEU A 200     -18.953  30.469  -3.367  1.00 32.81           C  
ATOM   1457  N   ASP A 201     -22.078  27.156  -0.722  1.00 31.22           N  
ATOM   1458  CA  ASP A 201     -23.453  26.703  -0.897  1.00 31.22           C  
ATOM   1459  C   ASP A 201     -23.984  27.047  -2.287  1.00 31.22           C  
ATOM   1460  CB  ASP A 201     -24.359  27.297   0.177  1.00 31.22           C  
ATOM   1461  O   ASP A 201     -23.406  27.891  -2.979  1.00 31.22           O  
ATOM   1462  CG  ASP A 201     -25.297  28.375  -0.361  1.00 31.22           C  
ATOM   1463  OD1 ASP A 201     -25.219  28.703  -1.565  1.00 31.22           O  
ATOM   1464  OD2 ASP A 201     -26.109  28.906   0.426  1.00 31.22           O  
ATOM   1465  N   SER A 202     -24.859  26.406  -3.385  1.00 29.23           N  
ATOM   1466  CA  SER A 202     -25.891  27.344  -3.818  1.00 29.23           C  
ATOM   1467  C   SER A 202     -26.141  28.422  -2.760  1.00 29.23           C  
ATOM   1468  CB  SER A 202     -27.188  26.625  -4.137  1.00 29.23           C  
ATOM   1469  O   SER A 202     -26.016  29.609  -3.035  1.00 29.23           O  
ATOM   1470  OG  SER A 202     -27.469  25.641  -3.146  1.00 29.23           O  
ATOM   1471  N   THR A 203     -27.531  28.375  -1.850  1.00 27.09           N  
ATOM   1472  CA  THR A 203     -28.000  29.484  -1.027  1.00 27.09           C  
ATOM   1473  C   THR A 203     -26.906  29.938  -0.063  1.00 27.09           C  
ATOM   1474  CB  THR A 203     -29.250  29.094  -0.233  1.00 27.09           C  
ATOM   1475  O   THR A 203     -26.391  29.141   0.721  1.00 27.09           O  
ATOM   1476  CG2 THR A 203     -30.453  28.922  -1.158  1.00 27.09           C  
ATOM   1477  OG1 THR A 203     -29.016  27.859   0.461  1.00 27.09           O  
ATOM   1478  N   GLY A 204     -25.812  30.703   0.142  1.00 26.36           N  
ATOM   1479  CA  GLY A 204     -24.953  31.234   1.177  1.00 26.36           C  
ATOM   1480  C   GLY A 204     -24.812  30.328   2.377  1.00 26.36           C  
ATOM   1481  O   GLY A 204     -24.172  30.688   3.367  1.00 26.36           O  
ATOM   1482  N   ILE A 205     -26.062  29.609   2.723  1.00 24.09           N  
ATOM   1483  CA  ILE A 205     -26.328  29.141   4.082  1.00 24.09           C  
ATOM   1484  C   ILE A 205     -25.453  27.922   4.391  1.00 24.09           C  
ATOM   1485  CB  ILE A 205     -27.812  28.812   4.277  1.00 24.09           C  
ATOM   1486  O   ILE A 205     -25.453  26.953   3.635  1.00 24.09           O  
ATOM   1487  CG1 ILE A 205     -28.688  30.016   3.916  1.00 24.09           C  
ATOM   1488  CG2 ILE A 205     -28.078  28.344   5.715  1.00 24.09           C  
ATOM   1489  CD1 ILE A 205     -30.188  29.719   3.906  1.00 24.09           C  
ATOM   1490  N   VAL A 206     -24.250  28.172   4.938  1.00 29.67           N  
ATOM   1491  CA  VAL A 206     -23.625  27.203   5.836  1.00 29.67           C  
ATOM   1492  C   VAL A 206     -24.703  26.375   6.527  1.00 29.67           C  
ATOM   1493  CB  VAL A 206     -22.734  27.906   6.887  1.00 29.67           C  
ATOM   1494  O   VAL A 206     -25.422  26.875   7.402  1.00 29.67           O  
ATOM   1495  CG1 VAL A 206     -21.891  26.875   7.633  1.00 29.67           C  
ATOM   1496  CG2 VAL A 206     -21.859  28.953   6.219  1.00 29.67           C  
ATOM   1497  N   ARG A 207     -25.781  25.875   5.887  1.00 25.42           N  
ATOM   1498  CA  ARG A 207     -26.891  25.484   6.730  1.00 25.42           C  
ATOM   1499  C   ARG A 207     -26.406  24.734   7.969  1.00 25.42           C  
ATOM   1500  CB  ARG A 207     -27.891  24.625   5.945  1.00 25.42           C  
ATOM   1501  O   ARG A 207     -26.828  25.047   9.086  1.00 25.42           O  
ATOM   1502  CG  ARG A 207     -28.781  25.406   5.012  1.00 25.42           C  
ATOM   1503  CD  ARG A 207     -30.047  24.625   4.648  1.00 25.42           C  
ATOM   1504  NE  ARG A 207     -30.938  25.406   3.814  1.00 25.42           N  
ATOM   1505  NH1 ARG A 207     -32.594  23.781   3.689  1.00 25.42           N  
ATOM   1506  NH2 ARG A 207     -32.875  25.797   2.623  1.00 25.42           N  
ATOM   1507  CZ  ARG A 207     -32.125  24.984   3.377  1.00 25.42           C  
ATOM   1508  N   THR A 208     -26.344  23.281   7.941  1.00 25.14           N  
ATOM   1509  CA  THR A 208     -26.453  22.812   9.312  1.00 25.14           C  
ATOM   1510  C   THR A 208     -25.266  23.250  10.148  1.00 25.14           C  
ATOM   1511  CB  THR A 208     -26.578  21.281   9.367  1.00 25.14           C  
ATOM   1512  O   THR A 208     -24.156  23.438   9.617  1.00 25.14           O  
ATOM   1513  CG2 THR A 208     -28.031  20.828   9.172  1.00 25.14           C  
ATOM   1514  OG1 THR A 208     -25.781  20.703   8.328  1.00 25.14           O  
ATOM   1515  N   PRO A 209     -25.266  23.859  11.359  1.00 24.02           N  
ATOM   1516  CA  PRO A 209     -24.281  24.406  12.297  1.00 24.02           C  
ATOM   1517  C   PRO A 209     -22.922  23.719  12.195  1.00 24.02           C  
ATOM   1518  CB  PRO A 209     -24.922  24.141  13.664  1.00 24.02           C  
ATOM   1519  O   PRO A 209     -21.906  24.312  12.594  1.00 24.02           O  
ATOM   1520  CG  PRO A 209     -26.156  23.344  13.359  1.00 24.02           C  
ATOM   1521  CD  PRO A 209     -26.266  23.188  11.875  1.00 24.02           C  
ATOM   1522  N   GLU A 210     -22.875  22.375  12.008  1.00 25.44           N  
ATOM   1523  CA  GLU A 210     -21.656  21.625  12.289  1.00 25.44           C  
ATOM   1524  C   GLU A 210     -20.641  21.766  11.148  1.00 25.44           C  
ATOM   1525  CB  GLU A 210     -21.969  20.156  12.531  1.00 25.44           C  
ATOM   1526  O   GLU A 210     -19.641  21.047  11.109  1.00 25.44           O  
ATOM   1527  CG  GLU A 210     -22.594  19.875  13.898  1.00 25.44           C  
ATOM   1528  CD  GLU A 210     -23.062  18.438  14.055  1.00 25.44           C  
ATOM   1529  OE1 GLU A 210     -23.516  18.062  15.164  1.00 25.44           O  
ATOM   1530  OE2 GLU A 210     -22.984  17.672  13.062  1.00 25.44           O  
ATOM   1531  N   SER A 211     -21.031  22.391  10.070  1.00 26.50           N  
ATOM   1532  CA  SER A 211     -20.047  22.656   9.023  1.00 26.50           C  
ATOM   1533  C   SER A 211     -18.875  23.469   9.562  1.00 26.50           C  
ATOM   1534  CB  SER A 211     -20.703  23.406   7.863  1.00 26.50           C  
ATOM   1535  O   SER A 211     -19.031  24.625   9.945  1.00 26.50           O  
ATOM   1536  OG  SER A 211     -22.062  23.031   7.715  1.00 26.50           O  
ATOM   1537  N   ARG A 212     -18.234  23.031  10.516  1.00 25.39           N  
ATOM   1538  CA  ARG A 212     -17.125  23.781  11.086  1.00 25.39           C  
ATOM   1539  C   ARG A 212     -15.969  23.891  10.109  1.00 25.39           C  
ATOM   1540  CB  ARG A 212     -16.656  23.141  12.398  1.00 25.39           C  
ATOM   1541  O   ARG A 212     -15.578  22.891   9.500  1.00 25.39           O  
ATOM   1542  CG  ARG A 212     -16.656  24.094  13.586  1.00 25.39           C  
ATOM   1543  CD  ARG A 212     -16.125  23.422  14.844  1.00 25.39           C  
ATOM   1544  NE  ARG A 212     -15.852  24.391  15.898  1.00 25.39           N  
ATOM   1545  NH1 ARG A 212     -15.273  22.812  17.484  1.00 25.39           N  
ATOM   1546  NH2 ARG A 212     -15.242  25.047  18.016  1.00 25.39           N  
ATOM   1547  CZ  ARG A 212     -15.453  24.078  17.125  1.00 25.39           C  
ATOM   1548  N   ALA A 213     -16.125  24.875   9.180  1.00 26.48           N  
ATOM   1549  CA  ALA A 213     -14.820  25.188   8.586  1.00 26.48           C  
ATOM   1550  C   ALA A 213     -13.812  25.609   9.656  1.00 26.48           C  
ATOM   1551  CB  ALA A 213     -14.969  26.297   7.547  1.00 26.48           C  
ATOM   1552  O   ALA A 213     -14.078  26.500  10.453  1.00 26.48           O  
ATOM   1553  N   VAL A 214     -13.367  24.719  10.328  1.00 24.58           N  
ATOM   1554  CA  VAL A 214     -12.359  25.156  11.289  1.00 24.58           C  
ATOM   1555  C   VAL A 214     -11.031  25.406  10.562  1.00 24.58           C  
ATOM   1556  CB  VAL A 214     -12.164  24.109  12.414  1.00 24.58           C  
ATOM   1557  O   VAL A 214     -10.555  24.547   9.812  1.00 24.58           O  
ATOM   1558  CG1 VAL A 214     -11.445  24.734  13.609  1.00 24.58           C  
ATOM   1559  CG2 VAL A 214     -13.508  23.531  12.836  1.00 24.58           C  
ATOM   1560  N   SER A 215     -11.047  26.438  10.008  1.00 24.36           N  
ATOM   1561  CA  SER A 215      -9.680  26.797   9.633  1.00 24.36           C  
ATOM   1562  C   SER A 215      -8.789  26.938  10.867  1.00 24.36           C  
ATOM   1563  CB  SER A 215      -9.656  28.094   8.836  1.00 24.36           C  
ATOM   1564  O   SER A 215      -9.117  27.672  11.797  1.00 24.36           O  
ATOM   1565  OG  SER A 215     -10.930  28.359   8.273  1.00 24.36           O  
ATOM   1566  N   TYR A 216      -8.438  25.797  11.383  1.00 22.94           N  
ATOM   1567  CA  TYR A 216      -7.523  26.016  12.492  1.00 22.94           C  
ATOM   1568  C   TYR A 216      -6.180  26.531  12.000  1.00 22.94           C  
ATOM   1569  CB  TYR A 216      -7.328  24.719  13.289  1.00 22.94           C  
ATOM   1570  O   TYR A 216      -5.566  25.938  11.117  1.00 22.94           O  
ATOM   1571  CG  TYR A 216      -8.445  24.422  14.258  1.00 22.94           C  
ATOM   1572  CD1 TYR A 216      -8.422  24.922  15.555  1.00 22.94           C  
ATOM   1573  CD2 TYR A 216      -9.531  23.641  13.875  1.00 22.94           C  
ATOM   1574  CE1 TYR A 216      -9.445  24.656  16.453  1.00 22.94           C  
ATOM   1575  CE2 TYR A 216     -10.562  23.375  14.766  1.00 22.94           C  
ATOM   1576  OH  TYR A 216     -11.531  23.609  16.938  1.00 22.94           O  
ATOM   1577  CZ  TYR A 216     -10.516  23.875  16.047  1.00 22.94           C  
ATOM   1578  N   VAL A 217      -6.133  27.656  11.805  1.00 22.73           N  
ATOM   1579  CA  VAL A 217      -4.762  28.156  11.758  1.00 22.73           C  
ATOM   1580  C   VAL A 217      -4.047  27.812  13.062  1.00 22.73           C  
ATOM   1581  CB  VAL A 217      -4.715  29.672  11.492  1.00 22.73           C  
ATOM   1582  O   VAL A 217      -3.670  28.719  13.820  1.00 22.73           O  
ATOM   1583  CG1 VAL A 217      -3.275  30.141  11.266  1.00 22.73           C  
ATOM   1584  CG2 VAL A 217      -5.594  30.047  10.305  1.00 22.73           C  
ATOM   1585  N   GLY A 218      -4.625  27.016  13.945  1.00 20.28           N  
ATOM   1586  CA  GLY A 218      -3.926  27.047  15.219  1.00 20.28           C  
ATOM   1587  C   GLY A 218      -2.457  26.688  15.102  1.00 20.28           C  
ATOM   1588  O   GLY A 218      -2.027  26.125  14.094  1.00 20.28           O  
ATOM   1589  N   THR A 219      -1.483  27.156  15.852  1.00 19.47           N  
ATOM   1590  CA  THR A 219      -0.271  26.453  16.234  1.00 19.47           C  
ATOM   1591  C   THR A 219      -0.513  24.938  16.266  1.00 19.47           C  
ATOM   1592  CB  THR A 219       0.230  26.906  17.625  1.00 19.47           C  
ATOM   1593  O   THR A 219       0.224  24.188  15.633  1.00 19.47           O  
ATOM   1594  CG2 THR A 219       0.988  28.234  17.516  1.00 19.47           C  
ATOM   1595  OG1 THR A 219      -0.891  27.094  18.500  1.00 19.47           O  
ATOM   1596  N   GLY A 220      -0.837  24.312  17.469  1.00 19.17           N  
ATOM   1597  CA  GLY A 220      -0.852  22.984  18.031  1.00 19.17           C  
ATOM   1598  C   GLY A 220      -1.857  22.062  17.375  1.00 19.17           C  
ATOM   1599  O   GLY A 220      -2.711  22.516  16.609  1.00 19.17           O  
ATOM   1600  N   ILE A 221      -1.828  20.625  17.547  1.00 20.84           N  
ATOM   1601  CA  ILE A 221      -2.367  19.312  17.234  1.00 20.84           C  
ATOM   1602  C   ILE A 221      -3.889  19.328  17.344  1.00 20.84           C  
ATOM   1603  CB  ILE A 221      -1.776  18.219  18.156  1.00 20.84           C  
ATOM   1604  O   ILE A 221      -4.434  19.484  18.438  1.00 20.84           O  
ATOM   1605  CG1 ILE A 221      -0.251  18.359  18.234  1.00 20.84           C  
ATOM   1606  CG2 ILE A 221      -2.178  16.828  17.672  1.00 20.84           C  
ATOM   1607  CD1 ILE A 221       0.406  17.391  19.219  1.00 20.84           C  
ATOM   1608  N   ALA A 222      -4.543  20.094  16.688  1.00 22.75           N  
ATOM   1609  CA  ALA A 222      -5.953  19.953  17.031  1.00 22.75           C  
ATOM   1610  C   ALA A 222      -6.438  18.531  16.828  1.00 22.75           C  
ATOM   1611  CB  ALA A 222      -6.797  20.938  16.219  1.00 22.75           C  
ATOM   1612  O   ALA A 222      -6.344  18.000  15.711  1.00 22.75           O  
ATOM   1613  N   GLN A 223      -6.086  17.484  17.562  1.00 24.12           N  
ATOM   1614  CA  GLN A 223      -6.539  16.109  17.766  1.00 24.12           C  
ATOM   1615  C   GLN A 223      -8.055  16.000  17.641  1.00 24.12           C  
ATOM   1616  CB  GLN A 223      -6.090  15.609  19.141  1.00 24.12           C  
ATOM   1617  O   GLN A 223      -8.789  16.562  18.453  1.00 24.12           O  
ATOM   1618  CG  GLN A 223      -4.902  14.656  19.094  1.00 24.12           C  
ATOM   1619  CD  GLN A 223      -4.430  14.227  20.469  1.00 24.12           C  
ATOM   1620  NE2 GLN A 223      -3.527  13.250  20.500  1.00 24.12           N  
ATOM   1621  OE1 GLN A 223      -4.875  14.766  21.484  1.00 24.12           O  
ATOM   1622  N   GLU A 224      -8.625  16.328  16.703  1.00 25.33           N  
ATOM   1623  CA  GLU A 224     -10.055  16.094  16.875  1.00 25.33           C  
ATOM   1624  C   GLU A 224     -10.305  14.719  17.500  1.00 25.33           C  
ATOM   1625  CB  GLU A 224     -10.781  16.188  15.531  1.00 25.33           C  
ATOM   1626  O   GLU A 224      -9.836  13.703  17.000  1.00 25.33           O  
ATOM   1627  CG  GLU A 224     -11.547  17.500  15.352  1.00 25.33           C  
ATOM   1628  CD  GLU A 224     -12.320  17.562  14.039  1.00 25.33           C  
ATOM   1629  OE1 GLU A 224     -13.039  18.562  13.805  1.00 25.33           O  
ATOM   1630  OE2 GLU A 224     -12.203  16.594  13.242  1.00 25.33           O  
ATOM   1631  N   SER A 225     -10.430  14.508  18.625  1.00 26.95           N  
ATOM   1632  CA  SER A 225     -10.719  13.531  19.672  1.00 26.95           C  
ATOM   1633  C   SER A 225     -11.984  12.750  19.344  1.00 26.95           C  
ATOM   1634  CB  SER A 225     -10.852  14.219  21.031  1.00 26.95           C  
ATOM   1635  O   SER A 225     -13.086  13.305  19.391  1.00 26.95           O  
ATOM   1636  OG  SER A 225     -11.758  15.305  20.953  1.00 26.95           O  
ATOM   1637  N   SER A 226     -12.469  12.273  18.312  1.00 32.91           N  
ATOM   1638  CA  SER A 226     -13.539  11.352  18.688  1.00 32.91           C  
ATOM   1639  C   SER A 226     -13.305  10.781  20.094  1.00 32.91           C  
ATOM   1640  CB  SER A 226     -13.656  10.219  17.672  1.00 32.91           C  
ATOM   1641  O   SER A 226     -12.164  10.469  20.453  1.00 32.91           O  
ATOM   1642  OG  SER A 226     -12.391   9.922  17.109  1.00 32.91           O  
ATOM   1643  N   SER A 227     -14.008  11.266  20.984  1.00 38.75           N  
ATOM   1644  CA  SER A 227     -13.727  11.211  22.422  1.00 38.75           C  
ATOM   1645  C   SER A 227     -13.188   9.844  22.828  1.00 38.75           C  
ATOM   1646  CB  SER A 227     -14.977  11.539  23.234  1.00 38.75           C  
ATOM   1647  O   SER A 227     -13.961   8.898  23.016  1.00 38.75           O  
ATOM   1648  OG  SER A 227     -16.047  10.664  22.891  1.00 38.75           O  
ATOM   1649  N   VAL A 228     -12.281   9.203  21.938  1.00 46.16           N  
ATOM   1650  CA  VAL A 228     -11.633   8.078  22.594  1.00 46.16           C  
ATOM   1651  C   VAL A 228     -11.406   8.406  24.062  1.00 46.16           C  
ATOM   1652  CB  VAL A 228     -10.297   7.715  21.922  1.00 46.16           C  
ATOM   1653  O   VAL A 228     -10.836   9.453  24.391  1.00 46.16           O  
ATOM   1654  CG1 VAL A 228      -9.617   6.562  22.656  1.00 46.16           C  
ATOM   1655  CG2 VAL A 228     -10.516   7.355  20.453  1.00 46.16           C  
ATOM   1656  N   ASN A 229     -12.336   7.996  24.719  1.00 57.06           N  
ATOM   1657  CA  ASN A 229     -12.156   8.102  26.172  1.00 57.06           C  
ATOM   1658  C   ASN A 229     -10.719   7.770  26.578  1.00 57.06           C  
ATOM   1659  CB  ASN A 229     -13.141   7.195  26.906  1.00 57.06           C  
ATOM   1660  O   ASN A 229     -10.406   6.617  26.875  1.00 57.06           O  
ATOM   1661  CG  ASN A 229     -13.188   7.469  28.391  1.00 57.06           C  
ATOM   1662  ND2 ASN A 229     -14.273   7.051  29.031  1.00 57.06           N  
ATOM   1663  OD1 ASN A 229     -12.258   8.047  28.953  1.00 57.06           O  
ATOM   1664  N   LEU A 230      -9.844   8.773  26.250  1.00 69.94           N  
ATOM   1665  CA  LEU A 230      -8.438   8.609  26.594  1.00 69.94           C  
ATOM   1666  C   LEU A 230      -8.281   8.148  28.031  1.00 69.94           C  
ATOM   1667  CB  LEU A 230      -7.676   9.922  26.375  1.00 69.94           C  
ATOM   1668  O   LEU A 230      -7.340   7.418  28.359  1.00 69.94           O  
ATOM   1669  CG  LEU A 230      -7.219  10.219  24.953  1.00 69.94           C  
ATOM   1670  CD1 LEU A 230      -7.023  11.711  24.750  1.00 69.94           C  
ATOM   1671  CD2 LEU A 230      -5.930   9.461  24.625  1.00 69.94           C  
ATOM   1672  N   ASP A 231      -9.273   8.523  28.828  1.00 74.38           N  
ATOM   1673  CA  ASP A 231      -9.234   8.094  30.219  1.00 74.38           C  
ATOM   1674  C   ASP A 231      -9.406   6.582  30.328  1.00 74.38           C  
ATOM   1675  CB  ASP A 231     -10.320   8.805  31.031  1.00 74.38           C  
ATOM   1676  O   ASP A 231      -8.734   5.934  31.141  1.00 74.38           O  
ATOM   1677  CG  ASP A 231     -10.109  10.305  31.125  1.00 74.38           C  
ATOM   1678  OD1 ASP A 231      -8.961  10.773  30.953  1.00 74.38           O  
ATOM   1679  OD2 ASP A 231     -11.094  11.031  31.359  1.00 74.38           O  
ATOM   1680  N   LEU A 232     -10.234   6.133  29.500  1.00 79.06           N  
ATOM   1681  CA  LEU A 232     -10.422   4.684  29.469  1.00 79.06           C  
ATOM   1682  C   LEU A 232      -9.172   3.982  28.969  1.00 79.06           C  
ATOM   1683  CB  LEU A 232     -11.617   4.320  28.578  1.00 79.06           C  
ATOM   1684  O   LEU A 232      -8.773   2.945  29.516  1.00 79.06           O  
ATOM   1685  CG  LEU A 232     -12.070   2.861  28.625  1.00 79.06           C  
ATOM   1686  CD1 LEU A 232     -13.016   2.633  29.797  1.00 79.06           C  
ATOM   1687  CD2 LEU A 232     -12.742   2.473  27.312  1.00 79.06           C  
ATOM   1688  N   MET A 233      -8.492   4.598  28.000  1.00 83.75           N  
ATOM   1689  CA  MET A 233      -7.273   4.012  27.438  1.00 83.75           C  
ATOM   1690  C   MET A 233      -6.145   4.023  28.469  1.00 83.75           C  
ATOM   1691  CB  MET A 233      -6.840   4.758  26.188  1.00 83.75           C  
ATOM   1692  O   MET A 233      -5.363   3.076  28.547  1.00 83.75           O  
ATOM   1693  CG  MET A 233      -7.730   4.500  24.984  1.00 83.75           C  
ATOM   1694  SD  MET A 233      -7.105   5.305  23.453  1.00 83.75           S  
ATOM   1695  CE  MET A 233      -6.324   3.885  22.641  1.00 83.75           C  
ATOM   1696  N   GLU A 234      -6.078   5.039  29.234  1.00 82.69           N  
ATOM   1697  CA  GLU A 234      -5.023   5.184  30.234  1.00 82.69           C  
ATOM   1698  C   GLU A 234      -5.148   4.117  31.328  1.00 82.69           C  
ATOM   1699  CB  GLU A 234      -5.062   6.578  30.859  1.00 82.69           C  
ATOM   1700  O   GLU A 234      -4.148   3.721  31.922  1.00 82.69           O  
ATOM   1701  CG  GLU A 234      -4.145   7.582  30.188  1.00 82.69           C  
ATOM   1702  CD  GLU A 234      -4.172   8.961  30.828  1.00 82.69           C  
ATOM   1703  OE1 GLU A 234      -3.459   9.867  30.359  1.00 82.69           O  
ATOM   1704  OE2 GLU A 234      -4.910   9.125  31.828  1.00 82.69           O  
ATOM   1705  N   ASN A 235      -6.336   3.604  31.531  1.00 85.50           N  
ATOM   1706  CA  ASN A 235      -6.594   2.590  32.562  1.00 85.50           C  
ATOM   1707  C   ASN A 235      -5.941   1.258  32.188  1.00 85.50           C  
ATOM   1708  CB  ASN A 235      -8.102   2.406  32.750  1.00 85.50           C  
ATOM   1709  O   ASN A 235      -5.738   0.408  33.062  1.00 85.50           O  
ATOM   1710  CG  ASN A 235      -8.727   3.559  33.531  1.00 85.50           C  
ATOM   1711  ND2 ASN A 235     -10.047   3.672  33.438  1.00 85.50           N  
ATOM   1712  OD1 ASN A 235      -8.031   4.344  34.156  1.00 85.50           O  
ATOM   1713  N   PHE A 236      -5.617   1.177  30.938  1.00 87.75           N  
ATOM   1714  CA  PHE A 236      -5.102  -0.112  30.500  1.00 87.75           C  
ATOM   1715  C   PHE A 236      -3.576  -0.115  30.500  1.00 87.75           C  
ATOM   1716  CB  PHE A 236      -5.625  -0.445  29.094  1.00 87.75           C  
ATOM   1717  O   PHE A 236      -2.953  -1.142  30.234  1.00 87.75           O  
ATOM   1718  CG  PHE A 236      -7.125  -0.432  28.984  1.00 87.75           C  
ATOM   1719  CD1 PHE A 236      -7.902  -1.185  29.859  1.00 87.75           C  
ATOM   1720  CD2 PHE A 236      -7.758   0.335  28.016  1.00 87.75           C  
ATOM   1721  CE1 PHE A 236      -9.297  -1.174  29.766  1.00 87.75           C  
ATOM   1722  CE2 PHE A 236      -9.141   0.351  27.922  1.00 87.75           C  
ATOM   1723  CZ  PHE A 236      -9.914  -0.405  28.781  1.00 87.75           C  
ATOM   1724  N   LEU A 237      -3.012   1.008  30.828  1.00 86.00           N  
ATOM   1725  CA  LEU A 237      -1.558   1.134  30.844  1.00 86.00           C  
ATOM   1726  C   LEU A 237      -0.957   0.423  32.062  1.00 86.00           C  
ATOM   1727  CB  LEU A 237      -1.147   2.609  30.844  1.00 86.00           C  
ATOM   1728  O   LEU A 237       0.241   0.133  32.062  1.00 86.00           O  
ATOM   1729  CG  LEU A 237      -1.321   3.365  29.531  1.00 86.00           C  
ATOM   1730  CD1 LEU A 237      -1.397   4.867  29.781  1.00 86.00           C  
ATOM   1731  CD2 LEU A 237      -0.181   3.039  28.578  1.00 86.00           C  
ATOM   1732  N   ASP A 238      -1.727   0.138  33.094  1.00 83.31           N  
ATOM   1733  CA  ASP A 238      -1.249  -0.456  34.344  1.00 83.31           C  
ATOM   1734  C   ASP A 238      -1.341  -1.979  34.312  1.00 83.31           C  
ATOM   1735  CB  ASP A 238      -2.043   0.082  35.531  1.00 83.31           C  
ATOM   1736  O   ASP A 238      -0.977  -2.660  35.250  1.00 83.31           O  
ATOM   1737  CG  ASP A 238      -1.896   1.582  35.719  1.00 83.31           C  
ATOM   1738  OD1 ASP A 238      -0.853   2.145  35.312  1.00 83.31           O  
ATOM   1739  OD2 ASP A 238      -2.828   2.207  36.281  1.00 83.31           O  
ATOM   1740  N   LYS A 239      -1.732  -2.482  33.219  1.00 86.12           N  
ATOM   1741  CA  LYS A 239      -1.877  -3.926  33.062  1.00 86.12           C  
ATOM   1742  C   LYS A 239      -0.776  -4.484  32.156  1.00 86.12           C  
ATOM   1743  CB  LYS A 239      -3.250  -4.262  32.469  1.00 86.12           C  
ATOM   1744  O   LYS A 239      -0.100  -3.729  31.453  1.00 86.12           O  
ATOM   1745  CG  LYS A 239      -4.418  -3.852  33.375  1.00 86.12           C  
ATOM   1746  CD  LYS A 239      -5.742  -4.352  32.812  1.00 86.12           C  
ATOM   1747  CE  LYS A 239      -6.914  -3.939  33.688  1.00 86.12           C  
ATOM   1748  NZ  LYS A 239      -8.219  -4.391  33.125  1.00 86.12           N  
ATOM   1749  N   ASP A 240      -0.536  -5.730  32.281  1.00 87.62           N  
ATOM   1750  CA  ASP A 240       0.411  -6.418  31.406  1.00 87.62           C  
ATOM   1751  C   ASP A 240      -0.128  -6.512  29.984  1.00 87.62           C  
ATOM   1752  CB  ASP A 240       0.721  -7.816  31.953  1.00 87.62           C  
ATOM   1753  O   ASP A 240      -1.168  -7.129  29.750  1.00 87.62           O  
ATOM   1754  CG  ASP A 240       2.020  -7.875  32.719  1.00 87.62           C  
ATOM   1755  OD1 ASP A 240       2.830  -6.930  32.656  1.00 87.62           O  
ATOM   1756  OD2 ASP A 240       2.232  -8.875  33.438  1.00 87.62           O  
ATOM   1757  N   PRO A 241       0.538  -5.879  29.047  1.00 93.19           N  
ATOM   1758  CA  PRO A 241       0.034  -5.809  27.672  1.00 93.19           C  
ATOM   1759  C   PRO A 241       0.294  -7.086  26.891  1.00 93.19           C  
ATOM   1760  CB  PRO A 241       0.808  -4.629  27.078  1.00 93.19           C  
ATOM   1761  O   PRO A 241       0.791  -7.031  25.750  1.00 93.19           O  
ATOM   1762  CG  PRO A 241       2.131  -4.648  27.781  1.00 93.19           C  
ATOM   1763  CD  PRO A 241       1.920  -5.125  29.188  1.00 93.19           C  
ATOM   1764  N   LYS A 242       0.108  -8.156  27.516  1.00 93.12           N  
ATOM   1765  CA  LYS A 242       0.273  -9.445  26.844  1.00 93.12           C  
ATOM   1766  C   LYS A 242      -0.961  -9.805  26.031  1.00 93.12           C  
ATOM   1767  CB  LYS A 242       0.554 -10.547  27.875  1.00 93.12           C  
ATOM   1768  O   LYS A 242      -2.084  -9.766  26.531  1.00 93.12           O  
ATOM   1769  CG  LYS A 242       0.941 -11.883  27.266  1.00 93.12           C  
ATOM   1770  CD  LYS A 242       1.307 -12.906  28.328  1.00 93.12           C  
ATOM   1771  CE  LYS A 242       1.695 -14.242  27.719  1.00 93.12           C  
ATOM   1772  NZ  LYS A 242       2.287 -15.172  28.719  1.00 93.12           N  
ATOM   1773  N   ILE A 243      -0.793 -10.078  24.812  1.00 94.88           N  
ATOM   1774  CA  ILE A 243      -1.855 -10.445  23.875  1.00 94.88           C  
ATOM   1775  C   ILE A 243      -1.633 -11.875  23.391  1.00 94.88           C  
ATOM   1776  CB  ILE A 243      -1.928  -9.477  22.688  1.00 94.88           C  
ATOM   1777  O   ILE A 243      -0.562 -12.203  22.859  1.00 94.88           O  
ATOM   1778  CG1 ILE A 243      -2.088  -8.031  23.172  1.00 94.88           C  
ATOM   1779  CG2 ILE A 243      -3.070  -9.859  21.734  1.00 94.88           C  
ATOM   1780  CD1 ILE A 243      -1.745  -6.977  22.141  1.00 94.88           C  
ATOM   1781  N   GLY A 244      -2.484 -12.727  23.625  1.00 94.56           N  
ATOM   1782  CA  GLY A 244      -2.457 -14.086  23.109  1.00 94.56           C  
ATOM   1783  C   GLY A 244      -3.217 -14.250  21.812  1.00 94.56           C  
ATOM   1784  O   GLY A 244      -4.391 -13.891  21.719  1.00 94.56           O  
ATOM   1785  N   VAL A 245      -2.564 -14.719  20.828  1.00 94.81           N  
ATOM   1786  CA  VAL A 245      -3.154 -14.891  19.500  1.00 94.81           C  
ATOM   1787  C   VAL A 245      -3.021 -16.344  19.078  1.00 94.81           C  
ATOM   1788  CB  VAL A 245      -2.498 -13.961  18.469  1.00 94.81           C  
ATOM   1789  O   VAL A 245      -1.974 -16.969  19.266  1.00 94.81           O  
ATOM   1790  CG1 VAL A 245      -3.207 -14.078  17.109  1.00 94.81           C  
ATOM   1791  CG2 VAL A 245      -2.514 -12.516  18.953  1.00 94.81           C  
ATOM   1792  N   TRP A 246      -4.039 -16.875  18.562  1.00 93.06           N  
ATOM   1793  CA  TRP A 246      -4.035 -18.219  17.984  1.00 93.06           C  
ATOM   1794  C   TRP A 246      -4.039 -18.156  16.469  1.00 93.06           C  
ATOM   1795  CB  TRP A 246      -5.242 -19.031  18.484  1.00 93.06           C  
ATOM   1796  O   TRP A 246      -5.016 -17.719  15.859  1.00 93.06           O  
ATOM   1797  CG  TRP A 246      -5.066 -19.609  19.859  1.00 93.06           C  
ATOM   1798  CD1 TRP A 246      -4.762 -18.922  21.000  1.00 93.06           C  
ATOM   1799  CD2 TRP A 246      -5.180 -20.984  20.219  1.00 93.06           C  
ATOM   1800  CE2 TRP A 246      -4.934 -21.062  21.609  1.00 93.06           C  
ATOM   1801  CE3 TRP A 246      -5.469 -22.156  19.516  1.00 93.06           C  
ATOM   1802  NE1 TRP A 246      -4.680 -19.797  22.062  1.00 93.06           N  
ATOM   1803  CH2 TRP A 246      -5.250 -23.406  21.578  1.00 93.06           C  
ATOM   1804  CZ2 TRP A 246      -4.965 -22.281  22.312  1.00 93.06           C  
ATOM   1805  CZ3 TRP A 246      -5.500 -23.359  20.203  1.00 93.06           C  
ATOM   1806  N   SER A 247      -3.014 -18.625  15.852  1.00 93.94           N  
ATOM   1807  CA  SER A 247      -2.885 -18.609  14.398  1.00 93.94           C  
ATOM   1808  C   SER A 247      -1.880 -19.656  13.930  1.00 93.94           C  
ATOM   1809  CB  SER A 247      -2.459 -17.219  13.906  1.00 93.94           C  
ATOM   1810  O   SER A 247      -0.670 -19.484  14.086  1.00 93.94           O  
ATOM   1811  OG  SER A 247      -2.154 -17.250  12.523  1.00 93.94           O  
ATOM   1812  N   TYR A 248      -2.367 -20.594  13.281  1.00 93.56           N  
ATOM   1813  CA  TYR A 248      -1.508 -21.672  12.789  1.00 93.56           C  
ATOM   1814  C   TYR A 248      -0.501 -21.141  11.773  1.00 93.56           C  
ATOM   1815  CB  TYR A 248      -2.346 -22.781  12.164  1.00 93.56           C  
ATOM   1816  O   TYR A 248       0.708 -21.328  11.938  1.00 93.56           O  
ATOM   1817  CG  TYR A 248      -2.809 -23.828  13.148  1.00 93.56           C  
ATOM   1818  CD1 TYR A 248      -1.980 -24.891  13.508  1.00 93.56           C  
ATOM   1819  CD2 TYR A 248      -4.074 -23.750  13.727  1.00 93.56           C  
ATOM   1820  CE1 TYR A 248      -2.402 -25.859  14.422  1.00 93.56           C  
ATOM   1821  CE2 TYR A 248      -4.504 -24.719  14.633  1.00 93.56           C  
ATOM   1822  OH  TYR A 248      -4.086 -26.703  15.875  1.00 93.56           O  
ATOM   1823  CZ  TYR A 248      -3.664 -25.766  14.977  1.00 93.56           C  
ATOM   1824  N   PRO A 249      -0.911 -20.422  10.781  1.00 94.44           N  
ATOM   1825  CA  PRO A 249       0.066 -19.953   9.797  1.00 94.44           C  
ATOM   1826  C   PRO A 249       1.143 -19.062  10.406  1.00 94.44           C  
ATOM   1827  CB  PRO A 249      -0.790 -19.172   8.797  1.00 94.44           C  
ATOM   1828  O   PRO A 249       2.324 -19.203  10.086  1.00 94.44           O  
ATOM   1829  CG  PRO A 249      -2.184 -19.656   9.023  1.00 94.44           C  
ATOM   1830  CD  PRO A 249      -2.293 -20.172  10.430  1.00 94.44           C  
ATOM   1831  N   SER A 250       0.706 -18.172  11.281  1.00 95.00           N  
ATOM   1832  CA  SER A 250       1.669 -17.281  11.914  1.00 95.00           C  
ATOM   1833  C   SER A 250       2.625 -18.047  12.820  1.00 95.00           C  
ATOM   1834  CB  SER A 250       0.948 -16.188  12.719  1.00 95.00           C  
ATOM   1835  O   SER A 250       3.830 -17.781  12.828  1.00 95.00           O  
ATOM   1836  OG  SER A 250       0.116 -15.414  11.883  1.00 95.00           O  
ATOM   1837  N   TYR A 251       2.082 -19.000  13.516  1.00 95.50           N  
ATOM   1838  CA  TYR A 251       2.887 -19.844  14.391  1.00 95.50           C  
ATOM   1839  C   TYR A 251       3.922 -20.625  13.594  1.00 95.50           C  
ATOM   1840  CB  TYR A 251       1.992 -20.812  15.172  1.00 95.50           C  
ATOM   1841  O   TYR A 251       5.094 -20.672  13.969  1.00 95.50           O  
ATOM   1842  CG  TYR A 251       2.748 -21.688  16.141  1.00 95.50           C  
ATOM   1843  CD1 TYR A 251       3.010 -23.031  15.836  1.00 95.50           C  
ATOM   1844  CD2 TYR A 251       3.203 -21.188  17.359  1.00 95.50           C  
ATOM   1845  CE1 TYR A 251       3.705 -23.844  16.719  1.00 95.50           C  
ATOM   1846  CE2 TYR A 251       3.898 -22.000  18.250  1.00 95.50           C  
ATOM   1847  OH  TYR A 251       4.836 -24.125  18.797  1.00 95.50           O  
ATOM   1848  CZ  TYR A 251       4.145 -23.328  17.922  1.00 95.50           C  
ATOM   1849  N   ILE A 252       3.576 -21.141  12.531  1.00 93.06           N  
ATOM   1850  CA  ILE A 252       4.441 -21.953  11.672  1.00 93.06           C  
ATOM   1851  C   ILE A 252       5.586 -21.094  11.141  1.00 93.06           C  
ATOM   1852  CB  ILE A 252       3.652 -22.578  10.500  1.00 93.06           C  
ATOM   1853  O   ILE A 252       6.746 -21.500  11.172  1.00 93.06           O  
ATOM   1854  CG1 ILE A 252       2.666 -23.625  11.031  1.00 93.06           C  
ATOM   1855  CG2 ILE A 252       4.605 -23.188   9.477  1.00 93.06           C  
ATOM   1856  CD1 ILE A 252       1.621 -24.062  10.008  1.00 93.06           C  
ATOM   1857  N   VAL A 253       5.270 -19.891  10.711  1.00 92.00           N  
ATOM   1858  CA  VAL A 253       6.273 -18.984  10.156  1.00 92.00           C  
ATOM   1859  C   VAL A 253       7.270 -18.594  11.250  1.00 92.00           C  
ATOM   1860  CB  VAL A 253       5.629 -17.734   9.539  1.00 92.00           C  
ATOM   1861  O   VAL A 253       8.484 -18.625  11.039  1.00 92.00           O  
ATOM   1862  CG1 VAL A 253       6.691 -16.688   9.211  1.00 92.00           C  
ATOM   1863  CG2 VAL A 253       4.828 -18.094   8.297  1.00 92.00           C  
ATOM   1864  N   LEU A 254       6.801 -18.297  12.414  1.00 93.75           N  
ATOM   1865  CA  LEU A 254       7.652 -17.875  13.523  1.00 93.75           C  
ATOM   1866  C   LEU A 254       8.539 -19.016  14.000  1.00 93.75           C  
ATOM   1867  CB  LEU A 254       6.805 -17.344  14.688  1.00 93.75           C  
ATOM   1868  O   LEU A 254       9.742 -18.828  14.211  1.00 93.75           O  
ATOM   1869  CG  LEU A 254       6.137 -15.992  14.477  1.00 93.75           C  
ATOM   1870  CD1 LEU A 254       5.137 -15.719  15.602  1.00 93.75           C  
ATOM   1871  CD2 LEU A 254       7.184 -14.883  14.406  1.00 93.75           C  
ATOM   1872  N   GLN A 255       7.941 -20.156  14.125  1.00 92.06           N  
ATOM   1873  CA  GLN A 255       8.711 -21.328  14.531  1.00 92.06           C  
ATOM   1874  C   GLN A 255       9.734 -21.703  13.469  1.00 92.06           C  
ATOM   1875  CB  GLN A 255       7.773 -22.516  14.805  1.00 92.06           C  
ATOM   1876  O   GLN A 255      10.867 -22.062  13.797  1.00 92.06           O  
ATOM   1877  CG  GLN A 255       6.926 -22.359  16.062  1.00 92.06           C  
ATOM   1878  CD  GLN A 255       7.742 -22.438  17.328  1.00 92.06           C  
ATOM   1879  NE2 GLN A 255       7.129 -22.062  18.453  1.00 92.06           N  
ATOM   1880  OE1 GLN A 255       8.914 -22.812  17.312  1.00 92.06           O  
ATOM   1881  N   TYR A 256       9.352 -21.625  12.188  1.00 86.19           N  
ATOM   1882  CA  TYR A 256      10.258 -21.922  11.078  1.00 86.19           C  
ATOM   1883  C   TYR A 256      11.469 -20.984  11.102  1.00 86.19           C  
ATOM   1884  CB  TYR A 256       9.523 -21.797   9.742  1.00 86.19           C  
ATOM   1885  O   TYR A 256      12.609 -21.438  11.062  1.00 86.19           O  
ATOM   1886  CG  TYR A 256      10.398 -22.078   8.539  1.00 86.19           C  
ATOM   1887  CD1 TYR A 256      10.961 -21.031   7.801  1.00 86.19           C  
ATOM   1888  CD2 TYR A 256      10.672 -23.375   8.148  1.00 86.19           C  
ATOM   1889  CE1 TYR A 256      11.766 -21.281   6.695  1.00 86.19           C  
ATOM   1890  CE2 TYR A 256      11.477 -23.641   7.043  1.00 86.19           C  
ATOM   1891  OH  TYR A 256      12.812 -22.844   5.230  1.00 86.19           O  
ATOM   1892  CZ  TYR A 256      12.016 -22.594   6.324  1.00 86.19           C  
ATOM   1893  N   LEU A 257      11.258 -19.750  11.273  1.00 84.56           N  
ATOM   1894  CA  LEU A 257      12.312 -18.750  11.297  1.00 84.56           C  
ATOM   1895  C   LEU A 257      13.203 -18.906  12.531  1.00 84.56           C  
ATOM   1896  CB  LEU A 257      11.719 -17.344  11.266  1.00 84.56           C  
ATOM   1897  O   LEU A 257      14.414 -18.719  12.453  1.00 84.56           O  
ATOM   1898  CG  LEU A 257      11.086 -16.891   9.945  1.00 84.56           C  
ATOM   1899  CD1 LEU A 257      10.297 -15.609  10.141  1.00 84.56           C  
ATOM   1900  CD2 LEU A 257      12.164 -16.703   8.883  1.00 84.56           C  
ATOM   1901  N   TYR A 258      12.578 -19.250  13.625  1.00 87.88           N  
ATOM   1902  CA  TYR A 258      13.328 -19.484  14.852  1.00 87.88           C  
ATOM   1903  C   TYR A 258      14.320 -20.625  14.672  1.00 87.88           C  
ATOM   1904  CB  TYR A 258      12.375 -19.797  16.016  1.00 87.88           C  
ATOM   1905  O   TYR A 258      15.430 -20.578  15.219  1.00 87.88           O  
ATOM   1906  CG  TYR A 258      13.070 -20.047  17.328  1.00 87.88           C  
ATOM   1907  CD1 TYR A 258      13.156 -21.328  17.859  1.00 87.88           C  
ATOM   1908  CD2 TYR A 258      13.648 -18.984  18.031  1.00 87.88           C  
ATOM   1909  CE1 TYR A 258      13.805 -21.547  19.078  1.00 87.88           C  
ATOM   1910  CE2 TYR A 258      14.297 -19.203  19.234  1.00 87.88           C  
ATOM   1911  OH  TYR A 258      15.008 -20.719  20.953  1.00 87.88           O  
ATOM   1912  CZ  TYR A 258      14.367 -20.484  19.750  1.00 87.88           C  
ATOM   1913  N   HIS A 259      14.000 -21.641  13.922  1.00 80.25           N  
ATOM   1914  CA  HIS A 259      14.836 -22.812  13.750  1.00 80.25           C  
ATOM   1915  C   HIS A 259      15.820 -22.625  12.602  1.00 80.25           C  
ATOM   1916  CB  HIS A 259      13.969 -24.062  13.492  1.00 80.25           C  
ATOM   1917  O   HIS A 259      16.859 -23.297  12.547  1.00 80.25           O  
ATOM   1918  CG  HIS A 259      13.297 -24.578  14.727  1.00 80.25           C  
ATOM   1919  CD2 HIS A 259      13.602 -25.625  15.523  1.00 80.25           C  
ATOM   1920  ND1 HIS A 259      12.164 -24.000  15.250  1.00 80.25           N  
ATOM   1921  CE1 HIS A 259      11.797 -24.672  16.328  1.00 80.25           C  
ATOM   1922  NE2 HIS A 259      12.656 -25.672  16.516  1.00 80.25           N  
ATOM   1923  N   VAL A 260      15.562 -21.719  11.625  1.00 69.06           N  
ATOM   1924  CA  VAL A 260      16.359 -21.609  10.406  1.00 69.06           C  
ATOM   1925  C   VAL A 260      17.266 -20.391  10.508  1.00 69.06           C  
ATOM   1926  CB  VAL A 260      15.469 -21.500   9.148  1.00 69.06           C  
ATOM   1927  O   VAL A 260      18.375 -20.375   9.953  1.00 69.06           O  
ATOM   1928  CG1 VAL A 260      16.328 -21.344   7.895  1.00 69.06           C  
ATOM   1929  CG2 VAL A 260      14.578 -22.734   9.031  1.00 69.06           C  
ATOM   1930  N   LYS A 261      16.875 -19.391  11.125  1.00 68.12           N  
ATOM   1931  CA  LYS A 261      17.625 -18.141  11.234  1.00 68.12           C  
ATOM   1932  C   LYS A 261      18.250 -17.984  12.617  1.00 68.12           C  
ATOM   1933  CB  LYS A 261      16.734 -16.938  10.922  1.00 68.12           C  
ATOM   1934  O   LYS A 261      17.531 -17.734  13.594  1.00 68.12           O  
ATOM   1935  CG  LYS A 261      17.484 -15.641  10.711  1.00 68.12           C  
ATOM   1936  CD  LYS A 261      16.562 -14.508  10.305  1.00 68.12           C  
ATOM   1937  CE  LYS A 261      17.312 -13.203  10.109  1.00 68.12           C  
ATOM   1938  NZ  LYS A 261      16.422 -12.117   9.602  1.00 68.12           N  
ATOM   1939  N   PRO A 262      19.531 -18.203  12.789  1.00 75.81           N  
ATOM   1940  CA  PRO A 262      20.203 -17.984  14.070  1.00 75.81           C  
ATOM   1941  C   PRO A 262      20.031 -16.547  14.570  1.00 75.81           C  
ATOM   1942  CB  PRO A 262      21.672 -18.281  13.773  1.00 75.81           C  
ATOM   1943  O   PRO A 262      20.156 -15.594  13.781  1.00 75.81           O  
ATOM   1944  CG  PRO A 262      21.719 -18.453  12.289  1.00 75.81           C  
ATOM   1945  CD  PRO A 262      20.328 -18.469  11.750  1.00 75.81           C  
ATOM   1946  N   GLY A 263      19.656 -16.281  15.781  1.00 74.56           N  
ATOM   1947  CA  GLY A 263      19.484 -14.969  16.359  1.00 74.56           C  
ATOM   1948  C   GLY A 263      18.078 -14.414  16.172  1.00 74.56           C  
ATOM   1949  O   GLY A 263      17.828 -13.242  16.469  1.00 74.56           O  
ATOM   1950  N   PHE A 264      17.312 -15.266  15.523  1.00 76.75           N  
ATOM   1951  CA  PHE A 264      15.938 -14.859  15.297  1.00 76.75           C  
ATOM   1952  C   PHE A 264      15.211 -14.633  16.609  1.00 76.75           C  
ATOM   1953  CB  PHE A 264      15.195 -15.914  14.469  1.00 76.75           C  
ATOM   1954  O   PHE A 264      15.258 -15.477  17.516  1.00 76.75           O  
ATOM   1955  CG  PHE A 264      13.789 -15.531  14.109  1.00 76.75           C  
ATOM   1956  CD1 PHE A 264      12.711 -16.062  14.812  1.00 76.75           C  
ATOM   1957  CD2 PHE A 264      13.539 -14.633  13.078  1.00 76.75           C  
ATOM   1958  CE1 PHE A 264      11.398 -15.711  14.484  1.00 76.75           C  
ATOM   1959  CE2 PHE A 264      12.234 -14.273  12.750  1.00 76.75           C  
ATOM   1960  CZ  PHE A 264      11.164 -14.812  13.453  1.00 76.75           C  
ATOM   1961  N   LYS A 265      14.617 -13.477  16.750  1.00 84.38           N  
ATOM   1962  CA  LYS A 265      13.828 -13.102  17.922  1.00 84.38           C  
ATOM   1963  C   LYS A 265      12.336 -13.156  17.609  1.00 84.38           C  
ATOM   1964  CB  LYS A 265      14.211 -11.703  18.406  1.00 84.38           C  
ATOM   1965  O   LYS A 265      11.766 -12.188  17.109  1.00 84.38           O  
ATOM   1966  CG  LYS A 265      15.648 -11.594  18.906  1.00 84.38           C  
ATOM   1967  CD  LYS A 265      15.914 -10.242  19.562  1.00 84.38           C  
ATOM   1968  CE  LYS A 265      17.359 -10.125  20.031  1.00 84.38           C  
ATOM   1969  NZ  LYS A 265      17.578  -8.867  20.812  1.00 84.38           N  
ATOM   1970  N   MET A 266      11.734 -14.219  17.938  1.00 89.62           N  
ATOM   1971  CA  MET A 266      10.336 -14.492  17.641  1.00 89.62           C  
ATOM   1972  C   MET A 266       9.430 -13.398  18.203  1.00 89.62           C  
ATOM   1973  CB  MET A 266       9.922 -15.852  18.203  1.00 89.62           C  
ATOM   1974  O   MET A 266       8.562 -12.883  17.500  1.00 89.62           O  
ATOM   1975  CG  MET A 266       8.703 -16.453  17.500  1.00 89.62           C  
ATOM   1976  SD  MET A 266       8.273 -18.109  18.172  1.00 89.62           S  
ATOM   1977  CE  MET A 266       9.664 -19.078  17.531  1.00 89.62           C  
ATOM   1978  N   SER A 267       9.648 -13.062  19.422  1.00 89.12           N  
ATOM   1979  CA  SER A 267       8.805 -12.094  20.125  1.00 89.12           C  
ATOM   1980  C   SER A 267       8.883 -10.719  19.453  1.00 89.12           C  
ATOM   1981  CB  SER A 267       9.219 -11.977  21.594  1.00 89.12           C  
ATOM   1982  O   SER A 267       7.879 -10.008  19.375  1.00 89.12           O  
ATOM   1983  OG  SER A 267      10.625 -11.844  21.703  1.00 89.12           O  
ATOM   1984  N   LYS A 268      10.039 -10.336  18.984  1.00 88.62           N  
ATOM   1985  CA  LYS A 268      10.211  -9.055  18.312  1.00 88.62           C  
ATOM   1986  C   LYS A 268       9.445  -9.016  17.000  1.00 88.62           C  
ATOM   1987  CB  LYS A 268      11.695  -8.781  18.062  1.00 88.62           C  
ATOM   1988  O   LYS A 268       8.750  -8.039  16.703  1.00 88.62           O  
ATOM   1989  CG  LYS A 268      11.984  -7.383  17.531  1.00 88.62           C  
ATOM   1990  CD  LYS A 268      13.477  -7.152  17.344  1.00 88.62           C  
ATOM   1991  CE  LYS A 268      13.766  -5.781  16.750  1.00 88.62           C  
ATOM   1992  NZ  LYS A 268      15.234  -5.512  16.656  1.00 88.62           N  
ATOM   1993  N   ILE A 269       9.555 -10.039  16.219  1.00 88.81           N  
ATOM   1994  CA  ILE A 269       8.898 -10.133  14.922  1.00 88.81           C  
ATOM   1995  C   ILE A 269       7.391 -10.219  15.117  1.00 88.81           C  
ATOM   1996  CB  ILE A 269       9.414 -11.336  14.117  1.00 88.81           C  
ATOM   1997  O   ILE A 269       6.625  -9.602  14.367  1.00 88.81           O  
ATOM   1998  CG1 ILE A 269      10.883 -11.133  13.711  1.00 88.81           C  
ATOM   1999  CG2 ILE A 269       8.539 -11.578  12.883  1.00 88.81           C  
ATOM   2000  CD1 ILE A 269      11.109  -9.938  12.789  1.00 88.81           C  
ATOM   2001  N   ALA A 270       6.957 -11.008  16.125  1.00 93.69           N  
ATOM   2002  CA  ALA A 270       5.535 -11.109  16.422  1.00 93.69           C  
ATOM   2003  C   ALA A 270       4.957  -9.750  16.812  1.00 93.69           C  
ATOM   2004  CB  ALA A 270       5.301 -12.117  17.547  1.00 93.69           C  
ATOM   2005  O   ALA A 270       3.869  -9.375  16.375  1.00 93.69           O  
ATOM   2006  N   LYS A 271       5.613  -9.062  17.656  1.00 93.81           N  
ATOM   2007  CA  LYS A 271       5.223  -7.715  18.047  1.00 93.81           C  
ATOM   2008  C   LYS A 271       5.129  -6.793  16.828  1.00 93.81           C  
ATOM   2009  CB  LYS A 271       6.211  -7.141  19.062  1.00 93.81           C  
ATOM   2010  O   LYS A 271       4.137  -6.082  16.656  1.00 93.81           O  
ATOM   2011  CG  LYS A 271       5.898  -5.719  19.500  1.00 93.81           C  
ATOM   2012  CD  LYS A 271       6.949  -5.188  20.469  1.00 93.81           C  
ATOM   2013  CE  LYS A 271       6.723  -3.713  20.781  1.00 93.81           C  
ATOM   2014  NZ  LYS A 271       7.691  -3.213  21.797  1.00 93.81           N  
ATOM   2015  N   GLU A 272       6.164  -6.773  16.031  1.00 91.81           N  
ATOM   2016  CA  GLU A 272       6.195  -5.949  14.828  1.00 91.81           C  
ATOM   2017  C   GLU A 272       5.039  -6.289  13.891  1.00 91.81           C  
ATOM   2018  CB  GLU A 272       7.531  -6.125  14.094  1.00 91.81           C  
ATOM   2019  O   GLU A 272       4.387  -5.395  13.352  1.00 91.81           O  
ATOM   2020  CG  GLU A 272       7.719  -5.168  12.922  1.00 91.81           C  
ATOM   2021  CD  GLU A 272       9.070  -5.316  12.242  1.00 91.81           C  
ATOM   2022  OE1 GLU A 272       9.312  -4.617  11.227  1.00 91.81           O  
ATOM   2023  OE2 GLU A 272       9.883  -6.137  12.711  1.00 91.81           O  
ATOM   2024  N   ALA A 273       4.785  -7.562  13.664  1.00 91.12           N  
ATOM   2025  CA  ALA A 273       3.693  -8.016  12.805  1.00 91.12           C  
ATOM   2026  C   ALA A 273       2.342  -7.574  13.352  1.00 91.12           C  
ATOM   2027  CB  ALA A 273       3.730  -9.531  12.648  1.00 91.12           C  
ATOM   2028  O   ALA A 273       1.510  -7.039  12.617  1.00 91.12           O  
ATOM   2029  N   LEU A 274       2.127  -7.785  14.656  1.00 94.50           N  
ATOM   2030  CA  LEU A 274       0.878  -7.375  15.289  1.00 94.50           C  
ATOM   2031  C   LEU A 274       0.682  -5.867  15.180  1.00 94.50           C  
ATOM   2032  CB  LEU A 274       0.861  -7.797  16.766  1.00 94.50           C  
ATOM   2033  O   LEU A 274      -0.407  -5.402  14.836  1.00 94.50           O  
ATOM   2034  CG  LEU A 274      -0.394  -7.434  17.562  1.00 94.50           C  
ATOM   2035  CD1 LEU A 274      -1.588  -8.242  17.062  1.00 94.50           C  
ATOM   2036  CD2 LEU A 274      -0.168  -7.664  19.047  1.00 94.50           C  
ATOM   2037  N   GLU A 275       1.662  -5.117  15.445  1.00 93.12           N  
ATOM   2038  CA  GLU A 275       1.591  -3.658  15.422  1.00 93.12           C  
ATOM   2039  C   GLU A 275       1.346  -3.145  14.000  1.00 93.12           C  
ATOM   2040  CB  GLU A 275       2.875  -3.045  15.984  1.00 93.12           C  
ATOM   2041  O   GLU A 275       0.601  -2.184  13.805  1.00 93.12           O  
ATOM   2042  CG  GLU A 275       3.033  -3.230  17.484  1.00 93.12           C  
ATOM   2043  CD  GLU A 275       4.273  -2.551  18.047  1.00 93.12           C  
ATOM   2044  OE1 GLU A 275       4.457  -2.551  19.281  1.00 93.12           O  
ATOM   2045  OE2 GLU A 275       5.066  -2.014  17.250  1.00 93.12           O  
ATOM   2046  N   LEU A 276       1.975  -3.791  13.094  1.00 85.81           N  
ATOM   2047  CA  LEU A 276       1.721  -3.457  11.703  1.00 85.81           C  
ATOM   2048  C   LEU A 276       0.258  -3.695  11.344  1.00 85.81           C  
ATOM   2049  CB  LEU A 276       2.625  -4.281  10.781  1.00 85.81           C  
ATOM   2050  O   LEU A 276      -0.372  -2.854  10.695  1.00 85.81           O  
ATOM   2051  CG  LEU A 276       3.953  -3.637  10.383  1.00 85.81           C  
ATOM   2052  CD1 LEU A 276       4.969  -4.711  10.000  1.00 85.81           C  
ATOM   2053  CD2 LEU A 276       3.748  -2.654   9.234  1.00 85.81           C  
ATOM   2054  N   GLY A 277      -0.247  -4.828  11.719  1.00 86.56           N  
ATOM   2055  CA  GLY A 277      -1.648  -5.133  11.484  1.00 86.56           C  
ATOM   2056  C   GLY A 277      -2.594  -4.199  12.219  1.00 86.56           C  
ATOM   2057  O   GLY A 277      -3.592  -3.748  11.648  1.00 86.56           O  
ATOM   2058  N   MET A 278      -2.285  -3.873  13.438  1.00 90.62           N  
ATOM   2059  CA  MET A 278      -3.111  -2.984  14.250  1.00 90.62           C  
ATOM   2060  C   MET A 278      -3.143  -1.578  13.656  1.00 90.62           C  
ATOM   2061  CB  MET A 278      -2.596  -2.936  15.688  1.00 90.62           C  
ATOM   2062  O   MET A 278      -4.184  -0.919  13.664  1.00 90.62           O  
ATOM   2063  CG  MET A 278      -2.848  -4.215  16.469  1.00 90.62           C  
ATOM   2064  SD  MET A 278      -4.629  -4.633  16.578  1.00 90.62           S  
ATOM   2065  CE  MET A 278      -5.203  -3.307  17.688  1.00 90.62           C  
ATOM   2066  N   ARG A 279      -2.012  -1.142  13.156  1.00 82.94           N  
ATOM   2067  CA  ARG A 279      -1.913   0.161  12.508  1.00 82.94           C  
ATOM   2068  C   ARG A 279      -2.775   0.209  11.250  1.00 82.94           C  
ATOM   2069  CB  ARG A 279      -0.458   0.479  12.156  1.00 82.94           C  
ATOM   2070  O   ARG A 279      -3.338   1.255  10.914  1.00 82.94           O  
ATOM   2071  CG  ARG A 279       0.265   1.297  13.211  1.00 82.94           C  
ATOM   2072  CD  ARG A 279       1.680   1.655  12.781  1.00 82.94           C  
ATOM   2073  NE  ARG A 279       2.682   1.037  13.641  1.00 82.94           N  
ATOM   2074  NH1 ARG A 279       3.973   2.941  13.859  1.00 82.94           N  
ATOM   2075  NH2 ARG A 279       4.598   1.003  14.914  1.00 82.94           N  
ATOM   2076  CZ  ARG A 279       3.748   1.662  14.133  1.00 82.94           C  
ATOM   2077  N   GLN A 280      -2.885  -0.879  10.633  1.00 74.56           N  
ATOM   2078  CA  GLN A 280      -3.674  -0.962   9.414  1.00 74.56           C  
ATOM   2079  C   GLN A 280      -5.168  -1.025   9.719  1.00 74.56           C  
ATOM   2080  CB  GLN A 280      -3.258  -2.180   8.586  1.00 74.56           C  
ATOM   2081  O   GLN A 280      -5.977  -0.396   9.039  1.00 74.56           O  
ATOM   2082  CG  GLN A 280      -3.029  -1.873   7.109  1.00 74.56           C  
ATOM   2083  CD  GLN A 280      -2.580  -3.088   6.320  1.00 74.56           C  
ATOM   2084  NE2 GLN A 280      -2.385  -2.910   5.020  1.00 74.56           N  
ATOM   2085  OE1 GLN A 280      -2.412  -4.180   6.875  1.00 74.56           O  
ATOM   2086  N   LEU A 281      -5.559  -1.757  10.719  1.00 76.00           N  
ATOM   2087  CA  LEU A 281      -6.961  -1.969  11.062  1.00 76.00           C  
ATOM   2088  C   LEU A 281      -7.531  -0.751  11.789  1.00 76.00           C  
ATOM   2089  CB  LEU A 281      -7.109  -3.213  11.945  1.00 76.00           C  
ATOM   2090  O   LEU A 281      -8.664  -0.344  11.523  1.00 76.00           O  
ATOM   2091  CG  LEU A 281      -6.863  -4.559  11.258  1.00 76.00           C  
ATOM   2092  CD1 LEU A 281      -6.879  -5.688  12.289  1.00 76.00           C  
ATOM   2093  CD2 LEU A 281      -7.902  -4.805  10.172  1.00 76.00           C  
ATOM   2094  N   PHE A 282      -6.750  -0.224  12.703  1.00 77.62           N  
ATOM   2095  CA  PHE A 282      -7.203   0.863  13.562  1.00 77.62           C  
ATOM   2096  C   PHE A 282      -6.164   1.975  13.625  1.00 77.62           C  
ATOM   2097  CB  PHE A 282      -7.504   0.345  14.977  1.00 77.62           C  
ATOM   2098  O   PHE A 282      -5.602   2.248  14.688  1.00 77.62           O  
ATOM   2099  CG  PHE A 282      -8.430  -0.844  15.000  1.00 77.62           C  
ATOM   2100  CD1 PHE A 282      -9.789  -0.691  14.758  1.00 77.62           C  
ATOM   2101  CD2 PHE A 282      -7.934  -2.113  15.266  1.00 77.62           C  
ATOM   2102  CE1 PHE A 282     -10.641  -1.789  14.781  1.00 77.62           C  
ATOM   2103  CE2 PHE A 282      -8.781  -3.217  15.297  1.00 77.62           C  
ATOM   2104  CZ  PHE A 282     -10.141  -3.053  15.055  1.00 77.62           C  
ATOM   2105  N   PRO A 283      -5.961   2.770  12.586  1.00 77.75           N  
ATOM   2106  CA  PRO A 283      -4.887   3.762  12.500  1.00 77.75           C  
ATOM   2107  C   PRO A 283      -5.035   4.883  13.531  1.00 77.75           C  
ATOM   2108  CB  PRO A 283      -5.023   4.305  11.078  1.00 77.75           C  
ATOM   2109  O   PRO A 283      -4.055   5.262  14.180  1.00 77.75           O  
ATOM   2110  CG  PRO A 283      -6.395   3.900  10.648  1.00 77.75           C  
ATOM   2111  CD  PRO A 283      -6.812   2.699  11.445  1.00 77.75           C  
ATOM   2112  N   ASP A 284      -6.266   5.359  13.773  1.00 72.81           N  
ATOM   2113  CA  ASP A 284      -6.488   6.465  14.695  1.00 72.81           C  
ATOM   2114  C   ASP A 284      -6.309   6.012  16.141  1.00 72.81           C  
ATOM   2115  CB  ASP A 284      -7.883   7.062  14.500  1.00 72.81           C  
ATOM   2116  O   ASP A 284      -5.594   6.648  16.922  1.00 72.81           O  
ATOM   2117  CG  ASP A 284      -8.047   7.742  13.156  1.00 72.81           C  
ATOM   2118  OD1 ASP A 284      -7.035   8.117  12.531  1.00 72.81           O  
ATOM   2119  OD2 ASP A 284      -9.211   7.906  12.719  1.00 72.81           O  
ATOM   2120  N   LEU A 285      -6.961   4.852  16.484  1.00 82.06           N  
ATOM   2121  CA  LEU A 285      -6.871   4.316  17.828  1.00 82.06           C  
ATOM   2122  C   LEU A 285      -5.438   3.928  18.172  1.00 82.06           C  
ATOM   2123  CB  LEU A 285      -7.789   3.102  17.984  1.00 82.06           C  
ATOM   2124  O   LEU A 285      -4.961   4.184  19.281  1.00 82.06           O  
ATOM   2125  CG  LEU A 285      -9.273   3.398  18.203  1.00 82.06           C  
ATOM   2126  CD1 LEU A 285     -10.117   2.180  17.844  1.00 82.06           C  
ATOM   2127  CD2 LEU A 285      -9.539   3.822  19.641  1.00 82.06           C  
ATOM   2128  N   TYR A 286      -4.828   3.352  17.172  1.00 87.94           N  
ATOM   2129  CA  TYR A 286      -3.455   2.906  17.391  1.00 87.94           C  
ATOM   2130  C   TYR A 286      -2.525   4.094  17.609  1.00 87.94           C  
ATOM   2131  CB  TYR A 286      -2.963   2.072  16.203  1.00 87.94           C  
ATOM   2132  O   TYR A 286      -1.656   4.055  18.484  1.00 87.94           O  
ATOM   2133  CG  TYR A 286      -1.677   1.330  16.484  1.00 87.94           C  
ATOM   2134  CD1 TYR A 286      -0.448   1.861  16.094  1.00 87.94           C  
ATOM   2135  CD2 TYR A 286      -1.688   0.097  17.125  1.00 87.94           C  
ATOM   2136  CE1 TYR A 286       0.739   1.181  16.344  1.00 87.94           C  
ATOM   2137  CE2 TYR A 286      -0.506  -0.593  17.375  1.00 87.94           C  
ATOM   2138  OH  TYR A 286       1.873  -0.723  17.219  1.00 87.94           O  
ATOM   2139  CZ  TYR A 286       0.700  -0.044  16.984  1.00 87.94           C  
ATOM   2140  N   SER A 287      -2.613   5.195  16.844  1.00 82.75           N  
ATOM   2141  CA  SER A 287      -1.795   6.395  16.984  1.00 82.75           C  
ATOM   2142  C   SER A 287      -1.958   7.020  18.375  1.00 82.75           C  
ATOM   2143  CB  SER A 287      -2.158   7.418  15.914  1.00 82.75           C  
ATOM   2144  O   SER A 287      -0.976   7.430  18.984  1.00 82.75           O  
ATOM   2145  OG  SER A 287      -1.800   6.945  14.625  1.00 82.75           O  
ATOM   2146  N   LYS A 288      -3.168   7.012  18.875  1.00 82.06           N  
ATOM   2147  CA  LYS A 288      -3.445   7.535  20.203  1.00 82.06           C  
ATOM   2148  C   LYS A 288      -2.838   6.641  21.281  1.00 82.06           C  
ATOM   2149  CB  LYS A 288      -4.953   7.672  20.422  1.00 82.06           C  
ATOM   2150  O   LYS A 288      -2.252   7.133  22.250  1.00 82.06           O  
ATOM   2151  CG  LYS A 288      -5.594   8.797  19.625  1.00 82.06           C  
ATOM   2152  CD  LYS A 288      -7.098   8.852  19.859  1.00 82.06           C  
ATOM   2153  CE  LYS A 288      -7.754   9.938  19.000  1.00 82.06           C  
ATOM   2154  NZ  LYS A 288      -9.242   9.930  19.156  1.00 82.06           N  
ATOM   2155  N   ALA A 289      -2.971   5.320  21.094  1.00 89.50           N  
ATOM   2156  CA  ALA A 289      -2.404   4.355  22.031  1.00 89.50           C  
ATOM   2157  C   ALA A 289      -0.881   4.438  22.047  1.00 89.50           C  
ATOM   2158  CB  ALA A 289      -2.852   2.939  21.672  1.00 89.50           C  
ATOM   2159  O   ALA A 289      -0.262   4.348  23.109  1.00 89.50           O  
ATOM   2160  N   GLU A 290      -0.363   4.625  20.906  1.00 89.00           N  
ATOM   2161  CA  GLU A 290       1.089   4.750  20.797  1.00 89.00           C  
ATOM   2162  C   GLU A 290       1.585   6.020  21.484  1.00 89.00           C  
ATOM   2163  CB  GLU A 290       1.526   4.738  19.328  1.00 89.00           C  
ATOM   2164  O   GLU A 290       2.596   5.992  22.188  1.00 89.00           O  
ATOM   2165  CG  GLU A 290       3.012   4.480  19.141  1.00 89.00           C  
ATOM   2166  CD  GLU A 290       3.414   4.371  17.672  1.00 89.00           C  
ATOM   2167  OE1 GLU A 290       4.527   3.879  17.391  1.00 89.00           O  
ATOM   2168  OE2 GLU A 290       2.609   4.785  16.812  1.00 89.00           O  
ATOM   2169  N   GLU A 291       0.938   7.082  21.250  1.00 84.62           N  
ATOM   2170  CA  GLU A 291       1.288   8.344  21.906  1.00 84.62           C  
ATOM   2171  C   GLU A 291       1.170   8.242  23.422  1.00 84.62           C  
ATOM   2172  CB  GLU A 291       0.402   9.477  21.375  1.00 84.62           C  
ATOM   2173  O   GLU A 291       2.045   8.711  24.156  1.00 84.62           O  
ATOM   2174  CG  GLU A 291       0.926  10.867  21.703  1.00 84.62           C  
ATOM   2175  CD  GLU A 291       0.041  11.984  21.172  1.00 84.62           C  
ATOM   2176  OE1 GLU A 291       0.313  13.164  21.469  1.00 84.62           O  
ATOM   2177  OE2 GLU A 291      -0.934  11.672  20.453  1.00 84.62           O  
ATOM   2178  N   LEU A 292       0.128   7.641  23.922  1.00 83.06           N  
ATOM   2179  CA  LEU A 292      -0.095   7.441  25.344  1.00 83.06           C  
ATOM   2180  C   LEU A 292       1.004   6.570  25.953  1.00 83.06           C  
ATOM   2181  CB  LEU A 292      -1.463   6.797  25.594  1.00 83.06           C  
ATOM   2182  O   LEU A 292       1.509   6.867  27.031  1.00 83.06           O  
ATOM   2183  CG  LEU A 292      -2.613   7.754  25.906  1.00 83.06           C  
ATOM   2184  CD1 LEU A 292      -3.918   7.230  25.328  1.00 83.06           C  
ATOM   2185  CD2 LEU A 292      -2.742   7.949  27.422  1.00 83.06           C  
ATOM   2186  N   SER A 293       1.372   5.496  25.250  1.00 88.25           N  
ATOM   2187  CA  SER A 293       2.420   4.590  25.703  1.00 88.25           C  
ATOM   2188  C   SER A 293       3.779   5.285  25.719  1.00 88.25           C  
ATOM   2189  CB  SER A 293       2.488   3.354  24.797  1.00 88.25           C  
ATOM   2190  O   SER A 293       4.586   5.043  26.625  1.00 88.25           O  
ATOM   2191  OG  SER A 293       1.207   2.762  24.656  1.00 88.25           O  
ATOM   2192  N   ARG A 294       4.000   6.078  24.734  1.00 85.12           N  
ATOM   2193  CA  ARG A 294       5.254   6.816  24.656  1.00 85.12           C  
ATOM   2194  C   ARG A 294       5.359   7.848  25.766  1.00 85.12           C  
ATOM   2195  CB  ARG A 294       5.387   7.500  23.297  1.00 85.12           C  
ATOM   2196  O   ARG A 294       6.418   8.008  26.391  1.00 85.12           O  
ATOM   2197  CG  ARG A 294       6.820   7.812  22.891  1.00 85.12           C  
ATOM   2198  CD  ARG A 294       6.898   8.461  21.516  1.00 85.12           C  
ATOM   2199  NE  ARG A 294       6.309   7.609  20.484  1.00 85.12           N  
ATOM   2200  NH1 ARG A 294       6.559   9.148  18.781  1.00 85.12           N  
ATOM   2201  NH2 ARG A 294       5.609   7.105  18.359  1.00 85.12           N  
ATOM   2202  CZ  ARG A 294       6.160   7.957  19.219  1.00 85.12           C  
ATOM   2203  N   LYS A 295       4.367   8.555  26.000  1.00 82.75           N  
ATOM   2204  CA  LYS A 295       4.320   9.562  27.047  1.00 82.75           C  
ATOM   2205  C   LYS A 295       4.602   8.938  28.422  1.00 82.75           C  
ATOM   2206  CB  LYS A 295       2.959  10.258  27.062  1.00 82.75           C  
ATOM   2207  O   LYS A 295       5.234   9.562  29.266  1.00 82.75           O  
ATOM   2208  CG  LYS A 295       2.840  11.398  26.062  1.00 82.75           C  
ATOM   2209  CD  LYS A 295       1.485  12.086  26.156  1.00 82.75           C  
ATOM   2210  CE  LYS A 295       1.327  13.164  25.094  1.00 82.75           C  
ATOM   2211  NZ  LYS A 295      -0.029  13.789  25.141  1.00 82.75           N  
ATOM   2212  N   LYS A 296       4.168   7.746  28.656  1.00 83.62           N  
ATOM   2213  CA  LYS A 296       4.363   7.055  29.922  1.00 83.62           C  
ATOM   2214  C   LYS A 296       5.684   6.293  29.938  1.00 83.62           C  
ATOM   2215  CB  LYS A 296       3.203   6.094  30.203  1.00 83.62           C  
ATOM   2216  O   LYS A 296       5.988   5.582  30.906  1.00 83.62           O  
ATOM   2217  CG  LYS A 296       1.942   6.777  30.719  1.00 83.62           C  
ATOM   2218  CD  LYS A 296       1.983   6.969  32.219  1.00 83.62           C  
ATOM   2219  CE  LYS A 296       0.654   7.484  32.750  1.00 83.62           C  
ATOM   2220  NZ  LYS A 296       0.671   7.621  34.250  1.00 83.62           N  
ATOM   2221  N   GLY A 297       6.461   6.297  28.844  1.00 82.19           N  
ATOM   2222  CA  GLY A 297       7.770   5.664  28.812  1.00 82.19           C  
ATOM   2223  C   GLY A 297       7.695   4.152  28.672  1.00 82.19           C  
ATOM   2224  O   GLY A 297       8.547   3.436  29.203  1.00 82.19           O  
ATOM   2225  N   LEU A 298       6.730   3.598  28.125  1.00 81.00           N  
ATOM   2226  CA  LEU A 298       6.500   2.160  28.062  1.00 81.00           C  
ATOM   2227  C   LEU A 298       6.980   1.592  26.734  1.00 81.00           C  
ATOM   2228  CB  LEU A 298       5.012   1.846  28.266  1.00 81.00           C  
ATOM   2229  O   LEU A 298       6.922   0.380  26.516  1.00 81.00           O  
ATOM   2230  CG  LEU A 298       4.406   2.236  29.609  1.00 81.00           C  
ATOM   2231  CD1 LEU A 298       2.887   2.314  29.500  1.00 81.00           C  
ATOM   2232  CD2 LEU A 298       4.824   1.243  30.688  1.00 81.00           C  
ATOM   2233  N   LEU A 299       7.293   2.398  25.828  1.00 78.56           N  
ATOM   2234  CA  LEU A 299       7.766   1.936  24.531  1.00 78.56           C  
ATOM   2235  C   LEU A 299       9.289   1.895  24.484  1.00 78.56           C  
ATOM   2236  CB  LEU A 299       7.238   2.842  23.406  1.00 78.56           C  
ATOM   2237  O   LEU A 299       9.953   2.850  24.891  1.00 78.56           O  
ATOM   2238  CG  LEU A 299       5.734   2.764  23.125  1.00 78.56           C  
ATOM   2239  CD1 LEU A 299       5.281   3.988  22.344  1.00 78.56           C  
ATOM   2240  CD2 LEU A 299       5.402   1.481  22.375  1.00 78.56           C  
ATOM   2241  N   LYS A 300       9.805   0.646  24.484  1.00 59.72           N  
ATOM   2242  CA  LYS A 300      11.250   0.481  24.391  1.00 59.72           C  
ATOM   2243  C   LYS A 300      11.734   0.549  22.953  1.00 59.72           C  
ATOM   2244  CB  LYS A 300      11.680  -0.845  25.031  1.00 59.72           C  
ATOM   2245  O   LYS A 300      10.984   0.216  22.031  1.00 59.72           O  
ATOM   2246  CG  LYS A 300      11.727  -0.819  26.547  1.00 59.72           C  
ATOM   2247  CD  LYS A 300      12.234  -2.139  27.109  1.00 59.72           C  
ATOM   2248  CE  LYS A 300      12.273  -2.117  28.641  1.00 59.72           C  
ATOM   2249  NZ  LYS A 300      12.742  -3.422  29.188  1.00 59.72           N  
TER    2250      LYS A 300                                                      
ATOM   2251  N   MET B   1     -39.344 -22.844  31.328  1.00 19.86           N  
ATOM   2252  CA  MET B   1     -38.000 -23.359  31.016  1.00 19.86           C  
ATOM   2253  C   MET B   1     -37.500 -22.828  29.688  1.00 19.86           C  
ATOM   2254  CB  MET B   1     -38.031 -24.891  30.984  1.00 19.86           C  
ATOM   2255  O   MET B   1     -36.438 -23.234  29.203  1.00 19.86           O  
ATOM   2256  CG  MET B   1     -37.469 -25.531  32.250  1.00 19.86           C  
ATOM   2257  SD  MET B   1     -37.219 -27.344  32.062  1.00 19.86           S  
ATOM   2258  CE  MET B   1     -38.344 -27.953  33.344  1.00 19.86           C  
ATOM   2259  N   SER B   2     -38.188 -22.000  28.781  1.00 19.19           N  
ATOM   2260  CA  SER B   2     -38.812 -22.000  27.469  1.00 19.19           C  
ATOM   2261  C   SER B   2     -38.031 -21.172  26.469  1.00 19.19           C  
ATOM   2262  CB  SER B   2     -40.250 -21.453  27.578  1.00 19.19           C  
ATOM   2263  O   SER B   2     -38.500 -20.891  25.359  1.00 19.19           O  
ATOM   2264  OG  SER B   2     -40.281 -20.219  28.266  1.00 19.19           O  
ATOM   2265  N   GLU B   3     -36.375 -20.578  26.516  1.00 19.75           N  
ATOM   2266  CA  GLU B   3     -35.344 -19.672  27.000  1.00 19.75           C  
ATOM   2267  C   GLU B   3     -34.625 -18.969  25.828  1.00 19.75           C  
ATOM   2268  CB  GLU B   3     -34.312 -20.406  27.875  1.00 19.75           C  
ATOM   2269  O   GLU B   3     -34.781 -17.766  25.641  1.00 19.75           O  
ATOM   2270  CG  GLU B   3     -34.625 -20.312  29.359  1.00 19.75           C  
ATOM   2271  CD  GLU B   3     -33.438 -20.750  30.219  1.00 19.75           C  
ATOM   2272  OE1 GLU B   3     -33.469 -20.516  31.453  1.00 19.75           O  
ATOM   2273  OE2 GLU B   3     -32.500 -21.328  29.672  1.00 19.75           O  
ATOM   2274  N   ILE B   4     -33.156 -19.312  25.312  1.00 18.27           N  
ATOM   2275  CA  ILE B   4     -31.844 -18.703  25.234  1.00 18.27           C  
ATOM   2276  C   ILE B   4     -31.531 -18.344  23.797  1.00 18.27           C  
ATOM   2277  CB  ILE B   4     -30.750 -19.656  25.812  1.00 18.27           C  
ATOM   2278  O   ILE B   4     -30.375 -18.438  23.359  1.00 18.27           O  
ATOM   2279  CG1 ILE B   4     -30.875 -19.750  27.328  1.00 18.27           C  
ATOM   2280  CG2 ILE B   4     -29.359 -19.172  25.406  1.00 18.27           C  
ATOM   2281  CD1 ILE B   4     -30.062 -20.891  27.938  1.00 18.27           C  
ATOM   2282  N   ASP B   5     -32.531 -17.938  22.734  1.00 17.83           N  
ATOM   2283  CA  ASP B   5     -32.656 -17.891  21.281  1.00 17.83           C  
ATOM   2284  C   ASP B   5     -31.891 -16.688  20.719  1.00 17.83           C  
ATOM   2285  CB  ASP B   5     -34.125 -17.812  20.859  1.00 17.83           C  
ATOM   2286  O   ASP B   5     -32.156 -16.250  19.594  1.00 17.83           O  
ATOM   2287  CG  ASP B   5     -34.688 -19.156  20.422  1.00 17.83           C  
ATOM   2288  OD1 ASP B   5     -33.875 -20.078  20.125  1.00 17.83           O  
ATOM   2289  OD2 ASP B   5     -35.906 -19.297  20.375  1.00 17.83           O  
ATOM   2290  N   PHE B   6     -31.109 -15.703  21.641  1.00 19.83           N  
ATOM   2291  CA  PHE B   6     -30.891 -14.281  21.406  1.00 19.83           C  
ATOM   2292  C   PHE B   6     -29.891 -14.055  20.281  1.00 19.83           C  
ATOM   2293  CB  PHE B   6     -30.406 -13.602  22.703  1.00 19.83           C  
ATOM   2294  O   PHE B   6     -28.719 -13.758  20.547  1.00 19.83           O  
ATOM   2295  CG  PHE B   6     -31.312 -12.508  23.188  1.00 19.83           C  
ATOM   2296  CD1 PHE B   6     -31.094 -11.188  22.828  1.00 19.83           C  
ATOM   2297  CD2 PHE B   6     -32.406 -12.805  24.016  1.00 19.83           C  
ATOM   2298  CE1 PHE B   6     -31.938 -10.172  23.281  1.00 19.83           C  
ATOM   2299  CE2 PHE B   6     -33.250 -11.805  24.469  1.00 19.83           C  
ATOM   2300  CZ  PHE B   6     -33.000 -10.484  24.109  1.00 19.83           C  
ATOM   2301  N   LEU B   7     -29.781 -14.789  18.906  1.00 17.66           N  
ATOM   2302  CA  LEU B   7     -29.016 -15.328  17.781  1.00 17.66           C  
ATOM   2303  C   LEU B   7     -28.438 -14.195  16.938  1.00 17.66           C  
ATOM   2304  CB  LEU B   7     -29.891 -16.234  16.922  1.00 17.66           C  
ATOM   2305  O   LEU B   7     -29.188 -13.414  16.344  1.00 17.66           O  
ATOM   2306  CG  LEU B   7     -29.953 -17.703  17.344  1.00 17.66           C  
ATOM   2307  CD1 LEU B   7     -31.250 -18.344  16.859  1.00 17.66           C  
ATOM   2308  CD2 LEU B   7     -28.750 -18.484  16.828  1.00 17.66           C  
ATOM   2309  N   LEU B   8     -26.984 -13.398  17.125  1.00 17.16           N  
ATOM   2310  CA  LEU B   8     -25.938 -12.375  17.125  1.00 17.16           C  
ATOM   2311  C   LEU B   8     -25.297 -12.273  15.742  1.00 17.16           C  
ATOM   2312  CB  LEU B   8     -24.875 -12.680  18.172  1.00 17.16           C  
ATOM   2313  O   LEU B   8     -24.156 -11.820  15.617  1.00 17.16           O  
ATOM   2314  CG  LEU B   8     -25.156 -12.172  19.594  1.00 17.16           C  
ATOM   2315  CD1 LEU B   8     -24.344 -12.953  20.609  1.00 17.16           C  
ATOM   2316  CD2 LEU B   8     -24.859 -10.680  19.688  1.00 17.16           C  
ATOM   2317  N   LYS B   9     -25.719 -12.656  14.469  1.00 17.58           N  
ATOM   2318  CA  LYS B   9     -25.250 -13.258  13.227  1.00 17.58           C  
ATOM   2319  C   LYS B   9     -24.484 -12.242  12.383  1.00 17.58           C  
ATOM   2320  CB  LYS B   9     -26.422 -13.820  12.422  1.00 17.58           C  
ATOM   2321  O   LYS B   9     -25.078 -11.305  11.836  1.00 17.58           O  
ATOM   2322  CG  LYS B   9     -26.297 -15.305  12.109  1.00 17.58           C  
ATOM   2323  CD  LYS B   9     -27.531 -15.828  11.375  1.00 17.58           C  
ATOM   2324  CE  LYS B   9     -27.375 -17.297  11.016  1.00 17.58           C  
ATOM   2325  NZ  LYS B   9     -28.609 -17.828  10.336  1.00 17.58           N  
ATOM   2326  N   ARG B  10     -23.031 -11.680  12.578  1.00 16.72           N  
ATOM   2327  CA  ARG B  10     -22.047 -10.609  12.562  1.00 16.72           C  
ATOM   2328  C   ARG B  10     -21.422 -10.461  11.180  1.00 16.72           C  
ATOM   2329  CB  ARG B  10     -20.953 -10.875  13.602  1.00 16.72           C  
ATOM   2330  O   ARG B  10     -20.844  -9.414  10.859  1.00 16.72           O  
ATOM   2331  CG  ARG B  10     -21.000  -9.930  14.789  1.00 16.72           C  
ATOM   2332  CD  ARG B  10     -19.844 -10.172  15.750  1.00 16.72           C  
ATOM   2333  NE  ARG B  10     -19.641  -9.039  16.641  1.00 16.72           N  
ATOM   2334  NH1 ARG B  10     -17.969 -10.055  17.875  1.00 16.72           N  
ATOM   2335  NH2 ARG B  10     -18.641  -7.930  18.391  1.00 16.72           N  
ATOM   2336  CZ  ARG B  10     -18.750  -9.008  17.641  1.00 16.72           C  
ATOM   2337  N   LYS B  11     -21.297 -11.477  10.148  1.00 15.49           N  
ATOM   2338  CA  LYS B  11     -20.156 -11.836   9.312  1.00 15.49           C  
ATOM   2339  C   LYS B  11     -19.969 -10.844   8.164  1.00 15.49           C  
ATOM   2340  CB  LYS B  11     -20.312 -13.250   8.758  1.00 15.49           C  
ATOM   2341  O   LYS B  11     -20.406 -11.102   7.043  1.00 15.49           O  
ATOM   2342  CG  LYS B  11     -19.625 -14.320   9.594  1.00 15.49           C  
ATOM   2343  CD  LYS B  11     -19.734 -15.695   8.945  1.00 15.49           C  
ATOM   2344  CE  LYS B  11     -18.984 -16.750   9.734  1.00 15.49           C  
ATOM   2345  NZ  LYS B  11     -19.125 -18.109   9.125  1.00 15.49           N  
ATOM   2346  N   LYS B  12     -20.203  -9.516   8.180  1.00 15.84           N  
ATOM   2347  CA  LYS B  12     -20.375  -8.750   6.945  1.00 15.84           C  
ATOM   2348  C   LYS B  12     -19.031  -8.555   6.242  1.00 15.84           C  
ATOM   2349  CB  LYS B  12     -21.000  -7.391   7.242  1.00 15.84           C  
ATOM   2350  O   LYS B  12     -18.109  -7.949   6.801  1.00 15.84           O  
ATOM   2351  CG  LYS B  12     -22.438  -7.266   6.762  1.00 15.84           C  
ATOM   2352  CD  LYS B  12     -23.047  -5.922   7.148  1.00 15.84           C  
ATOM   2353  CE  LYS B  12     -24.484  -5.785   6.648  1.00 15.84           C  
ATOM   2354  NZ  LYS B  12     -25.125  -4.543   7.156  1.00 15.84           N  
ATOM   2355  N   LYS B  13     -18.375  -9.375   5.199  1.00 15.75           N  
ATOM   2356  CA  LYS B  13     -17.281  -9.805   4.340  1.00 15.75           C  
ATOM   2357  C   LYS B  13     -16.797  -8.656   3.449  1.00 15.75           C  
ATOM   2358  CB  LYS B  13     -17.688 -10.992   3.482  1.00 15.75           C  
ATOM   2359  O   LYS B  13     -17.500  -7.656   3.291  1.00 15.75           O  
ATOM   2360  CG  LYS B  13     -17.000 -12.297   3.846  1.00 15.75           C  
ATOM   2361  CD  LYS B  13     -17.484 -13.453   2.994  1.00 15.75           C  
ATOM   2362  CE  LYS B  13     -16.750 -14.750   3.322  1.00 15.75           C  
ATOM   2363  NZ  LYS B  13     -17.344 -15.922   2.607  1.00 15.75           N  
ATOM   2364  N   ASN B  14     -15.797  -9.070   2.377  1.00 16.09           N  
ATOM   2365  CA  ASN B  14     -14.734  -8.648   1.471  1.00 16.09           C  
ATOM   2366  C   ASN B  14     -15.258  -7.707   0.387  1.00 16.09           C  
ATOM   2367  CB  ASN B  14     -14.055  -9.867   0.836  1.00 16.09           C  
ATOM   2368  O   ASN B  14     -15.656  -8.156  -0.690  1.00 16.09           O  
ATOM   2369  CG  ASN B  14     -12.977 -10.461   1.719  1.00 16.09           C  
ATOM   2370  ND2 ASN B  14     -12.523 -11.656   1.375  1.00 16.09           N  
ATOM   2371  OD1 ASN B  14     -12.555  -9.844   2.703  1.00 16.09           O  
ATOM   2372  N   GLU B  15     -16.328  -7.066   0.544  1.00 19.17           N  
ATOM   2373  CA  GLU B  15     -17.078  -6.812  -0.690  1.00 19.17           C  
ATOM   2374  C   GLU B  15     -16.312  -5.840  -1.594  1.00 19.17           C  
ATOM   2375  CB  GLU B  15     -18.469  -6.266  -0.379  1.00 19.17           C  
ATOM   2376  O   GLU B  15     -15.922  -4.758  -1.159  1.00 19.17           O  
ATOM   2377  CG  GLU B  15     -19.484  -7.340  -0.008  1.00 19.17           C  
ATOM   2378  CD  GLU B  15     -20.844  -6.777   0.367  1.00 19.17           C  
ATOM   2379  OE1 GLU B  15     -21.797  -7.566   0.551  1.00 19.17           O  
ATOM   2380  OE2 GLU B  15     -20.953  -5.535   0.476  1.00 19.17           O  
ATOM   2381  N   GLY B  16     -15.445  -6.414  -2.486  1.00 20.48           N  
ATOM   2382  CA  GLY B  16     -14.695  -6.098  -3.693  1.00 20.48           C  
ATOM   2383  C   GLY B  16     -15.375  -5.055  -4.559  1.00 20.48           C  
ATOM   2384  O   GLY B  16     -16.484  -5.273  -5.043  1.00 20.48           O  
ATOM   2385  N   VAL B  17     -15.578  -3.891  -4.027  1.00 22.44           N  
ATOM   2386  CA  VAL B  17     -16.391  -2.955  -4.785  1.00 22.44           C  
ATOM   2387  C   VAL B  17     -16.016  -3.008  -6.262  1.00 22.44           C  
ATOM   2388  CB  VAL B  17     -16.266  -1.513  -4.250  1.00 22.44           C  
ATOM   2389  O   VAL B  17     -14.859  -2.723  -6.621  1.00 22.44           O  
ATOM   2390  CG1 VAL B  17     -17.062  -0.539  -5.105  1.00 22.44           C  
ATOM   2391  CG2 VAL B  17     -16.703  -1.442  -2.789  1.00 22.44           C  
ATOM   2392  N   GLN B  18     -16.484  -3.920  -7.051  1.00 25.20           N  
ATOM   2393  CA  GLN B  18     -16.750  -4.266  -8.445  1.00 25.20           C  
ATOM   2394  C   GLN B  18     -17.188  -3.043  -9.242  1.00 25.20           C  
ATOM   2395  CB  GLN B  18     -17.812  -5.359  -8.531  1.00 25.20           C  
ATOM   2396  O   GLN B  18     -18.203  -2.418  -8.930  1.00 25.20           O  
ATOM   2397  CG  GLN B  18     -17.250  -6.773  -8.562  1.00 25.20           C  
ATOM   2398  CD  GLN B  18     -18.328  -7.836  -8.633  1.00 25.20           C  
ATOM   2399  NE2 GLN B  18     -17.922  -9.094  -8.750  1.00 25.20           N  
ATOM   2400  OE1 GLN B  18     -19.531  -7.531  -8.586  1.00 25.20           O  
ATOM   2401  N   GLY B  19     -16.156  -2.174  -9.633  1.00 28.45           N  
ATOM   2402  CA  GLY B  19     -16.391  -0.958 -10.398  1.00 28.45           C  
ATOM   2403  C   GLY B  19     -17.422  -1.122 -11.492  1.00 28.45           C  
ATOM   2404  O   GLY B  19     -17.688  -2.238 -11.945  1.00 28.45           O  
ATOM   2405  N   GLY B  20     -18.516  -0.465 -11.305  1.00 30.14           N  
ATOM   2406  CA  GLY B  20     -19.391  -0.483 -12.469  1.00 30.14           C  
ATOM   2407  C   GLY B  20     -18.641  -0.286 -13.773  1.00 30.14           C  
ATOM   2408  O   GLY B  20     -17.422  -0.179 -13.789  1.00 30.14           O  
ATOM   2409  N   GLU B  21     -19.359  -0.163 -14.828  1.00 37.03           N  
ATOM   2410  CA  GLU B  21     -18.891  -0.059 -16.219  1.00 37.03           C  
ATOM   2411  C   GLU B  21     -17.984   1.155 -16.406  1.00 37.03           C  
ATOM   2412  CB  GLU B  21     -20.094   0.016 -17.172  1.00 37.03           C  
ATOM   2413  O   GLU B  21     -18.344   2.270 -16.016  1.00 37.03           O  
ATOM   2414  CG  GLU B  21     -20.766  -1.324 -17.406  1.00 37.03           C  
ATOM   2415  CD  GLU B  21     -21.938  -1.237 -18.375  1.00 37.03           C  
ATOM   2416  OE1 GLU B  21     -22.484  -2.295 -18.766  1.00 37.03           O  
ATOM   2417  OE2 GLU B  21     -22.312  -0.103 -18.750  1.00 37.03           O  
ATOM   2418  N   SER B  22     -16.766   1.106 -16.203  1.00 39.66           N  
ATOM   2419  CA  SER B  22     -15.867   2.215 -16.516  1.00 39.66           C  
ATOM   2420  C   SER B  22     -15.406   2.154 -17.969  1.00 39.66           C  
ATOM   2421  CB  SER B  22     -14.648   2.207 -15.586  1.00 39.66           C  
ATOM   2422  O   SER B  22     -15.320   1.072 -18.547  1.00 39.66           O  
ATOM   2423  OG  SER B  22     -13.961   0.971 -15.672  1.00 39.66           O  
ATOM   2424  N   GLY B  23     -15.477   3.264 -18.734  1.00 41.53           N  
ATOM   2425  CA  GLY B  23     -14.898   3.322 -20.062  1.00 41.53           C  
ATOM   2426  C   GLY B  23     -13.398   3.098 -20.078  1.00 41.53           C  
ATOM   2427  O   GLY B  23     -12.820   2.693 -19.062  1.00 41.53           O  
ATOM   2428  N   ALA B  24     -12.711   3.416 -21.203  1.00 43.94           N  
ATOM   2429  CA  ALA B  24     -11.273   3.229 -21.375  1.00 43.94           C  
ATOM   2430  C   ALA B  24     -10.484   4.086 -20.391  1.00 43.94           C  
ATOM   2431  CB  ALA B  24     -10.867   3.561 -22.812  1.00 43.94           C  
ATOM   2432  O   ALA B  24     -10.836   5.242 -20.156  1.00 43.94           O  
ATOM   2433  N   GLN B  25      -9.641   3.449 -19.625  1.00 47.41           N  
ATOM   2434  CA  GLN B  25      -8.805   4.109 -18.625  1.00 47.41           C  
ATOM   2435  C   GLN B  25      -7.332   4.043 -19.016  1.00 47.41           C  
ATOM   2436  CB  GLN B  25      -9.008   3.482 -17.250  1.00 47.41           C  
ATOM   2437  O   GLN B  25      -6.859   3.016 -19.500  1.00 47.41           O  
ATOM   2438  CG  GLN B  25     -10.391   3.744 -16.656  1.00 47.41           C  
ATOM   2439  CD  GLN B  25     -10.562   3.119 -15.281  1.00 47.41           C  
ATOM   2440  NE2 GLN B  25     -11.695   3.398 -14.641  1.00 47.41           N  
ATOM   2441  OE1 GLN B  25      -9.688   2.391 -14.797  1.00 47.41           O  
ATOM   2442  N   ARG B  26      -6.594   5.211 -19.125  1.00 49.53           N  
ATOM   2443  CA  ARG B  26      -5.148   5.270 -19.312  1.00 49.53           C  
ATOM   2444  C   ARG B  26      -4.465   5.844 -18.078  1.00 49.53           C  
ATOM   2445  CB  ARG B  26      -4.797   6.105 -20.531  1.00 49.53           C  
ATOM   2446  O   ARG B  26      -4.793   6.949 -17.625  1.00 49.53           O  
ATOM   2447  CG  ARG B  26      -3.320   6.078 -20.906  1.00 49.53           C  
ATOM   2448  CD  ARG B  26      -3.031   6.887 -22.156  1.00 49.53           C  
ATOM   2449  NE  ARG B  26      -1.602   6.941 -22.453  1.00 49.53           N  
ATOM   2450  NH1 ARG B  26      -1.714   8.891 -23.672  1.00 49.53           N  
ATOM   2451  NH2 ARG B  26       0.300   7.844 -23.359  1.00 49.53           N  
ATOM   2452  CZ  ARG B  26      -1.009   7.895 -23.156  1.00 49.53           C  
ATOM   2453  N   VAL B  27      -3.600   5.129 -17.438  1.00 50.72           N  
ATOM   2454  CA  VAL B  27      -2.793   5.555 -16.312  1.00 50.72           C  
ATOM   2455  C   VAL B  27      -1.321   5.613 -16.703  1.00 50.72           C  
ATOM   2456  CB  VAL B  27      -2.977   4.613 -15.094  1.00 50.72           C  
ATOM   2457  O   VAL B  27      -0.747   4.609 -17.141  1.00 50.72           O  
ATOM   2458  CG1 VAL B  27      -2.119   5.070 -13.914  1.00 50.72           C  
ATOM   2459  CG2 VAL B  27      -4.449   4.539 -14.695  1.00 50.72           C  
ATOM   2460  N   GLU B  28      -0.740   6.789 -16.766  1.00 48.41           N  
ATOM   2461  CA  GLU B  28       0.673   6.969 -17.078  1.00 48.41           C  
ATOM   2462  C   GLU B  28       1.447   7.508 -15.883  1.00 48.41           C  
ATOM   2463  CB  GLU B  28       0.839   7.902 -18.281  1.00 48.41           C  
ATOM   2464  O   GLU B  28       1.053   8.508 -15.281  1.00 48.41           O  
ATOM   2465  CG  GLU B  28       2.109   7.660 -19.078  1.00 48.41           C  
ATOM   2466  CD  GLU B  28       2.230   8.555 -20.297  1.00 48.41           C  
ATOM   2467  OE1 GLU B  28       3.264   8.484 -21.000  1.00 48.41           O  
ATOM   2468  OE2 GLU B  28       1.285   9.336 -20.562  1.00 48.41           O  
ATOM   2469  N   SER B  29       2.523   6.844 -15.367  1.00 50.47           N  
ATOM   2470  CA  SER B  29       3.471   7.266 -14.344  1.00 50.47           C  
ATOM   2471  C   SER B  29       4.879   7.398 -14.906  1.00 50.47           C  
ATOM   2472  CB  SER B  29       3.473   6.277 -13.172  1.00 50.47           C  
ATOM   2473  O   SER B  29       5.430   6.438 -15.453  1.00 50.47           O  
ATOM   2474  OG  SER B  29       3.584   4.945 -13.641  1.00 50.47           O  
ATOM   2475  N   ARG B  30       5.402   8.586 -14.953  1.00 46.62           N  
ATOM   2476  CA  ARG B  30       6.754   8.836 -15.438  1.00 46.62           C  
ATOM   2477  C   ARG B  30       7.637   9.406 -14.328  1.00 46.62           C  
ATOM   2478  CB  ARG B  30       6.727   9.797 -16.625  1.00 46.62           C  
ATOM   2479  O   ARG B  30       7.277  10.398 -13.688  1.00 46.62           O  
ATOM   2480  CG  ARG B  30       6.336   9.141 -17.938  1.00 46.62           C  
ATOM   2481  CD  ARG B  30       6.391  10.117 -19.109  1.00 46.62           C  
ATOM   2482  NE  ARG B  30       5.922   9.508 -20.344  1.00 46.62           N  
ATOM   2483  NH1 ARG B  30       6.109  11.438 -21.609  1.00 46.62           N  
ATOM   2484  NH2 ARG B  30       5.363   9.500 -22.578  1.00 46.62           N  
ATOM   2485  CZ  ARG B  30       5.797  10.148 -21.500  1.00 46.62           C  
ATOM   2486  N   VAL B  31       8.664   8.688 -14.016  1.00 49.78           N  
ATOM   2487  CA  VAL B  31       9.680   9.141 -13.070  1.00 49.78           C  
ATOM   2488  C   VAL B  31      11.008   9.328 -13.797  1.00 49.78           C  
ATOM   2489  CB  VAL B  31       9.844   8.148 -11.898  1.00 49.78           C  
ATOM   2490  O   VAL B  31      11.562   8.375 -14.352  1.00 49.78           O  
ATOM   2491  CG1 VAL B  31      10.906   8.641 -10.922  1.00 49.78           C  
ATOM   2492  CG2 VAL B  31       8.508   7.949 -11.180  1.00 49.78           C  
ATOM   2493  N   GLN B  32      11.266  10.648 -13.984  1.00 45.44           N  
ATOM   2494  CA  GLN B  32      12.555  10.953 -14.602  1.00 45.44           C  
ATOM   2495  C   GLN B  32      13.500  11.617 -13.609  1.00 45.44           C  
ATOM   2496  CB  GLN B  32      12.359  11.852 -15.828  1.00 45.44           C  
ATOM   2497  O   GLN B  32      13.102  12.523 -12.875  1.00 45.44           O  
ATOM   2498  CG  GLN B  32      12.094  11.086 -17.109  1.00 45.44           C  
ATOM   2499  CD  GLN B  32      11.867  12.000 -18.312  1.00 45.44           C  
ATOM   2500  NE2 GLN B  32      11.523  11.414 -19.453  1.00 45.44           N  
ATOM   2501  OE1 GLN B  32      11.992  13.219 -18.203  1.00 45.44           O  
ATOM   2502  N   GLY B  33      14.711  10.875 -13.148  1.00 45.38           N  
ATOM   2503  CA  GLY B  33      15.711  11.484 -12.281  1.00 45.38           C  
ATOM   2504  C   GLY B  33      17.141  11.180 -12.695  1.00 45.38           C  
ATOM   2505  O   GLY B  33      17.375  10.266 -13.492  1.00 45.38           O  
ATOM   2506  N   GLY B  34      18.047  12.234 -12.664  1.00 44.97           N  
ATOM   2507  CA  GLY B  34      19.469  11.914 -12.766  1.00 44.97           C  
ATOM   2508  C   GLY B  34      19.938  10.945 -11.695  1.00 44.97           C  
ATOM   2509  O   GLY B  34      19.734   9.734 -11.812  1.00 44.97           O  
ATOM   2510  N   GLU B  35      20.500  11.469 -10.602  1.00 47.97           N  
ATOM   2511  CA  GLU B  35      20.891  10.688  -9.430  1.00 47.97           C  
ATOM   2512  C   GLU B  35      19.781  10.633  -8.398  1.00 47.97           C  
ATOM   2513  CB  GLU B  35      22.172  11.273  -8.805  1.00 47.97           C  
ATOM   2514  O   GLU B  35      19.219  11.664  -8.016  1.00 47.97           O  
ATOM   2515  CG  GLU B  35      23.453  10.852  -9.500  1.00 47.97           C  
ATOM   2516  CD  GLU B  35      24.703  11.414  -8.852  1.00 47.97           C  
ATOM   2517  OE1 GLU B  35      25.828  11.062  -9.289  1.00 47.97           O  
ATOM   2518  OE2 GLU B  35      24.562  12.211  -7.891  1.00 47.97           O  
ATOM   2519  N   SER B  36      19.172   9.547  -8.281  1.00 47.34           N  
ATOM   2520  CA  SER B  36      18.062   9.430  -7.336  1.00 47.34           C  
ATOM   2521  C   SER B  36      18.344   8.344  -6.297  1.00 47.34           C  
ATOM   2522  CB  SER B  36      16.766   9.117  -8.070  1.00 47.34           C  
ATOM   2523  O   SER B  36      19.141   7.441  -6.535  1.00 47.34           O  
ATOM   2524  OG  SER B  36      16.875   7.906  -8.797  1.00 47.34           O  
ATOM   2525  N   GLY B  37      18.047   8.578  -5.141  1.00 46.31           N  
ATOM   2526  CA  GLY B  37      18.094   7.516  -4.148  1.00 46.31           C  
ATOM   2527  C   GLY B  37      17.062   6.426  -4.391  1.00 46.31           C  
ATOM   2528  O   GLY B  37      16.531   6.301  -5.496  1.00 46.31           O  
ATOM   2529  N   ALA B  38      16.828   5.680  -3.385  1.00 47.50           N  
ATOM   2530  CA  ALA B  38      15.852   4.609  -3.494  1.00 47.50           C  
ATOM   2531  C   ALA B  38      14.453   5.172  -3.758  1.00 47.50           C  
ATOM   2532  CB  ALA B  38      15.844   3.758  -2.227  1.00 47.50           C  
ATOM   2533  O   ALA B  38      14.039   6.145  -3.125  1.00 47.50           O  
ATOM   2534  N   GLN B  39      13.797   4.742  -4.781  1.00 51.00           N  
ATOM   2535  CA  GLN B  39      12.477   5.195  -5.215  1.00 51.00           C  
ATOM   2536  C   GLN B  39      11.484   4.043  -5.246  1.00 51.00           C  
ATOM   2537  CB  GLN B  39      12.562   5.852  -6.594  1.00 51.00           C  
ATOM   2538  O   GLN B  39      11.844   2.910  -5.574  1.00 51.00           O  
ATOM   2539  CG  GLN B  39      13.312   7.180  -6.598  1.00 51.00           C  
ATOM   2540  CD  GLN B  39      13.344   7.832  -7.969  1.00 51.00           C  
ATOM   2541  NE2 GLN B  39      13.844   9.062  -8.031  1.00 51.00           N  
ATOM   2542  OE1 GLN B  39      12.930   7.230  -8.969  1.00 51.00           O  
ATOM   2543  N   ARG B  40      10.336   4.211  -4.695  1.00 54.34           N  
ATOM   2544  CA  ARG B  40       9.211   3.285  -4.816  1.00 54.34           C  
ATOM   2545  C   ARG B  40       8.023   3.949  -5.504  1.00 54.34           C  
ATOM   2546  CB  ARG B  40       8.797   2.762  -3.439  1.00 54.34           C  
ATOM   2547  O   ARG B  40       7.543   4.992  -5.051  1.00 54.34           O  
ATOM   2548  CG  ARG B  40       7.754   1.659  -3.490  1.00 54.34           C  
ATOM   2549  CD  ARG B  40       7.406   1.149  -2.098  1.00 54.34           C  
ATOM   2550  NE  ARG B  40       6.328   0.164  -2.139  1.00 54.34           N  
ATOM   2551  NH1 ARG B  40       5.852   0.288   0.118  1.00 54.34           N  
ATOM   2552  NH2 ARG B  40       4.656  -1.127  -1.235  1.00 54.34           N  
ATOM   2553  CZ  ARG B  40       5.613  -0.223  -1.085  1.00 54.34           C  
ATOM   2554  N   VAL B  41       7.645   3.402  -6.664  1.00 55.97           N  
ATOM   2555  CA  VAL B  41       6.488   3.879  -7.418  1.00 55.97           C  
ATOM   2556  C   VAL B  41       5.402   2.807  -7.430  1.00 55.97           C  
ATOM   2557  CB  VAL B  41       6.875   4.262  -8.867  1.00 55.97           C  
ATOM   2558  O   VAL B  41       5.637   1.682  -7.875  1.00 55.97           O  
ATOM   2559  CG1 VAL B  41       5.656   4.781  -9.625  1.00 55.97           C  
ATOM   2560  CG2 VAL B  41       7.988   5.305  -8.859  1.00 55.97           C  
ATOM   2561  N   GLU B  42       4.316   3.113  -6.812  1.00 53.03           N  
ATOM   2562  CA  GLU B  42       3.191   2.186  -6.793  1.00 53.03           C  
ATOM   2563  C   GLU B  42       1.971   2.781  -7.488  1.00 53.03           C  
ATOM   2564  CB  GLU B  42       2.840   1.800  -5.352  1.00 53.03           C  
ATOM   2565  O   GLU B  42       1.550   3.895  -7.172  1.00 53.03           O  
ATOM   2566  CG  GLU B  42       2.078   0.487  -5.234  1.00 53.03           C  
ATOM   2567  CD  GLU B  42       1.792   0.085  -3.799  1.00 53.03           C  
ATOM   2568  OE1 GLU B  42       1.076  -0.918  -3.578  1.00 53.03           O  
ATOM   2569  OE2 GLU B  42       2.287   0.780  -2.883  1.00 53.03           O  
ATOM   2570  N   SER B  43       1.394   2.074  -8.484  1.00 55.97           N  
ATOM   2571  CA  SER B  43       0.154   2.400  -9.180  1.00 55.97           C  
ATOM   2572  C   SER B  43      -0.872   1.280  -9.039  1.00 55.97           C  
ATOM   2573  CB  SER B  43       0.427   2.666 -10.664  1.00 55.97           C  
ATOM   2574  O   SER B  43      -0.606   0.137  -9.414  1.00 55.97           O  
ATOM   2575  OG  SER B  43       1.755   2.307 -11.000  1.00 55.97           O  
ATOM   2576  N   ARG B  44      -1.910   1.541  -8.430  1.00 54.28           N  
ATOM   2577  CA  ARG B  44      -2.965   0.551  -8.242  1.00 54.28           C  
ATOM   2578  C   ARG B  44      -4.289   1.043  -8.812  1.00 54.28           C  
ATOM   2579  CB  ARG B  44      -3.127   0.218  -6.754  1.00 54.28           C  
ATOM   2580  O   ARG B  44      -4.734   2.150  -8.500  1.00 54.28           O  
ATOM   2581  CG  ARG B  44      -2.059  -0.717  -6.211  1.00 54.28           C  
ATOM   2582  CD  ARG B  44      -2.316  -1.087  -4.758  1.00 54.28           C  
ATOM   2583  NE  ARG B  44      -1.211  -1.854  -4.191  1.00 54.28           N  
ATOM   2584  NH1 ARG B  44      -2.094  -1.945  -2.059  1.00 54.28           N  
ATOM   2585  NH2 ARG B  44      -0.078  -2.938  -2.512  1.00 54.28           N  
ATOM   2586  CZ  ARG B  44      -1.130  -2.244  -2.922  1.00 54.28           C  
ATOM   2587  N   VAL B  45      -4.863   0.257  -9.734  1.00 57.38           N  
ATOM   2588  CA  VAL B  45      -6.176   0.533 -10.312  1.00 57.38           C  
ATOM   2589  C   VAL B  45      -7.125  -0.623 -10.008  1.00 57.38           C  
ATOM   2590  CB  VAL B  45      -6.086   0.769 -11.836  1.00 57.38           C  
ATOM   2591  O   VAL B  45      -6.852  -1.770 -10.375  1.00 57.38           O  
ATOM   2592  CG1 VAL B  45      -7.469   1.043 -12.422  1.00 57.38           C  
ATOM   2593  CG2 VAL B  45      -5.133   1.923 -12.141  1.00 57.38           C  
ATOM   2594  N   GLN B  46      -8.109  -0.340  -9.180  1.00 53.44           N  
ATOM   2595  CA  GLN B  46      -9.117  -1.354  -8.883  1.00 53.44           C  
ATOM   2596  C   GLN B  46     -10.500  -0.918  -9.375  1.00 53.44           C  
ATOM   2597  CB  GLN B  46      -9.164  -1.650  -7.383  1.00 53.44           C  
ATOM   2598  O   GLN B  46     -10.938   0.199  -9.094  1.00 53.44           O  
ATOM   2599  CG  GLN B  46      -8.188  -2.734  -6.941  1.00 53.44           C  
ATOM   2600  CD  GLN B  46      -8.211  -2.967  -5.445  1.00 53.44           C  
ATOM   2601  NE2 GLN B  46      -7.320  -3.832  -4.965  1.00 53.44           N  
ATOM   2602  OE1 GLN B  46      -9.016  -2.371  -4.723  1.00 53.44           O  
ATOM   2603  N   GLY B  47     -11.133  -1.670 -10.469  1.00 51.25           N  
ATOM   2604  CA  GLY B  47     -12.461  -1.372 -10.984  1.00 51.25           C  
ATOM   2605  C   GLY B  47     -13.312  -2.611 -11.203  1.00 51.25           C  
ATOM   2606  O   GLY B  47     -12.805  -3.734 -11.133  1.00 51.25           O  
ATOM   2607  N   GLY B  48     -14.648  -2.490 -11.180  1.00 48.28           N  
ATOM   2608  CA  GLY B  48     -15.531  -3.557 -11.602  1.00 48.28           C  
ATOM   2609  C   GLY B  48     -15.492  -3.809 -13.102  1.00 48.28           C  
ATOM   2610  O   GLY B  48     -14.578  -4.473 -13.594  1.00 48.28           O  
ATOM   2611  N   GLU B  49     -16.484  -3.285 -13.789  1.00 53.84           N  
ATOM   2612  CA  GLU B  49     -16.516  -3.318 -15.250  1.00 53.84           C  
ATOM   2613  C   GLU B  49     -15.836  -2.092 -15.844  1.00 53.84           C  
ATOM   2614  CB  GLU B  49     -17.969  -3.412 -15.758  1.00 53.84           C  
ATOM   2615  O   GLU B  49     -16.219  -0.957 -15.539  1.00 53.84           O  
ATOM   2616  CG  GLU B  49     -18.562  -4.801 -15.633  1.00 53.84           C  
ATOM   2617  CD  GLU B  49     -20.000  -4.883 -16.141  1.00 53.84           C  
ATOM   2618  OE1 GLU B  49     -20.594  -5.980 -16.094  1.00 53.84           O  
ATOM   2619  OE2 GLU B  49     -20.516  -3.842 -16.609  1.00 53.84           O  
ATOM   2620  N   SER B  50     -14.766  -2.281 -16.438  1.00 53.88           N  
ATOM   2621  CA  SER B  50     -14.008  -1.167 -17.000  1.00 53.88           C  
ATOM   2622  C   SER B  50     -13.727  -1.381 -18.484  1.00 53.88           C  
ATOM   2623  CB  SER B  50     -12.695  -0.976 -16.250  1.00 53.88           C  
ATOM   2624  O   SER B  50     -13.734  -2.516 -18.969  1.00 53.88           O  
ATOM   2625  OG  SER B  50     -11.906  -2.152 -16.312  1.00 53.88           O  
ATOM   2626  N   GLY B  51     -13.836  -0.245 -19.250  1.00 57.66           N  
ATOM   2627  CA  GLY B  51     -13.328  -0.331 -20.625  1.00 57.66           C  
ATOM   2628  C   GLY B  51     -11.844  -0.627 -20.688  1.00 57.66           C  
ATOM   2629  O   GLY B  51     -11.258  -1.100 -19.719  1.00 57.66           O  
ATOM   2630  N   ALA B  52     -11.258  -0.377 -21.859  1.00 56.53           N  
ATOM   2631  CA  ALA B  52      -9.836  -0.619 -22.047  1.00 56.53           C  
ATOM   2632  C   ALA B  52      -9.000   0.174 -21.047  1.00 56.53           C  
ATOM   2633  CB  ALA B  52      -9.414  -0.263 -23.469  1.00 56.53           C  
ATOM   2634  O   ALA B  52      -9.289   1.346 -20.781  1.00 56.53           O  
ATOM   2635  N   GLN B  53      -8.180  -0.449 -20.359  1.00 60.53           N  
ATOM   2636  CA  GLN B  53      -7.305   0.148 -19.359  1.00 60.53           C  
ATOM   2637  C   GLN B  53      -5.848   0.120 -19.812  1.00 60.53           C  
ATOM   2638  CB  GLN B  53      -7.445  -0.574 -18.016  1.00 60.53           C  
ATOM   2639  O   GLN B  53      -5.348  -0.922 -20.250  1.00 60.53           O  
ATOM   2640  CG  GLN B  53      -8.812  -0.415 -17.375  1.00 60.53           C  
ATOM   2641  CD  GLN B  53      -8.922  -1.126 -16.031  1.00 60.53           C  
ATOM   2642  NE2 GLN B  53     -10.047  -0.935 -15.352  1.00 60.53           N  
ATOM   2643  OE1 GLN B  53      -8.008  -1.843 -15.625  1.00 60.53           O  
ATOM   2644  N   ARG B  54      -5.191   1.184 -19.906  1.00 63.22           N  
ATOM   2645  CA  ARG B  54      -3.760   1.275 -20.188  1.00 63.22           C  
ATOM   2646  C   ARG B  54      -3.016   1.921 -19.016  1.00 63.22           C  
ATOM   2647  CB  ARG B  54      -3.514   2.068 -21.469  1.00 63.22           C  
ATOM   2648  O   ARG B  54      -3.309   3.057 -18.641  1.00 63.22           O  
ATOM   2649  CG  ARG B  54      -2.070   2.037 -21.938  1.00 63.22           C  
ATOM   2650  CD  ARG B  54      -1.902   2.740 -23.281  1.00 63.22           C  
ATOM   2651  NE  ARG B  54      -0.501   2.795 -23.688  1.00 63.22           N  
ATOM   2652  NH1 ARG B  54      -0.865   4.203 -25.484  1.00 63.22           N  
ATOM   2653  NH2 ARG B  54       1.254   3.469 -25.000  1.00 63.22           N  
ATOM   2654  CZ  ARG B  54      -0.041   3.488 -24.719  1.00 63.22           C  
ATOM   2655  N   VAL B  55      -2.199   1.285 -18.453  1.00 63.16           N  
ATOM   2656  CA  VAL B  55      -1.344   1.765 -17.375  1.00 63.16           C  
ATOM   2657  C   VAL B  55       0.113   1.770 -17.828  1.00 63.16           C  
ATOM   2658  CB  VAL B  55      -1.498   0.904 -16.094  1.00 63.16           C  
ATOM   2659  O   VAL B  55       0.666   0.722 -18.172  1.00 63.16           O  
ATOM   2660  CG1 VAL B  55      -0.584   1.415 -14.984  1.00 63.16           C  
ATOM   2661  CG2 VAL B  55      -2.955   0.894 -15.633  1.00 63.16           C  
ATOM   2662  N   GLU B  56       0.674   2.881 -17.875  1.00 61.31           N  
ATOM   2663  CA  GLU B  56       2.072   3.031 -18.266  1.00 61.31           C  
ATOM   2664  C   GLU B  56       2.900   3.645 -17.141  1.00 61.31           C  
ATOM   2665  CB  GLU B  56       2.184   3.889 -19.531  1.00 61.31           C  
ATOM   2666  O   GLU B  56       2.578   4.727 -16.641  1.00 61.31           O  
ATOM   2667  CG  GLU B  56       3.436   3.613 -20.344  1.00 61.31           C  
ATOM   2668  CD  GLU B  56       3.500   4.426 -21.641  1.00 61.31           C  
ATOM   2669  OE1 GLU B  56       4.516   4.332 -22.359  1.00 61.31           O  
ATOM   2670  OE2 GLU B  56       2.529   5.160 -21.922  1.00 61.31           O  
ATOM   2671  N   SER B  57       3.949   3.014 -16.672  1.00 60.53           N  
ATOM   2672  CA  SER B  57       4.922   3.496 -15.688  1.00 60.53           C  
ATOM   2673  C   SER B  57       6.328   3.523 -16.281  1.00 60.53           C  
ATOM   2674  CB  SER B  57       4.902   2.621 -14.438  1.00 60.53           C  
ATOM   2675  O   SER B  57       6.844   2.492 -16.719  1.00 60.53           O  
ATOM   2676  OG  SER B  57       3.574   2.428 -13.977  1.00 60.53           O  
ATOM   2677  N   ARG B  58       6.859   4.629 -16.359  1.00 58.72           N  
ATOM   2678  CA  ARG B  58       8.211   4.789 -16.875  1.00 58.72           C  
ATOM   2679  C   ARG B  58       9.125   5.449 -15.852  1.00 58.72           C  
ATOM   2680  CB  ARG B  58       8.195   5.609 -18.172  1.00 58.72           C  
ATOM   2681  O   ARG B  58       8.828   6.547 -15.375  1.00 58.72           O  
ATOM   2682  CG  ARG B  58       7.727   4.832 -19.391  1.00 58.72           C  
ATOM   2683  CD  ARG B  58       7.805   5.672 -20.656  1.00 58.72           C  
ATOM   2684  NE  ARG B  58       7.203   4.984 -21.797  1.00 58.72           N  
ATOM   2685  NH1 ARG B  58       7.445   6.758 -23.266  1.00 58.72           N  
ATOM   2686  NH2 ARG B  58       6.488   4.801 -23.969  1.00 58.72           N  
ATOM   2687  CZ  ARG B  58       7.047   5.516 -23.000  1.00 58.72           C  
ATOM   2688  N   VAL B  59      10.148   4.863 -15.484  1.00 60.19           N  
ATOM   2689  CA  VAL B  59      11.164   5.379 -14.570  1.00 60.19           C  
ATOM   2690  C   VAL B  59      12.508   5.469 -15.289  1.00 60.19           C  
ATOM   2691  CB  VAL B  59      11.297   4.492 -13.312  1.00 60.19           C  
ATOM   2692  O   VAL B  59      13.023   4.461 -15.773  1.00 60.19           O  
ATOM   2693  CG1 VAL B  59      12.375   5.035 -12.375  1.00 60.19           C  
ATOM   2694  CG2 VAL B  59       9.953   4.398 -12.578  1.00 60.19           C  
ATOM   2695  N   GLN B  60      12.773   6.641 -15.492  1.00 57.59           N  
ATOM   2696  CA  GLN B  60      14.070   6.871 -16.109  1.00 57.59           C  
ATOM   2697  C   GLN B  60      15.023   7.570 -15.156  1.00 57.59           C  
ATOM   2698  CB  GLN B  60      13.914   7.691 -17.391  1.00 57.59           C  
ATOM   2699  O   GLN B  60      14.695   8.617 -14.594  1.00 57.59           O  
ATOM   2700  CG  GLN B  60      13.625   6.852 -18.625  1.00 57.59           C  
ATOM   2701  CD  GLN B  60      13.430   7.695 -19.875  1.00 57.59           C  
ATOM   2702  NE2 GLN B  60      13.055   7.051 -20.984  1.00 57.59           N  
ATOM   2703  OE1 GLN B  60      13.625   8.914 -19.859  1.00 57.59           O  
ATOM   2704  N   GLY B  61      16.219   6.855 -14.719  1.00 54.62           N  
ATOM   2705  CA  GLY B  61      17.219   7.441 -13.836  1.00 54.62           C  
ATOM   2706  C   GLY B  61      18.641   7.246 -14.336  1.00 54.62           C  
ATOM   2707  O   GLY B  61      18.891   6.414 -15.211  1.00 54.62           O  
ATOM   2708  N   GLY B  62      19.469   8.312 -14.094  1.00 57.12           N  
ATOM   2709  CA  GLY B  62      20.891   8.055 -14.258  1.00 57.12           C  
ATOM   2710  C   GLY B  62      21.453   7.090 -13.234  1.00 57.12           C  
ATOM   2711  O   GLY B  62      21.359   5.871 -13.391  1.00 57.12           O  
ATOM   2712  N   GLU B  63      21.984   7.637 -12.156  1.00 57.97           N  
ATOM   2713  CA  GLU B  63      22.406   6.844 -11.008  1.00 57.97           C  
ATOM   2714  C   GLU B  63      21.328   6.820  -9.930  1.00 57.97           C  
ATOM   2715  CB  GLU B  63      23.719   7.383 -10.438  1.00 57.97           C  
ATOM   2716  O   GLU B  63      20.938   7.867  -9.414  1.00 57.97           O  
ATOM   2717  CG  GLU B  63      24.953   6.977 -11.227  1.00 57.97           C  
ATOM   2718  CD  GLU B  63      26.250   7.504 -10.633  1.00 57.97           C  
ATOM   2719  OE1 GLU B  63      27.328   7.230 -11.203  1.00 57.97           O  
ATOM   2720  OE2 GLU B  63      26.188   8.188  -9.594  1.00 57.97           O  
ATOM   2721  N   SER B  64      20.828   5.680  -9.797  1.00 55.91           N  
ATOM   2722  CA  SER B  64      19.719   5.605  -8.852  1.00 55.91           C  
ATOM   2723  C   SER B  64      19.938   4.500  -7.828  1.00 55.91           C  
ATOM   2724  CB  SER B  64      18.406   5.375  -9.594  1.00 55.91           C  
ATOM   2725  O   SER B  64      20.703   3.559  -8.078  1.00 55.91           O  
ATOM   2726  OG  SER B  64      18.453   4.184 -10.367  1.00 55.91           O  
ATOM   2727  N   GLY B  65      19.484   4.727  -6.668  1.00 57.28           N  
ATOM   2728  CA  GLY B  65      19.438   3.631  -5.715  1.00 57.28           C  
ATOM   2729  C   GLY B  65      18.438   2.559  -6.086  1.00 57.28           C  
ATOM   2730  O   GLY B  65      18.047   2.443  -7.250  1.00 57.28           O  
ATOM   2731  N   ALA B  66      18.109   1.794  -5.094  1.00 57.59           N  
ATOM   2732  CA  ALA B  66      17.141   0.729  -5.336  1.00 57.59           C  
ATOM   2733  C   ALA B  66      15.805   1.299  -5.816  1.00 57.59           C  
ATOM   2734  CB  ALA B  66      16.922  -0.103  -4.070  1.00 57.59           C  
ATOM   2735  O   ALA B  66      15.336   2.318  -5.301  1.00 57.59           O  
ATOM   2736  N   GLN B  67      15.281   0.732  -6.836  1.00 60.06           N  
ATOM   2737  CA  GLN B  67      14.023   1.157  -7.445  1.00 60.06           C  
ATOM   2738  C   GLN B  67      12.977   0.048  -7.383  1.00 60.06           C  
ATOM   2739  CB  GLN B  67      14.250   1.585  -8.898  1.00 60.06           C  
ATOM   2740  O   GLN B  67      13.250  -1.092  -7.766  1.00 60.06           O  
ATOM   2741  CG  GLN B  67      15.133   2.816  -9.047  1.00 60.06           C  
ATOM   2742  CD  GLN B  67      15.320   3.238 -10.492  1.00 60.06           C  
ATOM   2743  NE2 GLN B  67      15.977   4.371 -10.695  1.00 60.06           N  
ATOM   2744  OE1 GLN B  67      14.867   2.551 -11.414  1.00 60.06           O  
ATOM   2745  N   ARG B  68      11.852   0.324  -6.820  1.00 65.62           N  
ATOM   2746  CA  ARG B  68      10.719  -0.596  -6.832  1.00 65.62           C  
ATOM   2747  C   ARG B  68       9.516   0.027  -7.535  1.00 65.62           C  
ATOM   2748  CB  ARG B  68      10.344  -1.002  -5.406  1.00 65.62           C  
ATOM   2749  O   ARG B  68       9.023   1.076  -7.117  1.00 65.62           O  
ATOM   2750  CG  ARG B  68       9.305  -2.115  -5.340  1.00 65.62           C  
ATOM   2751  CD  ARG B  68       9.055  -2.559  -3.904  1.00 65.62           C  
ATOM   2752  NE  ARG B  68       7.957  -3.523  -3.826  1.00 65.62           N  
ATOM   2753  NH1 ARG B  68       7.898  -3.578  -1.517  1.00 65.62           N  
ATOM   2754  NH2 ARG B  68       6.441  -4.859  -2.738  1.00 65.62           N  
ATOM   2755  CZ  ARG B  68       7.434  -3.984  -2.693  1.00 65.62           C  
ATOM   2756  N   VAL B  69       9.125  -0.550  -8.562  1.00 63.78           N  
ATOM   2757  CA  VAL B  69       7.957  -0.121  -9.328  1.00 63.78           C  
ATOM   2758  C   VAL B  69       6.879  -1.202  -9.273  1.00 63.78           C  
ATOM   2759  CB  VAL B  69       8.320   0.199 -10.797  1.00 63.78           C  
ATOM   2760  O   VAL B  69       7.105  -2.334  -9.711  1.00 63.78           O  
ATOM   2761  CG1 VAL B  69       7.086   0.634 -11.578  1.00 63.78           C  
ATOM   2762  CG2 VAL B  69       9.406   1.278 -10.852  1.00 63.78           C  
ATOM   2763  N   GLU B  70       5.785  -0.846  -8.695  1.00 63.22           N  
ATOM   2764  CA  GLU B  70       4.664  -1.776  -8.617  1.00 63.22           C  
ATOM   2765  C   GLU B  70       3.428  -1.212  -9.312  1.00 63.22           C  
ATOM   2766  CB  GLU B  70       4.336  -2.105  -7.156  1.00 63.22           C  
ATOM   2767  O   GLU B  70       2.973  -0.114  -8.984  1.00 63.22           O  
ATOM   2768  CG  GLU B  70       3.592  -3.420  -6.973  1.00 63.22           C  
ATOM   2769  CD  GLU B  70       3.328  -3.762  -5.516  1.00 63.22           C  
ATOM   2770  OE1 GLU B  70       2.600  -4.742  -5.246  1.00 63.22           O  
ATOM   2771  OE2 GLU B  70       3.855  -3.043  -4.637  1.00 63.22           O  
ATOM   2772  N   SER B  71       2.883  -1.931 -10.250  1.00 62.66           N  
ATOM   2773  CA  SER B  71       1.646  -1.609 -10.953  1.00 62.66           C  
ATOM   2774  C   SER B  71       0.631  -2.740 -10.836  1.00 62.66           C  
ATOM   2775  CB  SER B  71       1.927  -1.322 -12.430  1.00 62.66           C  
ATOM   2776  O   SER B  71       0.898  -3.869 -11.250  1.00 62.66           O  
ATOM   2777  OG  SER B  71       2.988  -0.393 -12.570  1.00 62.66           O  
ATOM   2778  N   ARG B  72      -0.433  -2.453 -10.227  1.00 62.47           N  
ATOM   2779  CA  ARG B  72      -1.473  -3.461 -10.047  1.00 62.47           C  
ATOM   2780  C   ARG B  72      -2.801  -2.988 -10.625  1.00 62.47           C  
ATOM   2781  CB  ARG B  72      -1.639  -3.799  -8.562  1.00 62.47           C  
ATOM   2782  O   ARG B  72      -3.281  -1.903 -10.289  1.00 62.47           O  
ATOM   2783  CG  ARG B  72      -0.525  -4.668  -8.000  1.00 62.47           C  
ATOM   2784  CD  ARG B  72      -0.789  -5.059  -6.555  1.00 62.47           C  
ATOM   2785  NE  ARG B  72       0.361  -5.730  -5.961  1.00 62.47           N  
ATOM   2786  NH1 ARG B  72      -0.568  -5.902  -3.852  1.00 62.47           N  
ATOM   2787  NH2 ARG B  72       1.533  -6.723  -4.250  1.00 62.47           N  
ATOM   2788  CZ  ARG B  72       0.439  -6.117  -4.688  1.00 62.47           C  
ATOM   2789  N   VAL B  73      -3.408  -3.783 -11.453  1.00 62.78           N  
ATOM   2790  CA  VAL B  73      -4.723  -3.537 -12.039  1.00 62.78           C  
ATOM   2791  C   VAL B  73      -5.664  -4.691 -11.703  1.00 62.78           C  
ATOM   2792  CB  VAL B  73      -4.637  -3.354 -13.570  1.00 62.78           C  
ATOM   2793  O   VAL B  73      -5.375  -5.848 -12.016  1.00 62.78           O  
ATOM   2794  CG1 VAL B  73      -6.031  -3.160 -14.172  1.00 62.78           C  
ATOM   2795  CG2 VAL B  73      -3.734  -2.170 -13.914  1.00 62.78           C  
ATOM   2796  N   GLN B  74      -6.570  -4.355 -10.891  1.00 59.41           N  
ATOM   2797  CA  GLN B  74      -7.582  -5.352 -10.555  1.00 59.41           C  
ATOM   2798  C   GLN B  74      -8.953  -4.941 -11.094  1.00 59.41           C  
ATOM   2799  CB  GLN B  74      -7.652  -5.566  -9.047  1.00 59.41           C  
ATOM   2800  O   GLN B  74      -9.414  -3.830 -10.836  1.00 59.41           O  
ATOM   2801  CG  GLN B  74      -6.645  -6.578  -8.516  1.00 59.41           C  
ATOM   2802  CD  GLN B  74      -6.691  -6.723  -7.008  1.00 59.41           C  
ATOM   2803  NE2 GLN B  74      -5.766  -7.508  -6.461  1.00 59.41           N  
ATOM   2804  OE1 GLN B  74      -7.547  -6.137  -6.340  1.00 59.41           O  
ATOM   2805  N   GLY B  75      -9.594  -5.773 -12.094  1.00 54.69           N  
ATOM   2806  CA  GLY B  75     -10.898  -5.488 -12.664  1.00 54.69           C  
ATOM   2807  C   GLY B  75     -11.805  -6.699 -12.703  1.00 54.69           C  
ATOM   2808  O   GLY B  75     -11.352  -7.836 -12.555  1.00 54.69           O  
ATOM   2809  N   GLY B  76     -13.148  -6.414 -12.547  1.00 57.84           N  
ATOM   2810  CA  GLY B  76     -14.086  -7.473 -12.891  1.00 57.84           C  
ATOM   2811  C   GLY B  76     -14.125  -7.770 -14.383  1.00 57.84           C  
ATOM   2812  O   GLY B  76     -13.281  -8.508 -14.891  1.00 57.84           O  
ATOM   2813  N   GLU B  77     -15.070  -7.242 -15.016  1.00 60.78           N  
ATOM   2814  CA  GLU B  77     -15.133  -7.273 -16.469  1.00 60.78           C  
ATOM   2815  C   GLU B  77     -14.484  -6.031 -17.078  1.00 60.78           C  
ATOM   2816  CB  GLU B  77     -16.578  -7.398 -16.953  1.00 60.78           C  
ATOM   2817  O   GLU B  77     -14.906  -4.906 -16.797  1.00 60.78           O  
ATOM   2818  CG  GLU B  77     -17.156  -8.797 -16.797  1.00 60.78           C  
ATOM   2819  CD  GLU B  77     -18.594  -8.906 -17.297  1.00 60.78           C  
ATOM   2820  OE1 GLU B  77     -19.188 -10.008 -17.203  1.00 60.78           O  
ATOM   2821  OE2 GLU B  77     -19.125  -7.887 -17.781  1.00 60.78           O  
ATOM   2822  N   SER B  78     -13.414  -6.281 -17.734  1.00 60.03           N  
ATOM   2823  CA  SER B  78     -12.680  -5.141 -18.281  1.00 60.03           C  
ATOM   2824  C   SER B  78     -12.375  -5.336 -19.766  1.00 60.03           C  
ATOM   2825  CB  SER B  78     -11.383  -4.922 -17.500  1.00 60.03           C  
ATOM   2826  O   SER B  78     -12.383  -6.465 -20.266  1.00 60.03           O  
ATOM   2827  OG  SER B  78     -10.570  -6.082 -17.547  1.00 60.03           O  
ATOM   2828  N   GLY B  79     -12.398  -4.156 -20.500  1.00 64.50           N  
ATOM   2829  CA  GLY B  79     -11.852  -4.223 -21.859  1.00 64.50           C  
ATOM   2830  C   GLY B  79     -10.383  -4.594 -21.891  1.00 64.50           C  
ATOM   2831  O   GLY B  79      -9.852  -5.145 -20.922  1.00 64.50           O  
ATOM   2832  N   ALA B  80      -9.789  -4.367 -22.984  1.00 63.22           N  
ATOM   2833  CA  ALA B  80      -8.359  -4.648 -23.141  1.00 63.22           C  
ATOM   2834  C   ALA B  80      -7.539  -3.918 -22.078  1.00 63.22           C  
ATOM   2835  CB  ALA B  80      -7.887  -4.258 -24.547  1.00 63.22           C  
ATOM   2836  O   ALA B  80      -7.828  -2.766 -21.750  1.00 63.22           O  
ATOM   2837  N   GLN B  81      -6.707  -4.605 -21.500  1.00 64.44           N  
ATOM   2838  CA  GLN B  81      -5.836  -4.055 -20.469  1.00 64.44           C  
ATOM   2839  C   GLN B  81      -4.375  -4.086 -20.906  1.00 64.44           C  
ATOM   2840  CB  GLN B  81      -6.008  -4.824 -19.156  1.00 64.44           C  
ATOM   2841  O   GLN B  81      -3.881  -5.121 -21.359  1.00 64.44           O  
ATOM   2842  CG  GLN B  81      -7.395  -4.691 -18.531  1.00 64.44           C  
ATOM   2843  CD  GLN B  81      -7.551  -5.504 -17.266  1.00 64.44           C  
ATOM   2844  NE2 GLN B  81      -8.633  -5.258 -16.531  1.00 64.44           N  
ATOM   2845  OE1 GLN B  81      -6.707  -6.344 -16.938  1.00 64.44           O  
ATOM   2846  N   ARG B  82      -3.723  -3.012 -20.891  1.00 69.75           N  
ATOM   2847  CA  ARG B  82      -2.299  -2.906 -21.188  1.00 69.75           C  
ATOM   2848  C   ARG B  82      -1.544  -2.266 -20.031  1.00 69.75           C  
ATOM   2849  CB  ARG B  82      -2.072  -2.100 -22.469  1.00 69.75           C  
ATOM   2850  O   ARG B  82      -1.868  -1.150 -19.609  1.00 69.75           O  
ATOM   2851  CG  ARG B  82      -0.635  -2.123 -22.969  1.00 69.75           C  
ATOM   2852  CD  ARG B  82      -0.489  -1.408 -24.297  1.00 69.75           C  
ATOM   2853  NE  ARG B  82       0.906  -1.337 -24.734  1.00 69.75           N  
ATOM   2854  NH1 ARG B  82       0.502   0.040 -26.531  1.00 69.75           N  
ATOM   2855  NH2 ARG B  82       2.637  -0.656 -26.078  1.00 69.75           N  
ATOM   2856  CZ  ARG B  82       1.346  -0.651 -25.781  1.00 69.75           C  
ATOM   2857  N   VAL B  83      -0.692  -2.936 -19.531  1.00 69.69           N  
ATOM   2858  CA  VAL B  83       0.187  -2.447 -18.469  1.00 69.69           C  
ATOM   2859  C   VAL B  83       1.633  -2.436 -18.969  1.00 69.69           C  
ATOM   2860  CB  VAL B  83       0.068  -3.307 -17.188  1.00 69.69           C  
ATOM   2861  O   VAL B  83       2.174  -3.477 -19.344  1.00 69.69           O  
ATOM   2862  CG1 VAL B  83       1.025  -2.805 -16.109  1.00 69.69           C  
ATOM   2863  CG2 VAL B  83      -1.371  -3.301 -16.688  1.00 69.69           C  
ATOM   2864  N   GLU B  84       2.203  -1.309 -18.969  1.00 67.69           N  
ATOM   2865  CA  GLU B  84       3.596  -1.141 -19.375  1.00 67.69           C  
ATOM   2866  C   GLU B  84       4.422  -0.506 -18.266  1.00 67.69           C  
ATOM   2867  CB  GLU B  84       3.686  -0.293 -20.656  1.00 67.69           C  
ATOM   2868  O   GLU B  84       4.094   0.580 -17.781  1.00 67.69           O  
ATOM   2869  CG  GLU B  84       4.969  -0.504 -21.438  1.00 67.69           C  
ATOM   2870  CD  GLU B  84       5.020   0.299 -22.734  1.00 67.69           C  
ATOM   2871  OE1 GLU B  84       6.070   0.292 -23.406  1.00 67.69           O  
ATOM   2872  OE2 GLU B  84       4.000   0.941 -23.062  1.00 67.69           O  
ATOM   2873  N   SER B  85       5.465  -1.141 -17.797  1.00 68.19           N  
ATOM   2874  CA  SER B  85       6.426  -0.639 -16.828  1.00 68.19           C  
ATOM   2875  C   SER B  85       7.844  -0.655 -17.391  1.00 68.19           C  
ATOM   2876  CB  SER B  85       6.367  -1.468 -15.539  1.00 68.19           C  
ATOM   2877  O   SER B  85       8.359  -1.713 -17.750  1.00 68.19           O  
ATOM   2878  OG  SER B  85       5.031  -1.582 -15.078  1.00 68.19           O  
ATOM   2879  N   ARG B  86       8.383   0.469 -17.484  1.00 65.56           N  
ATOM   2880  CA  ARG B  86       9.742   0.590 -18.016  1.00 65.56           C  
ATOM   2881  C   ARG B  86      10.656   1.285 -17.000  1.00 65.56           C  
ATOM   2882  CB  ARG B  86       9.742   1.354 -19.328  1.00 65.56           C  
ATOM   2883  O   ARG B  86      10.359   2.393 -16.547  1.00 65.56           O  
ATOM   2884  CG  ARG B  86       9.242   0.537 -20.516  1.00 65.56           C  
ATOM   2885  CD  ARG B  86       9.336   1.315 -21.828  1.00 65.56           C  
ATOM   2886  NE  ARG B  86       8.688   0.606 -22.922  1.00 65.56           N  
ATOM   2887  NH1 ARG B  86       9.062   2.264 -24.484  1.00 65.56           N  
ATOM   2888  NH2 ARG B  86       7.965   0.344 -25.078  1.00 65.56           N  
ATOM   2889  CZ  ARG B  86       8.578   1.073 -24.156  1.00 65.56           C  
ATOM   2890  N   VAL B  87      11.711   0.695 -16.703  1.00 66.88           N  
ATOM   2891  CA  VAL B  87      12.742   1.251 -15.828  1.00 66.88           C  
ATOM   2892  C   VAL B  87      14.062   1.324 -16.578  1.00 66.88           C  
ATOM   2893  CB  VAL B  87      12.898   0.417 -14.539  1.00 66.88           C  
ATOM   2894  O   VAL B  87      14.570   0.306 -17.047  1.00 66.88           O  
ATOM   2895  CG1 VAL B  87      14.023   0.986 -13.664  1.00 66.88           C  
ATOM   2896  CG2 VAL B  87      11.586   0.372 -13.758  1.00 66.88           C  
ATOM   2897  N   GLN B  88      14.328   2.525 -16.797  1.00 63.25           N  
ATOM   2898  CA  GLN B  88      15.617   2.746 -17.438  1.00 63.25           C  
ATOM   2899  C   GLN B  88      16.594   3.477 -16.516  1.00 63.25           C  
ATOM   2900  CB  GLN B  88      15.430   3.535 -18.734  1.00 63.25           C  
ATOM   2901  O   GLN B  88      16.250   4.527 -15.961  1.00 63.25           O  
ATOM   2902  CG  GLN B  88      15.117   2.666 -19.953  1.00 63.25           C  
ATOM   2903  CD  GLN B  88      14.875   3.479 -21.203  1.00 63.25           C  
ATOM   2904  NE2 GLN B  88      14.430   2.811 -22.266  1.00 63.25           N  
ATOM   2905  OE1 GLN B  88      15.078   4.695 -21.234  1.00 63.25           O  
ATOM   2906  N   GLY B  89      17.781   2.787 -16.172  1.00 58.59           N  
ATOM   2907  CA  GLY B  89      18.781   3.402 -15.312  1.00 58.59           C  
ATOM   2908  C   GLY B  89      20.203   3.225 -15.828  1.00 58.59           C  
ATOM   2909  O   GLY B  89      20.438   2.383 -16.703  1.00 58.59           O  
ATOM   2910  N   GLY B  90      21.016   4.289 -15.562  1.00 63.97           N  
ATOM   2911  CA  GLY B  90      22.438   4.047 -15.750  1.00 63.97           C  
ATOM   2912  C   GLY B  90      23.016   3.086 -14.727  1.00 63.97           C  
ATOM   2913  O   GLY B  90      22.953   1.868 -14.906  1.00 63.97           O  
ATOM   2914  N   GLU B  91      23.453   3.637 -13.664  1.00 66.25           N  
ATOM   2915  CA  GLU B  91      23.875   2.852 -12.508  1.00 66.25           C  
ATOM   2916  C   GLU B  91      22.797   2.867 -11.414  1.00 66.25           C  
ATOM   2917  CB  GLU B  91      25.203   3.375 -11.945  1.00 66.25           C  
ATOM   2918  O   GLU B  91      22.453   3.932 -10.906  1.00 66.25           O  
ATOM   2919  CG  GLU B  91      26.406   2.965 -12.766  1.00 66.25           C  
ATOM   2920  CD  GLU B  91      27.719   3.459 -12.180  1.00 66.25           C  
ATOM   2921  OE1 GLU B  91      28.797   3.188 -12.773  1.00 66.25           O  
ATOM   2922  OE2 GLU B  91      27.688   4.125 -11.117  1.00 66.25           O  
ATOM   2923  N   SER B  92      22.312   1.686 -11.273  1.00 61.59           N  
ATOM   2924  CA  SER B  92      21.203   1.651 -10.320  1.00 61.59           C  
ATOM   2925  C   SER B  92      21.391   0.536  -9.297  1.00 61.59           C  
ATOM   2926  CB  SER B  92      19.875   1.467 -11.055  1.00 61.59           C  
ATOM   2927  O   SER B  92      22.141  -0.408  -9.531  1.00 61.59           O  
ATOM   2928  OG  SER B  92      19.891   0.278 -11.828  1.00 61.59           O  
ATOM   2929  N   GLY B  93      20.875   0.783  -8.141  1.00 63.72           N  
ATOM   2930  CA  GLY B  93      20.766  -0.321  -7.199  1.00 63.72           C  
ATOM   2931  C   GLY B  93      19.812  -1.406  -7.656  1.00 63.72           C  
ATOM   2932  O   GLY B  93      19.547  -1.542  -8.852  1.00 63.72           O  
ATOM   2933  N   ALA B  94      19.469  -2.193  -6.719  1.00 63.47           N  
ATOM   2934  CA  ALA B  94      18.531  -3.264  -7.031  1.00 63.47           C  
ATOM   2935  C   ALA B  94      17.234  -2.701  -7.613  1.00 63.47           C  
ATOM   2936  CB  ALA B  94      18.234  -4.094  -5.785  1.00 63.47           C  
ATOM   2937  O   ALA B  94      16.750  -1.653  -7.172  1.00 63.47           O  
ATOM   2938  N   GLN B  95      16.781  -3.342  -8.641  1.00 64.44           N  
ATOM   2939  CA  GLN B  95      15.555  -2.936  -9.312  1.00 64.44           C  
ATOM   2940  C   GLN B  95      14.500  -4.039  -9.250  1.00 64.44           C  
ATOM   2941  CB  GLN B  95      15.836  -2.564 -10.773  1.00 64.44           C  
ATOM   2942  O   GLN B  95      14.781  -5.195  -9.578  1.00 64.44           O  
ATOM   2943  CG  GLN B  95      16.734  -1.339 -10.930  1.00 64.44           C  
ATOM   2944  CD  GLN B  95      17.047  -1.033 -12.383  1.00 64.44           C  
ATOM   2945  NE2 GLN B  95      17.531   0.181 -12.641  1.00 64.44           N  
ATOM   2946  OE1 GLN B  95      16.875  -1.883 -13.266  1.00 64.44           O  
ATOM   2947  N   ARG B  96      13.336  -3.701  -8.734  1.00 70.75           N  
ATOM   2948  CA  ARG B  96      12.203  -4.617  -8.711  1.00 70.75           C  
ATOM   2949  C   ARG B  96      11.000  -4.012  -9.430  1.00 70.75           C  
ATOM   2950  CB  ARG B  96      11.828  -4.977  -7.273  1.00 70.75           C  
ATOM   2951  O   ARG B  96      10.523  -2.936  -9.062  1.00 70.75           O  
ATOM   2952  CG  ARG B  96      10.805  -6.098  -7.168  1.00 70.75           C  
ATOM   2953  CD  ARG B  96      10.555  -6.496  -5.719  1.00 70.75           C  
ATOM   2954  NE  ARG B  96       9.469  -7.461  -5.605  1.00 70.75           N  
ATOM   2955  NH1 ARG B  96       9.359  -7.375  -3.299  1.00 70.75           N  
ATOM   2956  NH2 ARG B  96       7.938  -8.742  -4.469  1.00 70.75           N  
ATOM   2957  CZ  ARG B  96       8.922  -7.859  -4.457  1.00 70.75           C  
ATOM   2958  N   VAL B  97      10.625  -4.656 -10.445  1.00 70.56           N  
ATOM   2959  CA  VAL B  97       9.445  -4.258 -11.203  1.00 70.56           C  
ATOM   2960  C   VAL B  97       8.383  -5.352 -11.109  1.00 70.56           C  
ATOM   2961  CB  VAL B  97       9.789  -3.971 -12.680  1.00 70.56           C  
ATOM   2962  O   VAL B  97       8.617  -6.492 -11.500  1.00 70.56           O  
ATOM   2963  CG1 VAL B  97       8.523  -3.600 -13.461  1.00 70.56           C  
ATOM   2964  CG2 VAL B  97      10.828  -2.857 -12.781  1.00 70.56           C  
ATOM   2965  N   GLU B  98       7.273  -4.969 -10.516  1.00 69.81           N  
ATOM   2966  CA  GLU B  98       6.145  -5.887 -10.406  1.00 69.81           C  
ATOM   2967  C   GLU B  98       4.910  -5.336 -11.117  1.00 69.81           C  
ATOM   2968  CB  GLU B  98       5.820  -6.172  -8.938  1.00 69.81           C  
ATOM   2969  O   GLU B  98       4.453  -4.230 -10.812  1.00 69.81           O  
ATOM   2970  CG  GLU B  98       5.055  -7.469  -8.719  1.00 69.81           C  
ATOM   2971  CD  GLU B  98       4.793  -7.766  -7.246  1.00 69.81           C  
ATOM   2972  OE1 GLU B  98       4.078  -8.750  -6.945  1.00 69.81           O  
ATOM   2973  OE2 GLU B  98       5.309  -7.012  -6.391  1.00 69.81           O  
ATOM   2974  N   SER B  99       4.391  -6.059 -12.070  1.00 70.00           N  
ATOM   2975  CA  SER B  99       3.160  -5.742 -12.789  1.00 70.00           C  
ATOM   2976  C   SER B  99       2.145  -6.871 -12.672  1.00 70.00           C  
ATOM   2977  CB  SER B  99       3.455  -5.461 -14.258  1.00 70.00           C  
ATOM   2978  O   SER B  99       2.410  -8.000 -13.094  1.00 70.00           O  
ATOM   2979  OG  SER B  99       4.516  -4.531 -14.391  1.00 70.00           O  
ATOM   2980  N   ARG B 100       1.029  -6.539 -12.055  1.00 67.75           N  
ATOM   2981  CA  ARG B 100      -0.009  -7.547 -11.859  1.00 67.75           C  
ATOM   2982  C   ARG B 100      -1.337  -7.086 -12.445  1.00 67.75           C  
ATOM   2983  CB  ARG B 100      -0.180  -7.859 -10.367  1.00 67.75           C  
ATOM   2984  O   ARG B 100      -1.798  -5.980 -12.164  1.00 67.75           O  
ATOM   2985  CG  ARG B 100       0.926  -8.727  -9.789  1.00 67.75           C  
ATOM   2986  CD  ARG B 100       0.656  -9.094  -8.336  1.00 67.75           C  
ATOM   2987  NE  ARG B 100       1.807  -9.750  -7.723  1.00 67.75           N  
ATOM   2988  NH1 ARG B 100       0.896  -9.820  -5.602  1.00 67.75           N  
ATOM   2989  NH2 ARG B 100       2.990 -10.672  -5.984  1.00 67.75           N  
ATOM   2990  CZ  ARG B 100       1.895 -10.078  -6.438  1.00 67.75           C  
ATOM   2991  N   VAL B 101      -1.905  -7.961 -13.258  1.00 68.75           N  
ATOM   2992  CA  VAL B 101      -3.229  -7.734 -13.828  1.00 68.75           C  
ATOM   2993  C   VAL B 101      -4.160  -8.891 -13.453  1.00 68.75           C  
ATOM   2994  CB  VAL B 101      -3.164  -7.582 -15.359  1.00 68.75           C  
ATOM   2995  O   VAL B 101      -3.869 -10.047 -13.742  1.00 68.75           O  
ATOM   2996  CG1 VAL B 101      -4.566  -7.441 -15.953  1.00 68.75           C  
ATOM   2997  CG2 VAL B 101      -2.301  -6.383 -15.742  1.00 68.75           C  
ATOM   2998  N   GLN B 102      -5.105  -8.484 -12.586  1.00 64.44           N  
ATOM   2999  CA  GLN B 102      -6.117  -9.469 -12.211  1.00 64.44           C  
ATOM   3000  C   GLN B 102      -7.492  -9.062 -12.734  1.00 64.44           C  
ATOM   3001  CB  GLN B 102      -6.160  -9.648 -10.695  1.00 64.44           C  
ATOM   3002  O   GLN B 102      -7.957  -7.949 -12.469  1.00 64.44           O  
ATOM   3003  CG  GLN B 102      -5.191 -10.703 -10.172  1.00 64.44           C  
ATOM   3004  CD  GLN B 102      -5.199 -10.805  -8.656  1.00 64.44           C  
ATOM   3005  NE2 GLN B 102      -4.293 -11.609  -8.117  1.00 64.44           N  
ATOM   3006  OE1 GLN B 102      -6.012 -10.164  -7.984  1.00 64.44           O  
ATOM   3007  N   GLY B 103      -8.141  -9.906 -13.656  1.00 58.25           N  
ATOM   3008  CA  GLY B 103      -9.453  -9.617 -14.211  1.00 58.25           C  
ATOM   3009  C   GLY B 103     -10.383 -10.820 -14.211  1.00 58.25           C  
ATOM   3010  O   GLY B 103      -9.938 -11.953 -14.047  1.00 58.25           O  
ATOM   3011  N   GLY B 104     -11.695 -10.516 -14.023  1.00 64.06           N  
ATOM   3012  CA  GLY B 104     -12.656 -11.555 -14.344  1.00 64.06           C  
ATOM   3013  C   GLY B 104     -12.727 -11.875 -15.820  1.00 64.06           C  
ATOM   3014  O   GLY B 104     -11.914 -12.648 -16.328  1.00 64.06           O  
ATOM   3015  N   GLU B 105     -13.617 -11.297 -16.438  1.00 68.00           N  
ATOM   3016  CA  GLU B 105     -13.688 -11.320 -17.906  1.00 68.00           C  
ATOM   3017  C   GLU B 105     -13.062 -10.062 -18.500  1.00 68.00           C  
ATOM   3018  CB  GLU B 105     -15.133 -11.461 -18.375  1.00 68.00           C  
ATOM   3019  O   GLU B 105     -13.516  -8.945 -18.234  1.00 68.00           O  
ATOM   3020  CG  GLU B 105     -15.703 -12.867 -18.203  1.00 68.00           C  
ATOM   3021  CD  GLU B 105     -17.125 -13.000 -18.703  1.00 68.00           C  
ATOM   3022  OE1 GLU B 105     -17.719 -14.102 -18.562  1.00 68.00           O  
ATOM   3023  OE2 GLU B 105     -17.672 -12.000 -19.219  1.00 68.00           O  
ATOM   3024  N   SER B 106     -11.945 -10.352 -19.172  1.00 65.12           N  
ATOM   3025  CA  SER B 106     -11.242  -9.195 -19.703  1.00 65.12           C  
ATOM   3026  C   SER B 106     -10.891  -9.398 -21.188  1.00 65.12           C  
ATOM   3027  CB  SER B 106      -9.969  -8.922 -18.906  1.00 65.12           C  
ATOM   3028  O   SER B 106     -10.891 -10.523 -21.672  1.00 65.12           O  
ATOM   3029  OG  SER B 106      -9.125 -10.062 -18.906  1.00 65.12           O  
ATOM   3030  N   GLY B 107     -10.859  -8.195 -21.891  1.00 69.75           N  
ATOM   3031  CA  GLY B 107     -10.289  -8.258 -23.234  1.00 69.75           C  
ATOM   3032  C   GLY B 107      -8.836  -8.680 -23.250  1.00 69.75           C  
ATOM   3033  O   GLY B 107      -8.359  -9.312 -22.297  1.00 69.75           O  
ATOM   3034  N   ALA B 108      -8.281  -8.469 -24.328  1.00 68.19           N  
ATOM   3035  CA  ALA B 108      -6.863  -8.781 -24.453  1.00 68.19           C  
ATOM   3036  C   ALA B 108      -6.043  -8.102 -23.359  1.00 68.19           C  
ATOM   3037  CB  ALA B 108      -6.352  -8.359 -25.828  1.00 68.19           C  
ATOM   3038  O   ALA B 108      -6.324  -6.961 -22.984  1.00 68.19           O  
ATOM   3039  N   GLN B 109      -5.188  -8.859 -22.797  1.00 67.81           N  
ATOM   3040  CA  GLN B 109      -4.309  -8.352 -21.750  1.00 67.81           C  
ATOM   3041  C   GLN B 109      -2.850  -8.375 -22.203  1.00 67.81           C  
ATOM   3042  CB  GLN B 109      -4.473  -9.164 -20.469  1.00 67.81           C  
ATOM   3043  O   GLN B 109      -2.365  -9.391 -22.703  1.00 67.81           O  
ATOM   3044  CG  GLN B 109      -5.859  -9.055 -19.844  1.00 67.81           C  
ATOM   3045  CD  GLN B 109      -6.027  -9.945 -18.641  1.00 67.81           C  
ATOM   3046  NE2 GLN B 109      -7.043  -9.664 -17.828  1.00 67.81           N  
ATOM   3047  OE1 GLN B 109      -5.254 -10.883 -18.422  1.00 67.81           O  
ATOM   3048  N   ARG B 110      -2.178  -7.242 -22.125  1.00 73.19           N  
ATOM   3049  CA  ARG B 110      -0.760  -7.117 -22.453  1.00 73.19           C  
ATOM   3050  C   ARG B 110       0.009  -6.504 -21.281  1.00 73.19           C  
ATOM   3051  CB  ARG B 110      -0.562  -6.270 -23.703  1.00 73.19           C  
ATOM   3052  O   ARG B 110      -0.322  -5.410 -20.812  1.00 73.19           O  
ATOM   3053  CG  ARG B 110       0.866  -6.262 -24.219  1.00 73.19           C  
ATOM   3054  CD  ARG B 110       0.982  -5.504 -25.547  1.00 73.19           C  
ATOM   3055  NE  ARG B 110       2.371  -5.406 -25.984  1.00 73.19           N  
ATOM   3056  NH1 ARG B 110       1.934  -3.920 -27.703  1.00 73.19           N  
ATOM   3057  NH2 ARG B 110       4.074  -4.641 -27.312  1.00 73.19           N  
ATOM   3058  CZ  ARG B 110       2.791  -4.656 -27.000  1.00 73.19           C  
ATOM   3059  N   VAL B 111       0.879  -7.207 -20.812  1.00 71.62           N  
ATOM   3060  CA  VAL B 111       1.771  -6.738 -19.750  1.00 71.62           C  
ATOM   3061  C   VAL B 111       3.211  -6.719 -20.266  1.00 71.62           C  
ATOM   3062  CB  VAL B 111       1.668  -7.621 -18.500  1.00 71.62           C  
ATOM   3063  O   VAL B 111       3.738  -7.750 -20.688  1.00 71.62           O  
ATOM   3064  CG1 VAL B 111       2.666  -7.164 -17.438  1.00 71.62           C  
ATOM   3065  CG2 VAL B 111       0.244  -7.594 -17.938  1.00 71.62           C  
ATOM   3066  N   GLU B 112       3.750  -5.566 -20.250  1.00 72.62           N  
ATOM   3067  CA  GLU B 112       5.137  -5.375 -20.656  1.00 72.62           C  
ATOM   3068  C   GLU B 112       5.965  -4.766 -19.531  1.00 72.62           C  
ATOM   3069  CB  GLU B 112       5.215  -4.488 -21.906  1.00 72.62           C  
ATOM   3070  O   GLU B 112       5.637  -3.693 -19.031  1.00 72.62           O  
ATOM   3071  CG  GLU B 112       6.410  -4.785 -22.797  1.00 72.62           C  
ATOM   3072  CD  GLU B 112       6.457  -3.918 -24.047  1.00 72.62           C  
ATOM   3073  OE1 GLU B 112       7.438  -4.016 -24.828  1.00 72.62           O  
ATOM   3074  OE2 GLU B 112       5.504  -3.135 -24.266  1.00 72.62           O  
ATOM   3075  N   SER B 113       6.957  -5.406 -19.062  1.00 70.94           N  
ATOM   3076  CA  SER B 113       7.918  -4.934 -18.078  1.00 70.94           C  
ATOM   3077  C   SER B 113       9.336  -4.934 -18.641  1.00 70.94           C  
ATOM   3078  CB  SER B 113       7.859  -5.797 -16.812  1.00 70.94           C  
ATOM   3079  O   SER B 113       9.852  -5.977 -19.031  1.00 70.94           O  
ATOM   3080  OG  SER B 113       6.523  -5.930 -16.359  1.00 70.94           O  
ATOM   3081  N   ARG B 114       9.891  -3.777 -18.688  1.00 68.31           N  
ATOM   3082  CA  ARG B 114      11.242  -3.635 -19.234  1.00 68.31           C  
ATOM   3083  C   ARG B 114      12.164  -2.953 -18.234  1.00 68.31           C  
ATOM   3084  CB  ARG B 114      11.219  -2.846 -20.547  1.00 68.31           C  
ATOM   3085  O   ARG B 114      11.844  -1.879 -17.719  1.00 68.31           O  
ATOM   3086  CG  ARG B 114      10.703  -3.645 -21.734  1.00 68.31           C  
ATOM   3087  CD  ARG B 114      10.789  -2.844 -23.031  1.00 68.31           C  
ATOM   3088  NE  ARG B 114      10.133  -3.535 -24.125  1.00 68.31           N  
ATOM   3089  NH1 ARG B 114      10.492  -1.852 -25.672  1.00 68.31           N  
ATOM   3090  NH2 ARG B 114       9.391  -3.764 -26.297  1.00 68.31           N  
ATOM   3091  CZ  ARG B 114      10.008  -3.049 -25.359  1.00 68.31           C  
ATOM   3092  N   VAL B 115      13.227  -3.578 -17.984  1.00 69.81           N  
ATOM   3093  CA  VAL B 115      14.273  -3.014 -17.156  1.00 69.81           C  
ATOM   3094  C   VAL B 115      15.578  -2.928 -17.953  1.00 69.81           C  
ATOM   3095  CB  VAL B 115      14.492  -3.848 -15.867  1.00 69.81           C  
ATOM   3096  O   VAL B 115      16.062  -3.938 -18.453  1.00 69.81           O  
ATOM   3097  CG1 VAL B 115      15.656  -3.293 -15.055  1.00 69.81           C  
ATOM   3098  CG2 VAL B 115      13.211  -3.875 -15.031  1.00 69.81           C  
ATOM   3099  N   GLN B 116      15.844  -1.663 -18.156  1.00 65.12           N  
ATOM   3100  CA  GLN B 116      17.109  -1.419 -18.828  1.00 65.12           C  
ATOM   3101  C   GLN B 116      18.078  -0.669 -17.922  1.00 65.12           C  
ATOM   3102  CB  GLN B 116      16.891  -0.633 -20.125  1.00 65.12           C  
ATOM   3103  O   GLN B 116      17.750   0.394 -17.391  1.00 65.12           O  
ATOM   3104  CG  GLN B 116      16.719  -1.512 -21.359  1.00 65.12           C  
ATOM   3105  CD  GLN B 116      16.438  -0.710 -22.609  1.00 65.12           C  
ATOM   3106  NE2 GLN B 116      16.109  -1.404 -23.703  1.00 65.12           N  
ATOM   3107  OE1 GLN B 116      16.516   0.522 -22.609  1.00 65.12           O  
ATOM   3108  N   GLY B 117      19.234  -1.339 -17.578  1.00 60.62           N  
ATOM   3109  CA  GLY B 117      20.234  -0.704 -16.719  1.00 60.62           C  
ATOM   3110  C   GLY B 117      21.641  -0.850 -17.250  1.00 60.62           C  
ATOM   3111  O   GLY B 117      21.906  -1.709 -18.094  1.00 60.62           O  
ATOM   3112  N   GLY B 118      22.469   0.231 -17.000  1.00 66.25           N  
ATOM   3113  CA  GLY B 118      23.891   0.026 -17.188  1.00 66.25           C  
ATOM   3114  C   GLY B 118      24.484  -0.938 -16.172  1.00 66.25           C  
ATOM   3115  O   GLY B 118      24.484  -2.152 -16.391  1.00 66.25           O  
ATOM   3116  N   GLU B 119      24.891  -0.426 -15.109  1.00 68.31           N  
ATOM   3117  CA  GLU B 119      25.312  -1.216 -13.953  1.00 68.31           C  
ATOM   3118  C   GLU B 119      24.250  -1.190 -12.859  1.00 68.31           C  
ATOM   3119  CB  GLU B 119      26.641  -0.706 -13.406  1.00 68.31           C  
ATOM   3120  O   GLU B 119      23.891  -0.124 -12.352  1.00 68.31           O  
ATOM   3121  CG  GLU B 119      27.844  -1.087 -14.258  1.00 68.31           C  
ATOM   3122  CD  GLU B 119      29.172  -0.616 -13.672  1.00 68.31           C  
ATOM   3123  OE1 GLU B 119      30.219  -0.851 -14.297  1.00 68.31           O  
ATOM   3124  OE2 GLU B 119      29.141  -0.007 -12.578  1.00 68.31           O  
ATOM   3125  N   SER B 120      23.719  -2.418 -12.734  1.00 62.72           N  
ATOM   3126  CA  SER B 120      22.609  -2.439 -11.773  1.00 62.72           C  
ATOM   3127  C   SER B 120      22.781  -3.574 -10.773  1.00 62.72           C  
ATOM   3128  CB  SER B 120      21.281  -2.584 -12.500  1.00 62.72           C  
ATOM   3129  O   SER B 120      23.531  -4.516 -11.008  1.00 62.72           O  
ATOM   3130  OG  SER B 120      21.266  -3.736 -13.320  1.00 62.72           O  
ATOM   3131  N   GLY B 121      22.250  -3.332  -9.602  1.00 65.44           N  
ATOM   3132  CA  GLY B 121      22.141  -4.438  -8.664  1.00 65.44           C  
ATOM   3133  C   GLY B 121      21.219  -5.539  -9.148  1.00 65.44           C  
ATOM   3134  O   GLY B 121      21.000  -5.695 -10.352  1.00 65.44           O  
ATOM   3135  N   ALA B 122      20.844  -6.277  -8.234  1.00 63.12           N  
ATOM   3136  CA  ALA B 122      19.922  -7.352  -8.562  1.00 63.12           C  
ATOM   3137  C   ALA B 122      18.641  -6.801  -9.203  1.00 63.12           C  
ATOM   3138  CB  ALA B 122      19.578  -8.156  -7.312  1.00 63.12           C  
ATOM   3139  O   ALA B 122      18.156  -5.738  -8.805  1.00 63.12           O  
ATOM   3140  N   GLN B 123      18.234  -7.477 -10.234  1.00 63.34           N  
ATOM   3141  CA  GLN B 123      17.031  -7.094 -10.953  1.00 63.34           C  
ATOM   3142  C   GLN B 123      15.969  -8.195 -10.883  1.00 63.34           C  
ATOM   3143  CB  GLN B 123      17.344  -6.766 -12.406  1.00 63.34           C  
ATOM   3144  O   GLN B 123      16.266  -9.359 -11.141  1.00 63.34           O  
ATOM   3145  CG  GLN B 123      18.266  -5.566 -12.578  1.00 63.34           C  
ATOM   3146  CD  GLN B 123      18.656  -5.332 -14.031  1.00 63.34           C  
ATOM   3147  NE2 GLN B 123      19.141  -4.129 -14.328  1.00 63.34           N  
ATOM   3148  OE1 GLN B 123      18.531  -6.223 -14.875  1.00 63.34           O  
ATOM   3149  N   ARG B 124      14.766  -7.805 -10.383  1.00 70.75           N  
ATOM   3150  CA  ARG B 124      13.625  -8.711 -10.336  1.00 70.75           C  
ATOM   3151  C   ARG B 124      12.430  -8.125 -11.086  1.00 70.75           C  
ATOM   3152  CB  ARG B 124      13.234  -9.016  -8.891  1.00 70.75           C  
ATOM   3153  O   ARG B 124      11.969  -7.035 -10.766  1.00 70.75           O  
ATOM   3154  CG  ARG B 124      12.195 -10.117  -8.750  1.00 70.75           C  
ATOM   3155  CD  ARG B 124      11.914 -10.445  -7.289  1.00 70.75           C  
ATOM   3156  NE  ARG B 124      10.828 -11.414  -7.152  1.00 70.75           N  
ATOM   3157  NH1 ARG B 124      10.602 -11.141  -4.871  1.00 70.75           N  
ATOM   3158  NH2 ARG B 124       9.250 -12.617  -6.000  1.00 70.75           N  
ATOM   3159  CZ  ARG B 124      10.227 -11.727  -6.008  1.00 70.75           C  
ATOM   3160  N   VAL B 125      12.062  -8.844 -12.102  1.00 70.12           N  
ATOM   3161  CA  VAL B 125      10.883  -8.469 -12.875  1.00 70.12           C  
ATOM   3162  C   VAL B 125       9.828  -9.562 -12.758  1.00 70.12           C  
ATOM   3163  CB  VAL B 125      11.242  -8.227 -14.359  1.00 70.12           C  
ATOM   3164  O   VAL B 125      10.070 -10.719 -13.117  1.00 70.12           O  
ATOM   3165  CG1 VAL B 125       9.984  -7.898 -15.172  1.00 70.12           C  
ATOM   3166  CG2 VAL B 125      12.273  -7.109 -14.492  1.00 70.12           C  
ATOM   3167  N   GLU B 126       8.742  -9.164 -12.156  1.00 70.25           N  
ATOM   3168  CA  GLU B 126       7.605 -10.062 -12.016  1.00 70.25           C  
ATOM   3169  C   GLU B 126       6.379  -9.523 -12.742  1.00 70.25           C  
ATOM   3170  CB  GLU B 126       7.281 -10.297 -10.539  1.00 70.25           C  
ATOM   3171  O   GLU B 126       5.926  -8.414 -12.469  1.00 70.25           O  
ATOM   3172  CG  GLU B 126       6.488 -11.562 -10.266  1.00 70.25           C  
ATOM   3173  CD  GLU B 126       6.230 -11.812  -8.789  1.00 70.25           C  
ATOM   3174  OE1 GLU B 126       5.488 -12.758  -8.453  1.00 70.25           O  
ATOM   3175  OE2 GLU B 126       6.777 -11.047  -7.961  1.00 70.25           O  
ATOM   3176  N   SER B 127       5.879 -10.242 -13.680  1.00 69.44           N  
ATOM   3177  CA  SER B 127       4.652  -9.938 -14.406  1.00 69.44           C  
ATOM   3178  C   SER B 127       3.629 -11.055 -14.258  1.00 69.44           C  
ATOM   3179  CB  SER B 127       4.953  -9.703 -15.891  1.00 69.44           C  
ATOM   3180  O   SER B 127       3.895 -12.203 -14.633  1.00 69.44           O  
ATOM   3181  OG  SER B 127       6.012  -8.773 -16.047  1.00 69.44           O  
ATOM   3182  N   ARG B 128       2.512 -10.711 -13.664  1.00 66.25           N  
ATOM   3183  CA  ARG B 128       1.467 -11.695 -13.430  1.00 66.25           C  
ATOM   3184  C   ARG B 128       0.145 -11.258 -14.055  1.00 66.25           C  
ATOM   3185  CB  ARG B 128       1.284 -11.953 -11.938  1.00 66.25           C  
ATOM   3186  O   ARG B 128      -0.304 -10.125 -13.828  1.00 66.25           O  
ATOM   3187  CG  ARG B 128       2.391 -12.789 -11.312  1.00 66.25           C  
ATOM   3188  CD  ARG B 128       2.111 -13.086  -9.844  1.00 66.25           C  
ATOM   3189  NE  ARG B 128       3.250 -13.742  -9.203  1.00 66.25           N  
ATOM   3190  NH1 ARG B 128       2.311 -13.766  -7.094  1.00 66.25           N  
ATOM   3191  NH2 ARG B 128       4.402 -14.641  -7.434  1.00 66.25           N  
ATOM   3192  CZ  ARG B 128       3.318 -14.047  -7.910  1.00 66.25           C  
ATOM   3193  N   VAL B 129      -0.409 -12.172 -14.812  1.00 68.94           N  
ATOM   3194  CA  VAL B 129      -1.732 -11.969 -15.391  1.00 68.94           C  
ATOM   3195  C   VAL B 129      -2.662 -13.102 -14.977  1.00 68.94           C  
ATOM   3196  CB  VAL B 129      -1.670 -11.867 -16.938  1.00 68.94           C  
ATOM   3197  O   VAL B 129      -2.367 -14.273 -15.219  1.00 68.94           O  
ATOM   3198  CG1 VAL B 129      -3.072 -11.727 -17.516  1.00 68.94           C  
ATOM   3199  CG2 VAL B 129      -0.795 -10.688 -17.359  1.00 68.94           C  
ATOM   3200  N   GLN B 130      -3.621 -12.672 -14.078  1.00 63.62           N  
ATOM   3201  CA  GLN B 130      -4.648 -13.625 -13.672  1.00 63.62           C  
ATOM   3202  C   GLN B 130      -6.020 -13.211 -14.195  1.00 63.62           C  
ATOM   3203  CB  GLN B 130      -4.684 -13.766 -12.148  1.00 63.62           C  
ATOM   3204  O   GLN B 130      -6.484 -12.102 -13.930  1.00 63.62           O  
ATOM   3205  CG  GLN B 130      -3.773 -14.859 -11.609  1.00 63.62           C  
ATOM   3206  CD  GLN B 130      -3.762 -14.922 -10.094  1.00 63.62           C  
ATOM   3207  NE2 GLN B 130      -2.883 -15.750  -9.539  1.00 63.62           N  
ATOM   3208  OE1 GLN B 130      -4.535 -14.227  -9.430  1.00 63.62           O  
ATOM   3209  N   GLY B 131      -6.609 -14.023 -15.141  1.00 58.53           N  
ATOM   3210  CA  GLY B 131      -7.922 -13.719 -15.688  1.00 58.53           C  
ATOM   3211  C   GLY B 131      -8.875 -14.898 -15.648  1.00 58.53           C  
ATOM   3212  O   GLY B 131      -8.445 -16.031 -15.453  1.00 58.53           O  
ATOM   3213  N   GLY B 132     -10.195 -14.602 -15.453  1.00 64.62           N  
ATOM   3214  CA  GLY B 132     -11.180 -15.633 -15.758  1.00 64.62           C  
ATOM   3215  C   GLY B 132     -11.250 -15.969 -17.234  1.00 64.62           C  
ATOM   3216  O   GLY B 132     -10.469 -16.781 -17.719  1.00 64.62           O  
ATOM   3217  N   GLU B 133     -12.133 -15.383 -17.875  1.00 68.38           N  
ATOM   3218  CA  GLU B 133     -12.195 -15.422 -19.344  1.00 68.38           C  
ATOM   3219  C   GLU B 133     -11.594 -14.156 -19.953  1.00 68.38           C  
ATOM   3220  CB  GLU B 133     -13.641 -15.586 -19.812  1.00 68.38           C  
ATOM   3221  O   GLU B 133     -12.062 -13.047 -19.688  1.00 68.38           O  
ATOM   3222  CG  GLU B 133     -14.195 -16.984 -19.609  1.00 68.38           C  
ATOM   3223  CD  GLU B 133     -15.625 -17.141 -20.109  1.00 68.38           C  
ATOM   3224  OE1 GLU B 133     -16.203 -18.250 -19.969  1.00 68.38           O  
ATOM   3225  OE2 GLU B 133     -16.172 -16.156 -20.641  1.00 68.38           O  
ATOM   3226  N   SER B 134     -10.422 -14.469 -20.594  1.00 63.94           N  
ATOM   3227  CA  SER B 134      -9.734 -13.305 -21.141  1.00 63.94           C  
ATOM   3228  C   SER B 134      -9.359 -13.516 -22.594  1.00 63.94           C  
ATOM   3229  CB  SER B 134      -8.484 -12.992 -20.312  1.00 63.94           C  
ATOM   3230  O   SER B 134      -9.367 -14.648 -23.094  1.00 63.94           O  
ATOM   3231  OG  SER B 134      -7.625 -14.109 -20.266  1.00 63.94           O  
ATOM   3232  N   GLY B 135      -9.297 -12.375 -23.328  1.00 68.69           N  
ATOM   3233  CA  GLY B 135      -8.734 -12.445 -24.656  1.00 68.69           C  
ATOM   3234  C   GLY B 135      -7.281 -12.875 -24.672  1.00 68.69           C  
ATOM   3235  O   GLY B 135      -6.816 -13.539 -23.750  1.00 68.69           O  
ATOM   3236  N   ALA B 136      -6.719 -12.602 -25.750  1.00 65.19           N  
ATOM   3237  CA  ALA B 136      -5.301 -12.914 -25.891  1.00 65.19           C  
ATOM   3238  C   ALA B 136      -4.480 -12.266 -24.781  1.00 65.19           C  
ATOM   3239  CB  ALA B 136      -4.789 -12.469 -27.250  1.00 65.19           C  
ATOM   3240  O   ALA B 136      -4.770 -11.141 -24.359  1.00 65.19           O  
ATOM   3241  N   GLN B 137      -3.648 -13.039 -24.234  1.00 62.91           N  
ATOM   3242  CA  GLN B 137      -2.760 -12.562 -23.172  1.00 62.91           C  
ATOM   3243  C   GLN B 137      -1.306 -12.570 -23.641  1.00 62.91           C  
ATOM   3244  CB  GLN B 137      -2.918 -13.414 -21.922  1.00 62.91           C  
ATOM   3245  O   GLN B 137      -0.815 -13.586 -24.141  1.00 62.91           O  
ATOM   3246  CG  GLN B 137      -4.305 -13.336 -21.297  1.00 62.91           C  
ATOM   3247  CD  GLN B 137      -4.473 -14.273 -20.109  1.00 62.91           C  
ATOM   3248  NE2 GLN B 137      -5.465 -14.000 -19.266  1.00 62.91           N  
ATOM   3249  OE1 GLN B 137      -3.713 -15.234 -19.953  1.00 62.91           O  
ATOM   3250  N   ARG B 138      -0.651 -11.383 -23.594  1.00 68.56           N  
ATOM   3251  CA  ARG B 138       0.764 -11.234 -23.906  1.00 68.56           C  
ATOM   3252  C   ARG B 138       1.536 -10.648 -22.734  1.00 68.56           C  
ATOM   3253  CB  ARG B 138       0.944 -10.352 -25.156  1.00 68.56           C  
ATOM   3254  O   ARG B 138       1.208  -9.562 -22.250  1.00 68.56           O  
ATOM   3255  CG  ARG B 138       2.357 -10.359 -25.719  1.00 68.56           C  
ATOM   3256  CD  ARG B 138       2.451  -9.578 -27.016  1.00 68.56           C  
ATOM   3257  NE  ARG B 138       3.820  -9.539 -27.531  1.00 68.56           N  
ATOM   3258  NH1 ARG B 138       3.430  -7.844 -29.047  1.00 68.56           N  
ATOM   3259  NH2 ARG B 138       5.520  -8.773 -28.859  1.00 68.56           N  
ATOM   3260  CZ  ARG B 138       4.254  -8.719 -28.469  1.00 68.56           C  
ATOM   3261  N   VAL B 139       2.414 -11.375 -22.266  1.00 68.69           N  
ATOM   3262  CA  VAL B 139       3.307 -10.930 -21.188  1.00 68.69           C  
ATOM   3263  C   VAL B 139       4.746 -10.898 -21.703  1.00 68.69           C  
ATOM   3264  CB  VAL B 139       3.207 -11.844 -19.953  1.00 68.69           C  
ATOM   3265  O   VAL B 139       5.285 -11.922 -22.141  1.00 68.69           O  
ATOM   3266  CG1 VAL B 139       4.191 -11.391 -18.875  1.00 68.69           C  
ATOM   3267  CG2 VAL B 139       1.778 -11.844 -19.406  1.00 68.69           C  
ATOM   3268  N   GLU B 140       5.281  -9.727 -21.734  1.00 66.94           N  
ATOM   3269  CA  GLU B 140       6.668  -9.508 -22.141  1.00 66.94           C  
ATOM   3270  C   GLU B 140       7.492  -8.922 -21.000  1.00 66.94           C  
ATOM   3271  CB  GLU B 140       6.730  -8.594 -23.359  1.00 66.94           C  
ATOM   3272  O   GLU B 140       7.168  -7.855 -20.484  1.00 66.94           O  
ATOM   3273  CG  GLU B 140       6.387  -9.289 -24.672  1.00 66.94           C  
ATOM   3274  CD  GLU B 140       6.531  -8.391 -25.891  1.00 66.94           C  
ATOM   3275  OE1 GLU B 140       6.250  -8.852 -27.016  1.00 66.94           O  
ATOM   3276  OE2 GLU B 140       6.930  -7.219 -25.703  1.00 66.94           O  
ATOM   3277  N   SER B 141       8.422  -9.586 -20.531  1.00 65.12           N  
ATOM   3278  CA  SER B 141       9.391  -9.125 -19.547  1.00 65.12           C  
ATOM   3279  C   SER B 141      10.805  -9.109 -20.125  1.00 65.12           C  
ATOM   3280  CB  SER B 141       9.352 -10.016 -18.297  1.00 65.12           C  
ATOM   3281  O   SER B 141      11.320 -10.148 -20.547  1.00 65.12           O  
ATOM   3282  OG  SER B 141       8.023 -10.172 -17.828  1.00 65.12           O  
ATOM   3283  N   ARG B 142      11.352  -7.969 -20.172  1.00 62.72           N  
ATOM   3284  CA  ARG B 142      12.688  -7.805 -20.734  1.00 62.72           C  
ATOM   3285  C   ARG B 142      13.633  -7.141 -19.734  1.00 62.72           C  
ATOM   3286  CB  ARG B 142      12.633  -6.984 -22.031  1.00 62.72           C  
ATOM   3287  O   ARG B 142      13.320  -6.082 -19.188  1.00 62.72           O  
ATOM   3288  CG  ARG B 142      12.117  -7.758 -23.219  1.00 62.72           C  
ATOM   3289  CD  ARG B 142      12.180  -6.930 -24.500  1.00 62.72           C  
ATOM   3290  NE  ARG B 142      11.523  -7.605 -25.609  1.00 62.72           N  
ATOM   3291  NH1 ARG B 142      11.805  -5.859 -27.109  1.00 62.72           N  
ATOM   3292  NH2 ARG B 142      10.742  -7.781 -27.766  1.00 62.72           N  
ATOM   3293  CZ  ARG B 142      11.359  -7.082 -26.828  1.00 62.72           C  
ATOM   3294  N   VAL B 143      14.672  -7.754 -19.516  1.00 65.06           N  
ATOM   3295  CA  VAL B 143      15.742  -7.195 -18.688  1.00 65.06           C  
ATOM   3296  C   VAL B 143      17.016  -7.090 -19.516  1.00 65.06           C  
ATOM   3297  CB  VAL B 143      15.992  -8.047 -17.422  1.00 65.06           C  
ATOM   3298  O   VAL B 143      17.516  -8.086 -20.047  1.00 65.06           O  
ATOM   3299  CG1 VAL B 143      17.156  -7.484 -16.625  1.00 65.06           C  
ATOM   3300  CG2 VAL B 143      14.727  -8.117 -16.578  1.00 65.06           C  
ATOM   3301  N   GLN B 144      17.250  -5.793 -19.766  1.00 61.12           N  
ATOM   3302  CA  GLN B 144      18.500  -5.523 -20.484  1.00 61.12           C  
ATOM   3303  C   GLN B 144      19.469  -4.754 -19.594  1.00 61.12           C  
ATOM   3304  CB  GLN B 144      18.219  -4.738 -21.766  1.00 61.12           C  
ATOM   3305  O   GLN B 144      19.156  -3.674 -19.094  1.00 61.12           O  
ATOM   3306  CG  GLN B 144      18.484  -5.531 -23.031  1.00 61.12           C  
ATOM   3307  CD  GLN B 144      18.094  -4.777 -24.297  1.00 61.12           C  
ATOM   3308  NE2 GLN B 144      18.109  -5.469 -25.422  1.00 61.12           N  
ATOM   3309  OE1 GLN B 144      17.781  -3.584 -24.250  1.00 61.12           O  
ATOM   3310  N   GLY B 145      20.531  -5.391 -19.156  1.00 56.69           N  
ATOM   3311  CA  GLY B 145      21.500  -4.707 -18.312  1.00 56.69           C  
ATOM   3312  C   GLY B 145      22.938  -4.883 -18.781  1.00 56.69           C  
ATOM   3313  O   GLY B 145      23.219  -5.746 -19.609  1.00 56.69           O  
ATOM   3314  N   GLY B 146      23.734  -3.838 -18.547  1.00 60.59           N  
ATOM   3315  CA  GLY B 146      25.156  -4.078 -18.625  1.00 60.59           C  
ATOM   3316  C   GLY B 146      25.656  -5.082 -17.594  1.00 60.59           C  
ATOM   3317  O   GLY B 146      25.328  -6.270 -17.672  1.00 60.59           O  
ATOM   3318  N   GLU B 147      26.328  -4.586 -16.609  1.00 61.94           N  
ATOM   3319  CA  GLU B 147      26.719  -5.391 -15.461  1.00 61.94           C  
ATOM   3320  C   GLU B 147      25.656  -5.332 -14.367  1.00 61.94           C  
ATOM   3321  CB  GLU B 147      28.062  -4.918 -14.906  1.00 61.94           C  
ATOM   3322  O   GLU B 147      25.328  -4.254 -13.867  1.00 61.94           O  
ATOM   3323  CG  GLU B 147      29.250  -5.332 -15.758  1.00 61.94           C  
ATOM   3324  CD  GLU B 147      30.594  -4.902 -15.180  1.00 61.94           C  
ATOM   3325  OE1 GLU B 147      31.641  -5.223 -15.766  1.00 61.94           O  
ATOM   3326  OE2 GLU B 147      30.578  -4.234 -14.117  1.00 61.94           O  
ATOM   3327  N   SER B 148      25.047  -6.531 -14.250  1.00 55.88           N  
ATOM   3328  CA  SER B 148      23.969  -6.543 -13.273  1.00 55.88           C  
ATOM   3329  C   SER B 148      24.125  -7.703 -12.289  1.00 55.88           C  
ATOM   3330  CB  SER B 148      22.609  -6.637 -13.969  1.00 55.88           C  
ATOM   3331  O   SER B 148      24.859  -8.656 -12.555  1.00 55.88           O  
ATOM   3332  OG  SER B 148      22.547  -7.777 -14.812  1.00 55.88           O  
ATOM   3333  N   GLY B 149      23.625  -7.500 -11.164  1.00 58.56           N  
ATOM   3334  CA  GLY B 149      23.547  -8.609 -10.234  1.00 58.56           C  
ATOM   3335  C   GLY B 149      22.625  -9.719 -10.703  1.00 58.56           C  
ATOM   3336  O   GLY B 149      22.422  -9.898 -11.906  1.00 58.56           O  
ATOM   3337  N   ALA B 150      22.203 -10.461  -9.758  1.00 57.31           N  
ATOM   3338  CA  ALA B 150      21.266 -11.547 -10.070  1.00 57.31           C  
ATOM   3339  C   ALA B 150      20.000 -11.008 -10.727  1.00 57.31           C  
ATOM   3340  CB  ALA B 150      20.922 -12.328  -8.805  1.00 57.31           C  
ATOM   3341  O   ALA B 150      19.531  -9.930 -10.375  1.00 57.31           O  
ATOM   3342  N   GLN B 151      19.656 -11.719 -11.773  1.00 57.84           N  
ATOM   3343  CA  GLN B 151      18.453 -11.352 -12.508  1.00 57.84           C  
ATOM   3344  C   GLN B 151      17.391 -12.445 -12.414  1.00 57.84           C  
ATOM   3345  CB  GLN B 151      18.781 -11.062 -13.977  1.00 57.84           C  
ATOM   3346  O   GLN B 151      17.688 -13.617 -12.672  1.00 57.84           O  
ATOM   3347  CG  GLN B 151      19.688  -9.859 -14.180  1.00 57.84           C  
ATOM   3348  CD  GLN B 151      20.094  -9.664 -15.625  1.00 57.84           C  
ATOM   3349  NE2 GLN B 151      20.688  -8.516 -15.930  1.00 57.84           N  
ATOM   3350  OE1 GLN B 151      19.875 -10.539 -16.469  1.00 57.84           O  
ATOM   3351  N   ARG B 152      16.188 -12.039 -11.875  1.00 61.47           N  
ATOM   3352  CA  ARG B 152      15.047 -12.938 -11.812  1.00 61.47           C  
ATOM   3353  C   ARG B 152      13.859 -12.359 -12.586  1.00 61.47           C  
ATOM   3354  CB  ARG B 152      14.641 -13.203 -10.359  1.00 61.47           C  
ATOM   3355  O   ARG B 152      13.375 -11.273 -12.266  1.00 61.47           O  
ATOM   3356  CG  ARG B 152      13.656 -14.352 -10.195  1.00 61.47           C  
ATOM   3357  CD  ARG B 152      13.375 -14.648  -8.734  1.00 61.47           C  
ATOM   3358  NE  ARG B 152      12.344 -15.672  -8.578  1.00 61.47           N  
ATOM   3359  NH1 ARG B 152      11.719 -15.016  -6.453  1.00 61.47           N  
ATOM   3360  NH2 ARG B 152      10.672 -16.781  -7.461  1.00 61.47           N  
ATOM   3361  CZ  ARG B 152      11.578 -15.820  -7.496  1.00 61.47           C  
ATOM   3362  N   VAL B 153      13.531 -13.062 -13.625  1.00 61.94           N  
ATOM   3363  CA  VAL B 153      12.367 -12.688 -14.422  1.00 61.94           C  
ATOM   3364  C   VAL B 153      11.297 -13.773 -14.328  1.00 61.94           C  
ATOM   3365  CB  VAL B 153      12.750 -12.445 -15.898  1.00 61.94           C  
ATOM   3366  O   VAL B 153      11.531 -14.922 -14.727  1.00 61.94           O  
ATOM   3367  CG1 VAL B 153      11.508 -12.086 -16.719  1.00 61.94           C  
ATOM   3368  CG2 VAL B 153      13.805 -11.344 -16.000  1.00 61.94           C  
ATOM   3369  N   GLU B 154      10.188 -13.367 -13.656  1.00 60.53           N  
ATOM   3370  CA  GLU B 154       9.047 -14.273 -13.508  1.00 60.53           C  
ATOM   3371  C   GLU B 154       7.812 -13.727 -14.211  1.00 60.53           C  
ATOM   3372  CB  GLU B 154       8.742 -14.516 -12.031  1.00 60.53           C  
ATOM   3373  O   GLU B 154       7.379 -12.602 -13.938  1.00 60.53           O  
ATOM   3374  CG  GLU B 154       9.680 -15.516 -11.367  1.00 60.53           C  
ATOM   3375  CD  GLU B 154       9.336 -15.789  -9.906  1.00 60.53           C  
ATOM   3376  OE1 GLU B 154      10.039 -16.578  -9.258  1.00 60.53           O  
ATOM   3377  OE2 GLU B 154       8.344 -15.195  -9.422  1.00 60.53           O  
ATOM   3378  N   SER B 155       7.352 -14.445 -15.156  1.00 60.59           N  
ATOM   3379  CA  SER B 155       6.105 -14.148 -15.859  1.00 60.59           C  
ATOM   3380  C   SER B 155       5.094 -15.273 -15.688  1.00 60.59           C  
ATOM   3381  CB  SER B 155       6.367 -13.906 -17.344  1.00 60.59           C  
ATOM   3382  O   SER B 155       5.367 -16.422 -16.047  1.00 60.59           O  
ATOM   3383  OG  SER B 155       7.414 -12.969 -17.516  1.00 60.59           O  
ATOM   3384  N   ARG B 156       3.984 -14.922 -15.078  1.00 57.75           N  
ATOM   3385  CA  ARG B 156       2.945 -15.922 -14.836  1.00 57.75           C  
ATOM   3386  C   ARG B 156       1.617 -15.484 -15.445  1.00 57.75           C  
ATOM   3387  CB  ARG B 156       2.777 -16.172 -13.328  1.00 57.75           C  
ATOM   3388  O   ARG B 156       1.161 -14.359 -15.219  1.00 57.75           O  
ATOM   3389  CG  ARG B 156       3.801 -17.125 -12.750  1.00 57.75           C  
ATOM   3390  CD  ARG B 156       3.533 -17.406 -11.273  1.00 57.75           C  
ATOM   3391  NE  ARG B 156       4.609 -18.188 -10.672  1.00 57.75           N  
ATOM   3392  NH1 ARG B 156       3.771 -18.062  -8.523  1.00 57.75           N  
ATOM   3393  NH2 ARG B 156       5.719 -19.203  -8.930  1.00 57.75           N  
ATOM   3394  CZ  ARG B 156       4.699 -18.484  -9.375  1.00 57.75           C  
ATOM   3395  N   VAL B 157       1.081 -16.375 -16.203  1.00 59.53           N  
ATOM   3396  CA  VAL B 157      -0.251 -16.172 -16.766  1.00 59.53           C  
ATOM   3397  C   VAL B 157      -1.172 -17.312 -16.328  1.00 59.53           C  
ATOM   3398  CB  VAL B 157      -0.211 -16.109 -18.312  1.00 59.53           C  
ATOM   3399  O   VAL B 157      -0.881 -18.484 -16.547  1.00 59.53           O  
ATOM   3400  CG1 VAL B 157      -1.622 -15.977 -18.891  1.00 59.53           C  
ATOM   3401  CG2 VAL B 157       0.661 -14.938 -18.766  1.00 59.53           C  
ATOM   3402  N   GLN B 158      -2.098 -16.812 -15.305  1.00 57.31           N  
ATOM   3403  CA  GLN B 158      -3.119 -17.766 -14.867  1.00 57.31           C  
ATOM   3404  C   GLN B 158      -4.504 -17.344 -15.359  1.00 57.31           C  
ATOM   3405  CB  GLN B 158      -3.119 -17.891 -13.344  1.00 57.31           C  
ATOM   3406  O   GLN B 158      -4.930 -16.219 -15.141  1.00 57.31           O  
ATOM   3407  CG  GLN B 158      -2.188 -18.969 -12.820  1.00 57.31           C  
ATOM   3408  CD  GLN B 158      -2.133 -19.000 -11.305  1.00 57.31           C  
ATOM   3409  NE2 GLN B 158      -1.232 -19.828 -10.758  1.00 57.31           N  
ATOM   3410  OE1 GLN B 158      -2.891 -18.312 -10.625  1.00 57.31           O  
ATOM   3411  N   GLY B 159      -5.082 -18.062 -16.359  1.00 54.38           N  
ATOM   3412  CA  GLY B 159      -6.406 -17.703 -16.859  1.00 54.38           C  
ATOM   3413  C   GLY B 159      -7.336 -18.906 -16.953  1.00 54.38           C  
ATOM   3414  O   GLY B 159      -6.898 -20.047 -16.844  1.00 54.38           O  
ATOM   3415  N   GLY B 160      -8.625 -18.625 -16.719  1.00 58.06           N  
ATOM   3416  CA  GLY B 160      -9.586 -19.625 -17.156  1.00 58.06           C  
ATOM   3417  C   GLY B 160      -9.539 -19.891 -18.641  1.00 58.06           C  
ATOM   3418  O   GLY B 160      -8.539 -20.375 -19.172  1.00 58.06           O  
ATOM   3419  N   GLU B 161     -10.625 -19.516 -19.281  1.00 61.84           N  
ATOM   3420  CA  GLU B 161     -10.664 -19.547 -20.750  1.00 61.84           C  
ATOM   3421  C   GLU B 161     -10.062 -18.281 -21.344  1.00 61.84           C  
ATOM   3422  CB  GLU B 161     -12.102 -19.734 -21.234  1.00 61.84           C  
ATOM   3423  O   GLU B 161     -10.539 -17.172 -21.078  1.00 61.84           O  
ATOM   3424  CG  GLU B 161     -12.633 -21.156 -21.078  1.00 61.84           C  
ATOM   3425  CD  GLU B 161     -14.047 -21.328 -21.609  1.00 61.84           C  
ATOM   3426  OE1 GLU B 161     -14.578 -22.469 -21.547  1.00 61.84           O  
ATOM   3427  OE2 GLU B 161     -14.625 -20.328 -22.094  1.00 61.84           O  
ATOM   3428  N   SER B 162      -8.867 -18.562 -21.938  1.00 55.22           N  
ATOM   3429  CA  SER B 162      -8.180 -17.391 -22.500  1.00 55.22           C  
ATOM   3430  C   SER B 162      -7.789 -17.625 -23.953  1.00 55.22           C  
ATOM   3431  CB  SER B 162      -6.934 -17.062 -21.672  1.00 55.22           C  
ATOM   3432  O   SER B 162      -7.770 -18.766 -24.422  1.00 55.22           O  
ATOM   3433  OG  SER B 162      -6.055 -18.172 -21.625  1.00 55.22           O  
ATOM   3434  N   GLY B 163      -7.762 -16.531 -24.719  1.00 59.16           N  
ATOM   3435  CA  GLY B 163      -7.215 -16.609 -26.062  1.00 59.16           C  
ATOM   3436  C   GLY B 163      -5.758 -17.031 -26.094  1.00 59.16           C  
ATOM   3437  O   GLY B 163      -5.281 -17.703 -25.172  1.00 59.16           O  
ATOM   3438  N   ALA B 164      -5.176 -16.688 -27.141  1.00 57.06           N  
ATOM   3439  CA  ALA B 164      -3.758 -17.000 -27.312  1.00 57.06           C  
ATOM   3440  C   ALA B 164      -2.924 -16.344 -26.203  1.00 57.06           C  
ATOM   3441  CB  ALA B 164      -3.275 -16.531 -28.672  1.00 57.06           C  
ATOM   3442  O   ALA B 164      -3.205 -15.219 -25.781  1.00 57.06           O  
ATOM   3443  N   GLN B 165      -2.125 -17.156 -25.641  1.00 53.94           N  
ATOM   3444  CA  GLN B 165      -1.226 -16.688 -24.594  1.00 53.94           C  
ATOM   3445  C   GLN B 165       0.228 -16.719 -25.062  1.00 53.94           C  
ATOM   3446  CB  GLN B 165      -1.394 -17.531 -23.328  1.00 53.94           C  
ATOM   3447  O   GLN B 165       0.703 -17.750 -25.547  1.00 53.94           O  
ATOM   3448  CG  GLN B 165      -2.777 -17.438 -22.703  1.00 53.94           C  
ATOM   3449  CD  GLN B 165      -2.963 -18.391 -21.531  1.00 53.94           C  
ATOM   3450  NE2 GLN B 165      -4.031 -18.188 -20.766  1.00 53.94           N  
ATOM   3451  OE1 GLN B 165      -2.154 -19.297 -21.328  1.00 53.94           O  
ATOM   3452  N   ARG B 166       0.878 -15.508 -25.031  1.00 57.53           N  
ATOM   3453  CA  ARG B 166       2.295 -15.391 -25.359  1.00 57.53           C  
ATOM   3454  C   ARG B 166       3.074 -14.781 -24.188  1.00 57.53           C  
ATOM   3455  CB  ARG B 166       2.488 -14.539 -26.609  1.00 57.53           C  
ATOM   3456  O   ARG B 166       2.787 -13.664 -23.766  1.00 57.53           O  
ATOM   3457  CG  ARG B 166       3.922 -14.508 -27.125  1.00 57.53           C  
ATOM   3458  CD  ARG B 166       4.039 -13.742 -28.438  1.00 57.53           C  
ATOM   3459  NE  ARG B 166       5.422 -13.688 -28.906  1.00 57.53           N  
ATOM   3460  NH1 ARG B 166       5.168 -11.703 -30.062  1.00 57.53           N  
ATOM   3461  NH2 ARG B 166       7.195 -12.773 -30.047  1.00 57.53           N  
ATOM   3462  CZ  ARG B 166       5.926 -12.719 -29.672  1.00 57.53           C  
ATOM   3463  N   VAL B 167       3.920 -15.539 -23.656  1.00 58.28           N  
ATOM   3464  CA  VAL B 167       4.801 -15.086 -22.594  1.00 58.28           C  
ATOM   3465  C   VAL B 167       6.246 -15.070 -23.094  1.00 58.28           C  
ATOM   3466  CB  VAL B 167       4.676 -15.977 -21.344  1.00 58.28           C  
ATOM   3467  O   VAL B 167       6.793 -16.109 -23.453  1.00 58.28           O  
ATOM   3468  CG1 VAL B 167       5.617 -15.492 -20.234  1.00 58.28           C  
ATOM   3469  CG2 VAL B 167       3.232 -16.000 -20.844  1.00 58.28           C  
ATOM   3470  N   GLU B 168       6.762 -13.898 -23.188  1.00 58.44           N  
ATOM   3471  CA  GLU B 168       8.148 -13.695 -23.609  1.00 58.44           C  
ATOM   3472  C   GLU B 168       8.977 -13.086 -22.484  1.00 58.44           C  
ATOM   3473  CB  GLU B 168       8.211 -12.805 -24.844  1.00 58.44           C  
ATOM   3474  O   GLU B 168       8.648 -12.016 -21.969  1.00 58.44           O  
ATOM   3475  CG  GLU B 168       9.031 -13.383 -25.984  1.00 58.44           C  
ATOM   3476  CD  GLU B 168       9.070 -12.492 -27.219  1.00 58.44           C  
ATOM   3477  OE1 GLU B 168       9.742 -12.852 -28.203  1.00 58.44           O  
ATOM   3478  OE2 GLU B 168       8.430 -11.422 -27.188  1.00 58.44           O  
ATOM   3479  N   SER B 169       9.867 -13.719 -21.969  1.00 55.56           N  
ATOM   3480  CA  SER B 169      10.844 -13.234 -21.000  1.00 55.56           C  
ATOM   3481  C   SER B 169      12.250 -13.219 -21.594  1.00 55.56           C  
ATOM   3482  CB  SER B 169      10.820 -14.109 -19.734  1.00 55.56           C  
ATOM   3483  O   SER B 169      12.750 -14.242 -22.062  1.00 55.56           O  
ATOM   3484  OG  SER B 169       9.500 -14.258 -19.266  1.00 55.56           O  
ATOM   3485  N   ARG B 170      12.781 -12.039 -21.688  1.00 55.62           N  
ATOM   3486  CA  ARG B 170      14.102 -11.875 -22.281  1.00 55.62           C  
ATOM   3487  C   ARG B 170      15.070 -11.234 -21.297  1.00 55.62           C  
ATOM   3488  CB  ARG B 170      14.023 -11.039 -23.562  1.00 55.62           C  
ATOM   3489  O   ARG B 170      14.781 -10.180 -20.734  1.00 55.62           O  
ATOM   3490  CG  ARG B 170      13.477 -11.797 -24.766  1.00 55.62           C  
ATOM   3491  CD  ARG B 170      13.477 -10.938 -26.016  1.00 55.62           C  
ATOM   3492  NE  ARG B 170      12.805 -11.602 -27.125  1.00 55.62           N  
ATOM   3493  NH1 ARG B 170      12.867  -9.773 -28.547  1.00 55.62           N  
ATOM   3494  NH2 ARG B 170      11.922 -11.742 -29.250  1.00 55.62           N  
ATOM   3495  CZ  ARG B 170      12.531 -11.039 -28.297  1.00 55.62           C  
ATOM   3496  N   VAL B 171      16.016 -11.812 -21.016  1.00 55.16           N  
ATOM   3497  CA  VAL B 171      17.141 -11.242 -20.266  1.00 55.16           C  
ATOM   3498  C   VAL B 171      18.359 -11.133 -21.172  1.00 55.16           C  
ATOM   3499  CB  VAL B 171      17.469 -12.086 -19.031  1.00 55.16           C  
ATOM   3500  O   VAL B 171      18.828 -12.133 -21.734  1.00 55.16           O  
ATOM   3501  CG1 VAL B 171      18.656 -11.484 -18.266  1.00 55.16           C  
ATOM   3502  CG2 VAL B 171      16.250 -12.211 -18.109  1.00 55.16           C  
ATOM   3503  N   GLN B 172      18.453  -9.766 -21.516  1.00 50.44           N  
ATOM   3504  CA  GLN B 172      19.609  -9.477 -22.359  1.00 50.44           C  
ATOM   3505  C   GLN B 172      20.625  -8.617 -21.609  1.00 50.44           C  
ATOM   3506  CB  GLN B 172      19.188  -8.789 -23.656  1.00 50.44           C  
ATOM   3507  O   GLN B 172      20.250  -7.715 -20.859  1.00 50.44           O  
ATOM   3508  CG  GLN B 172      18.578  -9.734 -24.672  1.00 50.44           C  
ATOM   3509  CD  GLN B 172      18.109  -9.016 -25.938  1.00 50.44           C  
ATOM   3510  NE2 GLN B 172      17.547  -9.766 -26.875  1.00 50.44           N  
ATOM   3511  OE1 GLN B 172      18.281  -7.797 -26.062  1.00 50.44           O  
ATOM   3512  N   GLY B 173      21.891  -8.898 -21.672  1.00 52.22           N  
ATOM   3513  CA  GLY B 173      22.859  -7.965 -21.109  1.00 52.22           C  
ATOM   3514  C   GLY B 173      24.234  -8.570 -20.906  1.00 52.22           C  
ATOM   3515  O   GLY B 173      24.484  -9.711 -21.312  1.00 52.22           O  
ATOM   3516  N   GLY B 174      25.000  -7.688 -20.375  1.00 50.94           N  
ATOM   3517  CA  GLY B 174      26.406  -8.016 -20.125  1.00 50.94           C  
ATOM   3518  C   GLY B 174      26.594  -8.969 -18.969  1.00 50.94           C  
ATOM   3519  O   GLY B 174      25.703  -9.758 -18.641  1.00 50.94           O  
ATOM   3520  N   GLU B 175      27.656  -8.844 -18.266  1.00 54.59           N  
ATOM   3521  CA  GLU B 175      28.031  -9.672 -17.125  1.00 54.59           C  
ATOM   3522  C   GLU B 175      27.000  -9.555 -16.000  1.00 54.59           C  
ATOM   3523  CB  GLU B 175      29.422  -9.289 -16.609  1.00 54.59           C  
ATOM   3524  O   GLU B 175      26.703  -8.445 -15.531  1.00 54.59           O  
ATOM   3525  CG  GLU B 175      30.562  -9.852 -17.453  1.00 54.59           C  
ATOM   3526  CD  GLU B 175      31.938  -9.531 -16.891  1.00 54.59           C  
ATOM   3527  OE1 GLU B 175      32.938 -10.039 -17.406  1.00 54.59           O  
ATOM   3528  OE2 GLU B 175      32.000  -8.750 -15.906  1.00 54.59           O  
ATOM   3529  N   SER B 176      26.156 -10.523 -15.922  1.00 45.84           N  
ATOM   3530  CA  SER B 176      25.141 -10.539 -14.883  1.00 45.84           C  
ATOM   3531  C   SER B 176      25.328 -11.719 -13.938  1.00 45.84           C  
ATOM   3532  CB  SER B 176      23.750 -10.609 -15.508  1.00 45.84           C  
ATOM   3533  O   SER B 176      26.031 -12.680 -14.266  1.00 45.84           O  
ATOM   3534  OG  SER B 176      23.609 -11.758 -16.328  1.00 45.84           O  
ATOM   3535  N   GLY B 177      24.969 -11.516 -12.734  1.00 49.31           N  
ATOM   3536  CA  GLY B 177      24.953 -12.633 -11.805  1.00 49.31           C  
ATOM   3537  C   GLY B 177      24.016 -13.758 -12.234  1.00 49.31           C  
ATOM   3538  O   GLY B 177      23.750 -13.922 -13.422  1.00 49.31           O  
ATOM   3539  N   ALA B 178      23.562 -14.562 -11.266  1.00 48.94           N  
ATOM   3540  CA  ALA B 178      22.656 -15.664 -11.516  1.00 48.94           C  
ATOM   3541  C   ALA B 178      21.344 -15.172 -12.148  1.00 48.94           C  
ATOM   3542  CB  ALA B 178      22.359 -16.422 -10.227  1.00 48.94           C  
ATOM   3543  O   ALA B 178      20.812 -14.133 -11.750  1.00 48.94           O  
ATOM   3544  N   GLN B 179      21.062 -15.719 -13.312  1.00 47.66           N  
ATOM   3545  CA  GLN B 179      19.844 -15.383 -14.039  1.00 47.66           C  
ATOM   3546  C   GLN B 179      18.812 -16.500 -13.938  1.00 47.66           C  
ATOM   3547  CB  GLN B 179      20.156 -15.078 -15.508  1.00 47.66           C  
ATOM   3548  O   GLN B 179      19.141 -17.672 -14.102  1.00 47.66           O  
ATOM   3549  CG  GLN B 179      21.047 -13.859 -15.711  1.00 47.66           C  
ATOM   3550  CD  GLN B 179      21.453 -13.672 -17.156  1.00 47.66           C  
ATOM   3551  NE2 GLN B 179      22.250 -12.641 -17.422  1.00 47.66           N  
ATOM   3552  OE1 GLN B 179      21.062 -14.453 -18.031  1.00 47.66           O  
ATOM   3553  N   ARG B 180      17.562 -16.156 -13.375  1.00 51.34           N  
ATOM   3554  CA  ARG B 180      16.422 -17.062 -13.352  1.00 51.34           C  
ATOM   3555  C   ARG B 180      15.234 -16.484 -14.117  1.00 51.34           C  
ATOM   3556  CB  ARG B 180      16.016 -17.375 -11.914  1.00 51.34           C  
ATOM   3557  O   ARG B 180      14.758 -15.391 -13.789  1.00 51.34           O  
ATOM   3558  CG  ARG B 180      15.000 -18.516 -11.789  1.00 51.34           C  
ATOM   3559  CD  ARG B 180      14.695 -18.844 -10.336  1.00 51.34           C  
ATOM   3560  NE  ARG B 180      13.711 -19.906 -10.219  1.00 51.34           N  
ATOM   3561  NH1 ARG B 180      12.859 -19.172  -8.195  1.00 51.34           N  
ATOM   3562  NH2 ARG B 180      12.000 -21.047  -9.195  1.00 51.34           N  
ATOM   3563  CZ  ARG B 180      12.859 -20.047  -9.203  1.00 51.34           C  
ATOM   3564  N   VAL B 181      14.945 -17.094 -15.242  1.00 52.81           N  
ATOM   3565  CA  VAL B 181      13.789 -16.703 -16.047  1.00 52.81           C  
ATOM   3566  C   VAL B 181      12.734 -17.812 -16.000  1.00 52.81           C  
ATOM   3567  CB  VAL B 181      14.188 -16.406 -17.500  1.00 52.81           C  
ATOM   3568  O   VAL B 181      13.000 -18.953 -16.359  1.00 52.81           O  
ATOM   3569  CG1 VAL B 181      12.977 -15.969 -18.312  1.00 52.81           C  
ATOM   3570  CG2 VAL B 181      15.281 -15.344 -17.547  1.00 52.81           C  
ATOM   3571  N   GLU B 182      11.594 -17.438 -15.312  1.00 51.28           N  
ATOM   3572  CA  GLU B 182      10.477 -18.375 -15.203  1.00 51.28           C  
ATOM   3573  C   GLU B 182       9.211 -17.797 -15.844  1.00 51.28           C  
ATOM   3574  CB  GLU B 182      10.203 -18.719 -13.734  1.00 51.28           C  
ATOM   3575  O   GLU B 182       8.789 -16.688 -15.516  1.00 51.28           O  
ATOM   3576  CG  GLU B 182      10.031 -20.203 -13.477  1.00 51.28           C  
ATOM   3577  CD  GLU B 182       9.750 -20.531 -12.016  1.00 51.28           C  
ATOM   3578  OE1 GLU B 182       9.523 -21.719 -11.688  1.00 51.28           O  
ATOM   3579  OE2 GLU B 182       9.742 -19.594 -11.195  1.00 51.28           O  
ATOM   3580  N   SER B 183       8.734 -18.453 -16.859  1.00 50.53           N  
ATOM   3581  CA  SER B 183       7.449 -18.141 -17.484  1.00 50.53           C  
ATOM   3582  C   SER B 183       6.461 -19.297 -17.297  1.00 50.53           C  
ATOM   3583  CB  SER B 183       7.621 -17.859 -18.969  1.00 50.53           C  
ATOM   3584  O   SER B 183       6.770 -20.438 -17.594  1.00 50.53           O  
ATOM   3585  OG  SER B 183       8.664 -16.922 -19.188  1.00 50.53           O  
ATOM   3586  N   ARG B 184       5.406 -19.016 -16.531  1.00 47.00           N  
ATOM   3587  CA  ARG B 184       4.387 -20.031 -16.281  1.00 47.00           C  
ATOM   3588  C   ARG B 184       3.039 -19.609 -16.859  1.00 47.00           C  
ATOM   3589  CB  ARG B 184       4.258 -20.312 -14.789  1.00 47.00           C  
ATOM   3590  O   ARG B 184       2.576 -18.484 -16.609  1.00 47.00           O  
ATOM   3591  CG  ARG B 184       5.230 -21.359 -14.266  1.00 47.00           C  
ATOM   3592  CD  ARG B 184       5.016 -21.641 -12.789  1.00 47.00           C  
ATOM   3593  NE  ARG B 184       6.059 -22.500 -12.250  1.00 47.00           N  
ATOM   3594  NH1 ARG B 184       5.605 -22.016 -10.031  1.00 47.00           N  
ATOM   3595  NH2 ARG B 184       7.285 -23.484 -10.570  1.00 47.00           N  
ATOM   3596  CZ  ARG B 184       6.312 -22.672 -10.953  1.00 47.00           C  
ATOM   3597  N   VAL B 185       2.502 -20.375 -17.734  1.00 49.84           N  
ATOM   3598  CA  VAL B 185       1.145 -20.203 -18.234  1.00 49.84           C  
ATOM   3599  C   VAL B 185       0.260 -21.344 -17.734  1.00 49.84           C  
ATOM   3600  CB  VAL B 185       1.116 -20.156 -19.781  1.00 49.84           C  
ATOM   3601  O   VAL B 185       0.542 -22.516 -17.984  1.00 49.84           O  
ATOM   3602  CG1 VAL B 185      -0.314 -19.984 -20.281  1.00 49.84           C  
ATOM   3603  CG2 VAL B 185       2.006 -19.016 -20.281  1.00 49.84           C  
ATOM   3604  N   GLN B 186      -0.593 -20.844 -16.562  1.00 44.78           N  
ATOM   3605  CA  GLN B 186      -1.554 -21.797 -16.016  1.00 44.78           C  
ATOM   3606  C   GLN B 186      -2.984 -21.391 -16.359  1.00 44.78           C  
ATOM   3607  CB  GLN B 186      -1.384 -21.938 -14.508  1.00 44.78           C  
ATOM   3608  O   GLN B 186      -3.309 -20.203 -16.359  1.00 44.78           O  
ATOM   3609  CG  GLN B 186      -0.277 -22.906 -14.102  1.00 44.78           C  
ATOM   3610  CD  GLN B 186      -0.094 -22.984 -12.594  1.00 44.78           C  
ATOM   3611  NE2 GLN B 186       0.992 -23.609 -12.164  1.00 44.78           N  
ATOM   3612  OE1 GLN B 186      -0.923 -22.484 -11.828  1.00 44.78           O  
ATOM   3613  N   GLY B 187      -3.824 -22.250 -16.906  1.00 49.22           N  
ATOM   3614  CA  GLY B 187      -5.219 -21.891 -17.125  1.00 49.22           C  
ATOM   3615  C   GLY B 187      -6.008 -22.984 -17.828  1.00 49.22           C  
ATOM   3616  O   GLY B 187      -5.457 -24.047 -18.156  1.00 49.22           O  
ATOM   3617  N   GLY B 188      -7.234 -22.734 -17.750  1.00 46.91           N  
ATOM   3618  CA  GLY B 188      -8.172 -23.609 -18.438  1.00 46.91           C  
ATOM   3619  C   GLY B 188      -7.953 -23.672 -19.938  1.00 46.91           C  
ATOM   3620  O   GLY B 188      -6.824 -23.531 -20.406  1.00 46.91           O  
ATOM   3621  N   GLU B 189      -9.031 -23.703 -20.609  1.00 50.84           N  
ATOM   3622  CA  GLU B 189      -9.031 -23.750 -22.062  1.00 50.84           C  
ATOM   3623  C   GLU B 189      -8.477 -22.469 -22.656  1.00 50.84           C  
ATOM   3624  CB  GLU B 189     -10.445 -24.016 -22.594  1.00 50.84           C  
ATOM   3625  O   GLU B 189      -8.977 -21.375 -22.391  1.00 50.84           O  
ATOM   3626  CG  GLU B 189     -10.883 -25.469 -22.484  1.00 50.84           C  
ATOM   3627  CD  GLU B 189     -12.258 -25.719 -23.094  1.00 50.84           C  
ATOM   3628  OE1 GLU B 189     -12.641 -26.906 -23.234  1.00 50.84           O  
ATOM   3629  OE2 GLU B 189     -12.953 -24.734 -23.422  1.00 50.84           O  
ATOM   3630  N   SER B 190      -7.223 -22.547 -23.000  1.00 45.75           N  
ATOM   3631  CA  SER B 190      -6.551 -21.406 -23.609  1.00 45.75           C  
ATOM   3632  C   SER B 190      -6.195 -21.688 -25.062  1.00 45.75           C  
ATOM   3633  CB  SER B 190      -5.289 -21.047 -22.828  1.00 45.75           C  
ATOM   3634  O   SER B 190      -6.125 -22.844 -25.484  1.00 45.75           O  
ATOM   3635  OG  SER B 190      -4.387 -22.141 -22.797  1.00 45.75           O  
ATOM   3636  N   GLY B 191      -6.289 -20.656 -25.844  1.00 47.94           N  
ATOM   3637  CA  GLY B 191      -5.789 -20.797 -27.203  1.00 47.94           C  
ATOM   3638  C   GLY B 191      -4.332 -21.203 -27.266  1.00 47.94           C  
ATOM   3639  O   GLY B 191      -3.828 -21.859 -26.344  1.00 47.94           O  
ATOM   3640  N   ALA B 192      -3.697 -20.828 -28.328  1.00 48.03           N  
ATOM   3641  CA  ALA B 192      -2.283 -21.141 -28.531  1.00 48.03           C  
ATOM   3642  C   ALA B 192      -1.423 -20.484 -27.453  1.00 48.03           C  
ATOM   3643  CB  ALA B 192      -1.832 -20.688 -29.922  1.00 48.03           C  
ATOM   3644  O   ALA B 192      -1.674 -19.344 -27.062  1.00 48.03           O  
ATOM   3645  N   GLN B 193      -0.686 -21.234 -26.719  1.00 44.75           N  
ATOM   3646  CA  GLN B 193       0.224 -20.766 -25.688  1.00 44.75           C  
ATOM   3647  C   GLN B 193       1.672 -20.797 -26.172  1.00 44.75           C  
ATOM   3648  CB  GLN B 193       0.073 -21.609 -24.422  1.00 44.75           C  
ATOM   3649  O   GLN B 193       2.146 -21.812 -26.656  1.00 44.75           O  
ATOM   3650  CG  GLN B 193      -1.303 -21.500 -23.766  1.00 44.75           C  
ATOM   3651  CD  GLN B 193      -1.444 -22.391 -22.547  1.00 44.75           C  
ATOM   3652  NE2 GLN B 193      -2.570 -22.281 -21.859  1.00 44.75           N  
ATOM   3653  OE1 GLN B 193      -0.551 -23.188 -22.234  1.00 44.75           O  
ATOM   3654  N   THR B 194       2.328 -19.609 -26.297  1.00 45.75           N  
ATOM   3655  CA  THR B 194       3.742 -19.484 -26.641  1.00 45.75           C  
ATOM   3656  C   THR B 194       4.527 -18.875 -25.484  1.00 45.75           C  
ATOM   3657  CB  THR B 194       3.939 -18.641 -27.906  1.00 45.75           C  
ATOM   3658  O   THR B 194       4.172 -17.812 -24.984  1.00 45.75           O  
ATOM   3659  CG2 THR B 194       5.273 -18.953 -28.578  1.00 45.75           C  
ATOM   3660  OG1 THR B 194       2.879 -18.906 -28.844  1.00 45.75           O  
ATOM   3661  N   THR B 195       5.387 -19.578 -24.859  1.00 45.38           N  
ATOM   3662  CA  THR B 195       6.312 -19.062 -23.859  1.00 45.38           C  
ATOM   3663  C   THR B 195       7.730 -19.000 -24.422  1.00 45.38           C  
ATOM   3664  CB  THR B 195       6.297 -19.938 -22.578  1.00 45.38           C  
ATOM   3665  O   THR B 195       8.242 -20.000 -24.953  1.00 45.38           O  
ATOM   3666  CG2 THR B 195       5.910 -19.109 -21.359  1.00 45.38           C  
ATOM   3667  OG1 THR B 195       5.352 -21.000 -22.750  1.00 45.38           O  
ATOM   3668  N   ILE B 196       8.203 -17.734 -24.562  1.00 43.53           N  
ATOM   3669  CA  ILE B 196       9.578 -17.531 -25.000  1.00 43.53           C  
ATOM   3670  C   ILE B 196      10.406 -16.953 -23.859  1.00 43.53           C  
ATOM   3671  CB  ILE B 196       9.641 -16.594 -26.234  1.00 43.53           C  
ATOM   3672  O   ILE B 196      10.109 -15.875 -23.344  1.00 43.53           O  
ATOM   3673  CG1 ILE B 196       8.734 -17.109 -27.344  1.00 43.53           C  
ATOM   3674  CG2 ILE B 196      11.086 -16.438 -26.719  1.00 43.53           C  
ATOM   3675  CD1 ILE B 196       8.555 -16.125 -28.500  1.00 43.53           C  
ATOM   3676  N   ASP B 197      11.227 -17.797 -23.328  1.00 41.94           N  
ATOM   3677  CA  ASP B 197      12.250 -17.312 -22.406  1.00 41.94           C  
ATOM   3678  C   ASP B 197      13.586 -17.125 -23.109  1.00 41.94           C  
ATOM   3679  CB  ASP B 197      12.406 -18.281 -21.234  1.00 41.94           C  
ATOM   3680  O   ASP B 197      14.094 -18.031 -23.766  1.00 41.94           O  
ATOM   3681  CG  ASP B 197      11.164 -18.391 -20.375  1.00 41.94           C  
ATOM   3682  OD1 ASP B 197      10.352 -17.438 -20.359  1.00 41.94           O  
ATOM   3683  OD2 ASP B 197      11.000 -19.422 -19.688  1.00 41.94           O  
ATOM   3684  N   ILE B 198      13.969 -15.688 -23.297  1.00 37.03           N  
ATOM   3685  CA  ILE B 198      15.281 -15.445 -23.891  1.00 37.03           C  
ATOM   3686  C   ILE B 198      16.266 -14.984 -22.812  1.00 37.03           C  
ATOM   3687  CB  ILE B 198      15.195 -14.391 -25.016  1.00 37.03           C  
ATOM   3688  O   ILE B 198      16.016 -13.992 -22.125  1.00 37.03           O  
ATOM   3689  CG1 ILE B 198      14.148 -14.812 -26.062  1.00 37.03           C  
ATOM   3690  CG2 ILE B 198      16.562 -14.180 -25.672  1.00 37.03           C  
ATOM   3691  CD1 ILE B 198      13.852 -13.742 -27.109  1.00 37.03           C  
ATOM   3692  N   THR B 199      17.031 -15.789 -22.297  1.00 37.84           N  
ATOM   3693  CA  THR B 199      18.156 -15.398 -21.453  1.00 37.84           C  
ATOM   3694  C   THR B 199      19.391 -15.102 -22.328  1.00 37.84           C  
ATOM   3695  CB  THR B 199      18.500 -16.500 -20.438  1.00 37.84           C  
ATOM   3696  O   THR B 199      19.766 -15.922 -23.156  1.00 37.84           O  
ATOM   3697  CG2 THR B 199      18.047 -16.109 -19.031  1.00 37.84           C  
ATOM   3698  OG1 THR B 199      17.859 -17.719 -20.812  1.00 37.84           O  
ATOM   3699  N   LEU B 200      19.641 -13.641 -22.672  1.00 32.41           N  
ATOM   3700  CA  LEU B 200      20.828 -13.391 -23.484  1.00 32.41           C  
ATOM   3701  C   LEU B 200      22.062 -13.305 -22.594  1.00 32.41           C  
ATOM   3702  CB  LEU B 200      20.672 -12.109 -24.297  1.00 32.41           C  
ATOM   3703  O   LEU B 200      22.062 -12.609 -21.562  1.00 32.41           O  
ATOM   3704  CG  LEU B 200      19.703 -12.164 -25.469  1.00 32.41           C  
ATOM   3705  CD1 LEU B 200      19.172 -10.766 -25.781  1.00 32.41           C  
ATOM   3706  CD2 LEU B 200      20.375 -12.766 -26.688  1.00 32.41           C  
ATOM   3707  N   ASP B 201      23.297 -14.031 -22.438  1.00 30.78           N  
ATOM   3708  CA  ASP B 201      24.656 -13.812 -21.969  1.00 30.78           C  
ATOM   3709  C   ASP B 201      25.328 -12.680 -22.750  1.00 30.78           C  
ATOM   3710  CB  ASP B 201      25.484 -15.094 -22.094  1.00 30.78           C  
ATOM   3711  O   ASP B 201      24.844 -12.266 -23.797  1.00 30.78           O  
ATOM   3712  CG  ASP B 201      26.453 -15.070 -23.250  1.00 30.78           C  
ATOM   3713  OD1 ASP B 201      26.469 -14.078 -24.016  1.00 30.78           O  
ATOM   3714  OD2 ASP B 201      27.219 -16.047 -23.422  1.00 30.78           O  
ATOM   3715  N   SER B 202      26.469 -11.570 -22.484  1.00 29.44           N  
ATOM   3716  CA  SER B 202      27.531 -11.656 -23.484  1.00 29.44           C  
ATOM   3717  C   SER B 202      27.594 -13.047 -24.109  1.00 29.44           C  
ATOM   3718  CB  SER B 202      28.891 -11.312 -22.859  1.00 29.44           C  
ATOM   3719  O   SER B 202      27.516 -13.195 -25.328  1.00 29.44           O  
ATOM   3720  OG  SER B 202      29.016 -11.906 -21.578  1.00 29.44           O  
ATOM   3721  N   THR B 203      28.859 -14.086 -23.672  1.00 26.62           N  
ATOM   3722  CA  THR B 203      29.172 -15.312 -24.391  1.00 26.62           C  
ATOM   3723  C   THR B 203      27.938 -16.188 -24.562  1.00 26.62           C  
ATOM   3724  CB  THR B 203      30.266 -16.109 -23.656  1.00 26.62           C  
ATOM   3725  O   THR B 203      27.141 -16.344 -23.641  1.00 26.62           O  
ATOM   3726  CG2 THR B 203      31.609 -15.398 -23.719  1.00 26.62           C  
ATOM   3727  OG1 THR B 203      29.891 -16.281 -22.281  1.00 26.62           O  
ATOM   3728  N   GLY B 204      26.938 -16.547 -25.281  1.00 25.64           N  
ATOM   3729  CA  GLY B 204      25.859 -17.516 -25.469  1.00 25.64           C  
ATOM   3730  C   GLY B 204      25.438 -18.203 -24.188  1.00 25.64           C  
ATOM   3731  O   GLY B 204      24.578 -19.078 -24.219  1.00 25.64           O  
ATOM   3732  N   ILE B 205      26.578 -18.516 -23.297  1.00 23.33           N  
ATOM   3733  CA  ILE B 205      26.547 -19.625 -22.359  1.00 23.33           C  
ATOM   3734  C   ILE B 205      25.625 -19.281 -21.188  1.00 23.33           C  
ATOM   3735  CB  ILE B 205      27.953 -19.984 -21.844  1.00 23.33           C  
ATOM   3736  O   ILE B 205      25.750 -18.203 -20.594  1.00 23.33           O  
ATOM   3737  CG1 ILE B 205      28.891 -20.281 -23.031  1.00 23.33           C  
ATOM   3738  CG2 ILE B 205      27.891 -21.188 -20.891  1.00 23.33           C  
ATOM   3739  CD1 ILE B 205      30.344 -20.469 -22.625  1.00 23.33           C  
ATOM   3740  N   VAL B 206      24.391 -19.781 -21.281  1.00 28.41           N  
ATOM   3741  CA  VAL B 206      23.594 -20.094 -20.094  1.00 28.41           C  
ATOM   3742  C   VAL B 206      24.516 -20.500 -18.938  1.00 28.41           C  
ATOM   3743  CB  VAL B 206      22.578 -21.219 -20.375  1.00 28.41           C  
ATOM   3744  O   VAL B 206      25.094 -21.578 -18.953  1.00 28.41           O  
ATOM   3745  CG1 VAL B 206      21.547 -21.297 -19.250  1.00 28.41           C  
ATOM   3746  CG2 VAL B 206      21.875 -20.984 -21.719  1.00 28.41           C  
ATOM   3747  N   ARG B 207      25.672 -19.859 -18.656  1.00 24.34           N  
ATOM   3748  CA  ARG B 207      26.625 -20.609 -17.844  1.00 24.34           C  
ATOM   3749  C   ARG B 207      25.922 -21.344 -16.703  1.00 24.34           C  
ATOM   3750  CB  ARG B 207      27.688 -19.656 -17.266  1.00 24.34           C  
ATOM   3751  O   ARG B 207      26.156 -22.531 -16.500  1.00 24.34           O  
ATOM   3752  CG  ARG B 207      28.766 -19.281 -18.250  1.00 24.34           C  
ATOM   3753  CD  ARG B 207      30.000 -18.703 -17.547  1.00 24.34           C  
ATOM   3754  NE  ARG B 207      31.078 -18.406 -18.500  1.00 24.34           N  
ATOM   3755  NH1 ARG B 207      32.594 -17.766 -16.891  1.00 24.34           N  
ATOM   3756  NH2 ARG B 207      33.188 -17.734 -19.094  1.00 24.34           N  
ATOM   3757  CZ  ARG B 207      32.281 -17.969 -18.156  1.00 24.34           C  
ATOM   3758  N   THR B 208      25.969 -20.781 -15.367  1.00 24.14           N  
ATOM   3759  CA  THR B 208      25.922 -21.859 -14.391  1.00 24.14           C  
ATOM   3760  C   THR B 208      24.609 -22.625 -14.500  1.00 24.14           C  
ATOM   3761  CB  THR B 208      26.094 -21.328 -12.953  1.00 24.14           C  
ATOM   3762  O   THR B 208      23.578 -22.062 -14.883  1.00 24.14           O  
ATOM   3763  CG2 THR B 208      27.562 -21.172 -12.594  1.00 24.14           C  
ATOM   3764  OG1 THR B 208      25.438 -20.047 -12.852  1.00 24.14           O  
ATOM   3765  N   PRO B 209      24.438 -23.969 -14.594  1.00 23.11           N  
ATOM   3766  CA  PRO B 209      23.328 -24.906 -14.758  1.00 23.11           C  
ATOM   3767  C   PRO B 209      22.016 -24.375 -14.188  1.00 23.11           C  
ATOM   3768  CB  PRO B 209      23.797 -26.156 -14.000  1.00 23.11           C  
ATOM   3769  O   PRO B 209      20.938 -24.797 -14.609  1.00 23.11           O  
ATOM   3770  CG  PRO B 209      25.078 -25.750 -13.352  1.00 23.11           C  
ATOM   3771  CD  PRO B 209      25.391 -24.328 -13.750  1.00 23.11           C  
ATOM   3772  N   GLU B 210      22.000 -23.734 -12.992  1.00 24.11           N  
ATOM   3773  CA  GLU B 210      20.797 -23.578 -12.188  1.00 24.11           C  
ATOM   3774  C   GLU B 210      19.906 -22.453 -12.727  1.00 24.11           C  
ATOM   3775  CB  GLU B 210      21.141 -23.312 -10.727  1.00 24.11           C  
ATOM   3776  O   GLU B 210      18.969 -22.016 -12.055  1.00 24.11           O  
ATOM   3777  CG  GLU B 210      21.609 -24.547  -9.969  1.00 24.11           C  
ATOM   3778  CD  GLU B 210      22.172 -24.234  -8.594  1.00 24.11           C  
ATOM   3779  OE1 GLU B 210      22.531 -25.172  -7.852  1.00 24.11           O  
ATOM   3780  OE2 GLU B 210      22.266 -23.031  -8.250  1.00 24.11           O  
ATOM   3781  N   SER B 211      20.328 -21.750 -13.664  1.00 25.38           N  
ATOM   3782  CA  SER B 211      19.484 -20.797 -14.391  1.00 25.38           C  
ATOM   3783  C   SER B 211      18.219 -21.469 -14.906  1.00 25.38           C  
ATOM   3784  CB  SER B 211      20.250 -20.188 -15.562  1.00 25.38           C  
ATOM   3785  O   SER B 211      18.266 -22.281 -15.836  1.00 25.38           O  
ATOM   3786  OG  SER B 211      21.609 -19.953 -15.203  1.00 25.38           O  
ATOM   3787  N   ARG B 212      17.562 -22.109 -14.141  1.00 24.47           N  
ATOM   3788  CA  ARG B 212      16.406 -22.844 -14.648  1.00 24.47           C  
ATOM   3789  C   ARG B 212      15.359 -21.891 -15.219  1.00 24.47           C  
ATOM   3790  CB  ARG B 212      15.789 -23.703 -13.539  1.00 24.47           C  
ATOM   3791  O   ARG B 212      15.031 -20.875 -14.602  1.00 24.47           O  
ATOM   3792  CG  ARG B 212      15.945 -25.203 -13.758  1.00 24.47           C  
ATOM   3793  CD  ARG B 212      15.266 -26.000 -12.664  1.00 24.47           C  
ATOM   3794  NE  ARG B 212      15.242 -27.438 -12.977  1.00 24.47           N  
ATOM   3795  NH1 ARG B 212      14.320 -28.062 -10.961  1.00 24.47           N  
ATOM   3796  NH2 ARG B 212      14.812 -29.641 -12.547  1.00 24.47           N  
ATOM   3797  CZ  ARG B 212      14.789 -28.375 -12.156  1.00 24.47           C  
ATOM   3798  N   ALA B 213      15.688 -21.453 -16.500  1.00 25.92           N  
ATOM   3799  CA  ALA B 213      14.453 -20.969 -17.125  1.00 25.92           C  
ATOM   3800  C   ALA B 213      13.344 -22.000 -17.016  1.00 25.92           C  
ATOM   3801  CB  ALA B 213      14.703 -20.594 -18.578  1.00 25.92           C  
ATOM   3802  O   ALA B 213      13.523 -23.156 -17.422  1.00 25.92           O  
ATOM   3803  N   VAL B 214      12.852 -22.172 -15.953  1.00 24.03           N  
ATOM   3804  CA  VAL B 214      11.750 -23.125 -15.977  1.00 24.03           C  
ATOM   3805  C   VAL B 214      10.531 -22.500 -16.641  1.00 24.03           C  
ATOM   3806  CB  VAL B 214      11.398 -23.609 -14.547  1.00 24.03           C  
ATOM   3807  O   VAL B 214      10.125 -21.391 -16.281  1.00 24.03           O  
ATOM   3808  CG1 VAL B 214      10.695 -24.969 -14.602  1.00 24.03           C  
ATOM   3809  CG2 VAL B 214      12.648 -23.672 -13.680  1.00 24.03           C  
ATOM   3810  N   SER B 215      10.648 -22.438 -17.844  1.00 24.03           N  
ATOM   3811  CA  SER B 215       9.344 -22.203 -18.438  1.00 24.03           C  
ATOM   3812  C   SER B 215       8.328 -23.250 -18.000  1.00 24.03           C  
ATOM   3813  CB  SER B 215       9.453 -22.172 -19.969  1.00 24.03           C  
ATOM   3814  O   SER B 215       8.570 -24.453 -18.156  1.00 24.03           O  
ATOM   3815  OG  SER B 215       9.914 -23.422 -20.453  1.00 24.03           O  
ATOM   3816  N   TYR B 216       7.918 -23.109 -16.781  1.00 22.36           N  
ATOM   3817  CA  TYR B 216       6.898 -24.125 -16.516  1.00 22.36           C  
ATOM   3818  C   TYR B 216       5.625 -23.828 -17.312  1.00 22.36           C  
ATOM   3819  CB  TYR B 216       6.586 -24.203 -15.023  1.00 22.36           C  
ATOM   3820  O   TYR B 216       5.090 -22.719 -17.234  1.00 22.36           O  
ATOM   3821  CG  TYR B 216       7.582 -25.016 -14.242  1.00 22.36           C  
ATOM   3822  CD1 TYR B 216       7.426 -26.406 -14.094  1.00 22.36           C  
ATOM   3823  CD2 TYR B 216       8.680 -24.422 -13.633  1.00 22.36           C  
ATOM   3824  CE1 TYR B 216       8.336 -27.156 -13.375  1.00 22.36           C  
ATOM   3825  CE2 TYR B 216       9.602 -25.172 -12.906  1.00 22.36           C  
ATOM   3826  OH  TYR B 216      10.328 -27.281 -12.062  1.00 22.36           O  
ATOM   3827  CZ  TYR B 216       9.422 -26.531 -12.781  1.00 22.36           C  
ATOM   3828  N   VAL B 217       5.574 -24.172 -18.359  1.00 22.17           N  
ATOM   3829  CA  VAL B 217       4.227 -24.266 -18.906  1.00 22.17           C  
ATOM   3830  C   VAL B 217       3.355 -25.141 -18.000  1.00 22.17           C  
ATOM   3831  CB  VAL B 217       4.238 -24.844 -20.344  1.00 22.17           C  
ATOM   3832  O   VAL B 217       2.318 -25.641 -18.438  1.00 22.17           O  
ATOM   3833  CG1 VAL B 217       2.848 -24.766 -20.969  1.00 22.17           C  
ATOM   3834  CG2 VAL B 217       5.262 -24.109 -21.203  1.00 22.17           C  
ATOM   3835  N   GLY B 218       3.838 -25.672 -16.922  1.00 20.62           N  
ATOM   3836  CA  GLY B 218       2.914 -26.688 -16.438  1.00 20.62           C  
ATOM   3837  C   GLY B 218       1.537 -26.141 -16.125  1.00 20.62           C  
ATOM   3838  O   GLY B 218       1.358 -24.922 -16.016  1.00 20.62           O  
ATOM   3839  N   THR B 219       0.386 -26.812 -16.000  1.00 19.36           N  
ATOM   3840  CA  THR B 219      -0.818 -26.594 -15.211  1.00 19.36           C  
ATOM   3841  C   THR B 219      -0.494 -25.797 -13.945  1.00 19.36           C  
ATOM   3842  CB  THR B 219      -1.496 -27.922 -14.828  1.00 19.36           C  
ATOM   3843  O   THR B 219      -1.126 -24.781 -13.664  1.00 19.36           O  
ATOM   3844  CG2 THR B 219      -2.316 -28.469 -15.992  1.00 19.36           C  
ATOM   3845  OG1 THR B 219      -0.491 -28.875 -14.477  1.00 19.36           O  
ATOM   3846  N   GLY B 220      -0.137 -26.406 -12.750  1.00 19.09           N  
ATOM   3847  CA  GLY B 220      -0.104 -26.203 -11.312  1.00 19.09           C  
ATOM   3848  C   GLY B 220       0.938 -25.188 -10.883  1.00 19.09           C  
ATOM   3849  O   GLY B 220       1.790 -24.781 -11.680  1.00 19.09           O  
ATOM   3850  N   ILE B 221       1.003 -24.625  -9.531  1.00 20.78           N  
ATOM   3851  CA  ILE B 221       1.558 -23.719  -8.531  1.00 20.78           C  
ATOM   3852  C   ILE B 221       3.082 -23.828  -8.531  1.00 20.78           C  
ATOM   3853  CB  ILE B 221       1.005 -24.031  -7.121  1.00 20.78           C  
ATOM   3854  O   ILE B 221       3.643 -24.875  -8.234  1.00 20.78           O  
ATOM   3855  CG1 ILE B 221      -0.518 -24.203  -7.172  1.00 20.78           C  
ATOM   3856  CG2 ILE B 221       1.402 -22.938  -6.133  1.00 20.78           C  
ATOM   3857  CD1 ILE B 221      -1.139 -24.609  -5.840  1.00 20.78           C  
ATOM   3858  N   ALA B 222       3.672 -23.391  -9.445  1.00 22.05           N  
ATOM   3859  CA  ALA B 222       5.121 -23.578  -9.383  1.00 22.05           C  
ATOM   3860  C   ALA B 222       5.684 -23.047  -8.070  1.00 22.05           C  
ATOM   3861  CB  ALA B 222       5.793 -22.875 -10.562  1.00 22.05           C  
ATOM   3862  O   ALA B 222       5.469 -21.891  -7.715  1.00 22.05           O  
ATOM   3863  N   GLN B 223       5.684 -23.656  -6.953  1.00 23.78           N  
ATOM   3864  CA  GLN B 223       6.285 -23.625  -5.629  1.00 23.78           C  
ATOM   3865  C   GLN B 223       7.754 -23.203  -5.703  1.00 23.78           C  
ATOM   3866  CB  GLN B 223       6.164 -24.984  -4.941  1.00 23.78           C  
ATOM   3867  O   GLN B 223       8.578 -23.922  -6.262  1.00 23.78           O  
ATOM   3868  CG  GLN B 223       5.109 -25.016  -3.844  1.00 23.78           C  
ATOM   3869  CD  GLN B 223       4.961 -26.406  -3.225  1.00 23.78           C  
ATOM   3870  NE2 GLN B 223       4.207 -26.484  -2.135  1.00 23.78           N  
ATOM   3871  OE1 GLN B 223       5.520 -27.375  -3.725  1.00 23.78           O  
ATOM   3872  N   GLU B 224       8.148 -22.266  -6.316  1.00 25.25           N  
ATOM   3873  CA  GLU B 224       9.586 -22.219  -6.062  1.00 25.25           C  
ATOM   3874  C   GLU B 224       9.906 -22.562  -4.609  1.00 25.25           C  
ATOM   3875  CB  GLU B 224      10.141 -20.828  -6.414  1.00 25.25           C  
ATOM   3876  O   GLU B 224       9.336 -21.969  -3.689  1.00 25.25           O  
ATOM   3877  CG  GLU B 224      10.898 -20.797  -7.730  1.00 25.25           C  
ATOM   3878  CD  GLU B 224      11.492 -19.422  -8.039  1.00 25.25           C  
ATOM   3879  OE1 GLU B 224      12.195 -19.281  -9.062  1.00 25.25           O  
ATOM   3880  OE2 GLU B 224      11.258 -18.484  -7.238  1.00 25.25           O  
ATOM   3881  N   SER B 225      10.367 -23.500  -4.387  1.00 27.27           N  
ATOM   3882  CA  SER B 225      10.781 -24.359  -3.289  1.00 27.27           C  
ATOM   3883  C   SER B 225      11.922 -23.734  -2.494  1.00 27.27           C  
ATOM   3884  CB  SER B 225      11.203 -25.734  -3.822  1.00 27.27           C  
ATOM   3885  O   SER B 225      13.078 -23.781  -2.928  1.00 27.27           O  
ATOM   3886  OG  SER B 225      12.141 -25.594  -4.871  1.00 27.27           O  
ATOM   3887  N   SER B 226      12.461 -22.531  -2.402  1.00 32.72           N  
ATOM   3888  CA  SER B 226      13.477 -22.609  -1.354  1.00 32.72           C  
ATOM   3889  C   SER B 226      13.062 -23.562  -0.249  1.00 32.72           C  
ATOM   3890  CB  SER B 226      13.734 -21.219  -0.763  1.00 32.72           C  
ATOM   3891  O   SER B 226      11.891 -23.625   0.131  1.00 32.72           O  
ATOM   3892  OG  SER B 226      12.516 -20.500  -0.604  1.00 32.72           O  
ATOM   3893  N   SER B 227      13.727 -24.609  -0.261  1.00 38.97           N  
ATOM   3894  CA  SER B 227      13.281 -25.828   0.416  1.00 38.97           C  
ATOM   3895  C   SER B 227      12.711 -25.516   1.797  1.00 38.97           C  
ATOM   3896  CB  SER B 227      14.438 -26.812   0.543  1.00 38.97           C  
ATOM   3897  O   SER B 227      13.469 -25.281   2.744  1.00 38.97           O  
ATOM   3898  OG  SER B 227      15.531 -26.234   1.214  1.00 38.97           O  
ATOM   3899  N   VAL B 228      11.898 -24.359   1.874  1.00 46.56           N  
ATOM   3900  CA  VAL B 228      11.227 -24.391   3.168  1.00 46.56           C  
ATOM   3901  C   VAL B 228      10.984 -25.844   3.584  1.00 46.56           C  
ATOM   3902  CB  VAL B 228       9.891 -23.625   3.135  1.00 46.56           C  
ATOM   3903  O   VAL B 228      10.406 -26.625   2.826  1.00 46.56           O  
ATOM   3904  CG1 VAL B 228       9.180 -23.703   4.488  1.00 46.56           C  
ATOM   3905  CG2 VAL B 228      10.125 -22.156   2.742  1.00 46.56           C  
ATOM   3906  N   ASN B 229      11.945 -26.156   4.234  1.00 57.09           N  
ATOM   3907  CA  ASN B 229      11.750 -27.469   4.820  1.00 57.09           C  
ATOM   3908  C   ASN B 229      10.320 -27.672   5.309  1.00 57.09           C  
ATOM   3909  CB  ASN B 229      12.734 -27.703   5.965  1.00 57.09           C  
ATOM   3910  O   ASN B 229      10.008 -27.391   6.469  1.00 57.09           O  
ATOM   3911  CG  ASN B 229      12.766 -29.156   6.430  1.00 57.09           C  
ATOM   3912  ND2 ASN B 229      13.852 -29.531   7.090  1.00 57.09           N  
ATOM   3913  OD1 ASN B 229      11.820 -29.906   6.195  1.00 57.09           O  
ATOM   3914  N   LEU B 230       9.461 -27.812   4.230  1.00 69.50           N  
ATOM   3915  CA  LEU B 230       8.055 -28.016   4.543  1.00 69.50           C  
ATOM   3916  C   LEU B 230       7.895 -29.078   5.625  1.00 69.50           C  
ATOM   3917  CB  LEU B 230       7.285 -28.438   3.287  1.00 69.50           C  
ATOM   3918  O   LEU B 230       6.961 -29.016   6.430  1.00 69.50           O  
ATOM   3919  CG  LEU B 230       6.824 -27.297   2.369  1.00 69.50           C  
ATOM   3920  CD1 LEU B 230       6.613 -27.828   0.951  1.00 69.50           C  
ATOM   3921  CD2 LEU B 230       5.551 -26.656   2.906  1.00 69.50           C  
ATOM   3922  N   ASP B 231       8.906 -29.953   5.625  1.00 74.62           N  
ATOM   3923  CA  ASP B 231       8.875 -30.984   6.656  1.00 74.62           C  
ATOM   3924  C   ASP B 231       9.047 -30.375   8.047  1.00 74.62           C  
ATOM   3925  CB  ASP B 231       9.953 -32.031   6.402  1.00 74.62           C  
ATOM   3926  O   ASP B 231       8.375 -30.781   9.000  1.00 74.62           O  
ATOM   3927  CG  ASP B 231       9.727 -32.812   5.121  1.00 74.62           C  
ATOM   3928  OD1 ASP B 231       8.578 -32.875   4.641  1.00 74.62           O  
ATOM   3929  OD2 ASP B 231      10.711 -33.375   4.590  1.00 74.62           O  
ATOM   3930  N   LEU B 232       9.875 -29.438   8.039  1.00 79.12           N  
ATOM   3931  CA  LEU B 232      10.070 -28.734   9.305  1.00 79.12           C  
ATOM   3932  C   LEU B 232       8.820 -27.953   9.695  1.00 79.12           C  
ATOM   3933  CB  LEU B 232      11.273 -27.781   9.211  1.00 79.12           C  
ATOM   3934  O   LEU B 232       8.430 -27.938  10.859  1.00 79.12           O  
ATOM   3935  CG  LEU B 232      11.750 -27.172  10.523  1.00 79.12           C  
ATOM   3936  CD1 LEU B 232      12.711 -28.109  11.242  1.00 79.12           C  
ATOM   3937  CD2 LEU B 232      12.422 -25.812  10.273  1.00 79.12           C  
ATOM   3938  N   MET B 233       8.156 -27.375   8.695  1.00 83.88           N  
ATOM   3939  CA  MET B 233       6.945 -26.594   8.953  1.00 83.88           C  
ATOM   3940  C   MET B 233       5.812 -27.500   9.422  1.00 83.88           C  
ATOM   3941  CB  MET B 233       6.520 -25.828   7.707  1.00 83.88           C  
ATOM   3942  O   MET B 233       5.031 -27.141  10.297  1.00 83.88           O  
ATOM   3943  CG  MET B 233       7.418 -24.641   7.379  1.00 83.88           C  
ATOM   3944  SD  MET B 233       6.773 -23.641   5.988  1.00 83.88           S  
ATOM   3945  CE  MET B 233       6.098 -22.219   6.902  1.00 83.88           C  
ATOM   3946  N   GLU B 234       5.758 -28.656   8.891  1.00 82.75           N  
ATOM   3947  CA  GLU B 234       4.699 -29.594   9.234  1.00 82.75           C  
ATOM   3948  C   GLU B 234       4.824 -30.062  10.680  1.00 82.75           C  
ATOM   3949  CB  GLU B 234       4.734 -30.797   8.289  1.00 82.75           C  
ATOM   3950  O   GLU B 234       3.822 -30.406  11.312  1.00 82.75           O  
ATOM   3951  CG  GLU B 234       3.770 -30.703   7.117  1.00 82.75           C  
ATOM   3952  CD  GLU B 234       3.799 -31.906   6.203  1.00 82.75           C  
ATOM   3953  OE1 GLU B 234       3.053 -31.938   5.195  1.00 82.75           O  
ATOM   3954  OE2 GLU B 234       4.574 -32.844   6.492  1.00 82.75           O  
ATOM   3955  N   ASN B 235       6.008 -30.031  11.211  1.00 85.50           N  
ATOM   3956  CA  ASN B 235       6.266 -30.453  12.578  1.00 85.50           C  
ATOM   3957  C   ASN B 235       5.617 -29.516  13.586  1.00 85.50           C  
ATOM   3958  CB  ASN B 235       7.770 -30.562  12.836  1.00 85.50           C  
ATOM   3959  O   ASN B 235       5.402 -29.891  14.742  1.00 85.50           O  
ATOM   3960  CG  ASN B 235       8.391 -31.781  12.188  1.00 85.50           C  
ATOM   3961  ND2 ASN B 235       9.711 -31.781  12.070  1.00 85.50           N  
ATOM   3962  OD1 ASN B 235       7.684 -32.719  11.797  1.00 85.50           O  
ATOM   3963  N   PHE B 236       5.289 -28.375  13.078  1.00 87.50           N  
ATOM   3964  CA  PHE B 236       4.781 -27.375  14.008  1.00 87.50           C  
ATOM   3965  C   PHE B 236       3.256 -27.359  14.016  1.00 87.50           C  
ATOM   3966  CB  PHE B 236       5.312 -25.984  13.656  1.00 87.50           C  
ATOM   3967  O   PHE B 236       2.637 -26.641  14.797  1.00 87.50           O  
ATOM   3968  CG  PHE B 236       6.816 -25.891  13.602  1.00 87.50           C  
ATOM   3969  CD1 PHE B 236       7.586 -26.312  14.680  1.00 87.50           C  
ATOM   3970  CD2 PHE B 236       7.457 -25.406  12.477  1.00 87.50           C  
ATOM   3971  CE1 PHE B 236       8.977 -26.250  14.633  1.00 87.50           C  
ATOM   3972  CE2 PHE B 236       8.844 -25.328  12.422  1.00 87.50           C  
ATOM   3973  CZ  PHE B 236       9.602 -25.750  13.508  1.00 87.50           C  
ATOM   3974  N   LEU B 237       2.699 -28.156  13.180  1.00 85.81           N  
ATOM   3975  CA  LEU B 237       1.246 -28.219  13.062  1.00 85.81           C  
ATOM   3976  C   LEU B 237       0.635 -28.953  14.250  1.00 85.81           C  
ATOM   3977  CB  LEU B 237       0.836 -28.906  11.758  1.00 85.81           C  
ATOM   3978  O   LEU B 237      -0.562 -28.828  14.516  1.00 85.81           O  
ATOM   3979  CG  LEU B 237       1.016 -28.078  10.477  1.00 85.81           C  
ATOM   3980  CD1 LEU B 237       1.083 -29.000   9.266  1.00 85.81           C  
ATOM   3981  CD2 LEU B 237      -0.117 -27.078  10.328  1.00 85.81           C  
ATOM   3982  N   ASP B 238       1.393 -29.766  14.961  1.00 83.06           N  
ATOM   3983  CA  ASP B 238       0.905 -30.578  16.062  1.00 83.06           C  
ATOM   3984  C   ASP B 238       0.997 -29.844  17.391  1.00 83.06           C  
ATOM   3985  CB  ASP B 238       1.691 -31.891  16.141  1.00 83.06           C  
ATOM   3986  O   ASP B 238       0.616 -30.375  18.438  1.00 83.06           O  
ATOM   3987  CG  ASP B 238       1.517 -32.781  14.906  1.00 83.06           C  
ATOM   3988  OD1 ASP B 238       0.457 -32.688  14.250  1.00 83.06           O  
ATOM   3989  OD2 ASP B 238       2.445 -33.531  14.594  1.00 83.06           O  
ATOM   3990  N   LYS B 239       1.412 -28.672  17.344  1.00 86.00           N  
ATOM   3991  CA  LYS B 239       1.559 -27.859  18.547  1.00 86.00           C  
ATOM   3992  C   LYS B 239       0.466 -26.797  18.625  1.00 86.00           C  
ATOM   3993  CB  LYS B 239       2.938 -27.203  18.578  1.00 86.00           C  
ATOM   3994  O   LYS B 239      -0.206 -26.516  17.625  1.00 86.00           O  
ATOM   3995  CG  LYS B 239       4.098 -28.188  18.625  1.00 86.00           C  
ATOM   3996  CD  LYS B 239       5.426 -27.469  18.828  1.00 86.00           C  
ATOM   3997  CE  LYS B 239       6.586 -28.453  18.875  1.00 86.00           C  
ATOM   3998  NZ  LYS B 239       7.898 -27.750  19.031  1.00 86.00           N  
ATOM   3999  N   ASP B 240       0.223 -26.328  19.781  1.00 87.44           N  
ATOM   4000  CA  ASP B 240      -0.714 -25.219  20.000  1.00 87.44           C  
ATOM   4001  C   ASP B 240      -0.165 -23.922  19.422  1.00 87.44           C  
ATOM   4002  CB  ASP B 240      -1.023 -25.047  21.484  1.00 87.44           C  
ATOM   4003  O   ASP B 240       0.877 -23.438  19.859  1.00 87.44           O  
ATOM   4004  CG  ASP B 240      -2.340 -25.688  21.891  1.00 87.44           C  
ATOM   4005  OD1 ASP B 240      -3.160 -26.016  21.000  1.00 87.44           O  
ATOM   4006  OD2 ASP B 240      -2.562 -25.859  23.109  1.00 87.44           O  
ATOM   4007  N   PRO B 241      -0.819 -23.375  18.422  1.00 93.31           N  
ATOM   4008  CA  PRO B 241      -0.310 -22.188  17.719  1.00 93.31           C  
ATOM   4009  C   PRO B 241      -0.568 -20.891  18.484  1.00 93.31           C  
ATOM   4010  CB  PRO B 241      -1.079 -22.203  16.406  1.00 93.31           C  
ATOM   4011  O   PRO B 241      -1.060 -19.922  17.922  1.00 93.31           O  
ATOM   4012  CG  PRO B 241      -2.404 -22.812  16.734  1.00 93.31           C  
ATOM   4013  CD  PRO B 241      -2.201 -23.844  17.812  1.00 93.31           C  
ATOM   4014  N   LYS B 242      -0.398 -20.969  19.734  1.00 92.94           N  
ATOM   4015  CA  LYS B 242      -0.562 -19.781  20.578  1.00 92.94           C  
ATOM   4016  C   LYS B 242       0.676 -18.891  20.516  1.00 92.94           C  
ATOM   4017  CB  LYS B 242      -0.852 -20.172  22.016  1.00 92.94           C  
ATOM   4018  O   LYS B 242       1.796 -19.359  20.719  1.00 92.94           O  
ATOM   4019  CG  LYS B 242      -1.241 -19.016  22.922  1.00 92.94           C  
ATOM   4020  CD  LYS B 242      -1.627 -19.484  24.312  1.00 92.94           C  
ATOM   4021  CE  LYS B 242      -2.020 -18.312  25.203  1.00 92.94           C  
ATOM   4022  NZ  LYS B 242      -2.709 -18.781  26.453  1.00 92.94           N  
ATOM   4023  N   ILE B 243       0.517 -17.688  20.203  1.00 94.94           N  
ATOM   4024  CA  ILE B 243       1.583 -16.703  20.109  1.00 94.94           C  
ATOM   4025  C   ILE B 243       1.359 -15.602  21.141  1.00 94.94           C  
ATOM   4026  CB  ILE B 243       1.665 -16.094  18.688  1.00 94.94           C  
ATOM   4027  O   ILE B 243       0.292 -14.984  21.188  1.00 94.94           O  
ATOM   4028  CG1 ILE B 243       1.826 -17.203  17.641  1.00 94.94           C  
ATOM   4029  CG2 ILE B 243       2.814 -15.078  18.594  1.00 94.94           C  
ATOM   4030  CD1 ILE B 243       1.493 -16.766  16.219  1.00 94.94           C  
ATOM   4031  N   GLY B 244       2.209 -15.414  22.016  1.00 94.62           N  
ATOM   4032  CA  GLY B 244       2.182 -14.328  22.984  1.00 94.62           C  
ATOM   4033  C   GLY B 244       2.947 -13.102  22.531  1.00 94.62           C  
ATOM   4034  O   GLY B 244       4.125 -13.195  22.172  1.00 94.62           O  
ATOM   4035  N   VAL B 245       2.297 -12.023  22.484  1.00 94.94           N  
ATOM   4036  CA  VAL B 245       2.896 -10.773  22.031  1.00 94.94           C  
ATOM   4037  C   VAL B 245       2.760  -9.711  23.125  1.00 94.94           C  
ATOM   4038  CB  VAL B 245       2.252 -10.281  20.719  1.00 94.94           C  
ATOM   4039  O   VAL B 245       1.704  -9.586  23.750  1.00 94.94           O  
ATOM   4040  CG1 VAL B 245       2.967  -9.039  20.203  1.00 94.94           C  
ATOM   4041  CG2 VAL B 245       2.273 -11.391  19.672  1.00 94.94           C  
ATOM   4042  N   TRP B 246       3.771  -9.000  23.375  1.00 93.00           N  
ATOM   4043  CA  TRP B 246       3.766  -7.871  24.297  1.00 93.00           C  
ATOM   4044  C   TRP B 246       3.779  -6.547  23.531  1.00 93.00           C  
ATOM   4045  CB  TRP B 246       4.965  -7.945  25.234  1.00 93.00           C  
ATOM   4046  O   TRP B 246       4.758  -6.223  22.859  1.00 93.00           O  
ATOM   4047  CG  TRP B 246       4.793  -8.914  26.375  1.00 93.00           C  
ATOM   4048  CD1 TRP B 246       4.492 -10.242  26.281  1.00 93.00           C  
ATOM   4049  CD2 TRP B 246       4.902  -8.617  27.766  1.00 93.00           C  
ATOM   4050  CE2 TRP B 246       4.656  -9.820  28.469  1.00 93.00           C  
ATOM   4051  CE3 TRP B 246       5.184  -7.457  28.500  1.00 93.00           C  
ATOM   4052  NE1 TRP B 246       4.410 -10.797  27.531  1.00 93.00           N  
ATOM   4053  CH2 TRP B 246       4.965  -8.742  30.547  1.00 93.00           C  
ATOM   4054  CZ2 TRP B 246       4.688  -9.898  29.859  1.00 93.00           C  
ATOM   4055  CZ3 TRP B 246       5.215  -7.531  29.891  1.00 93.00           C  
ATOM   4056  N   SER B 247       2.752  -5.797  23.656  1.00 93.94           N  
ATOM   4057  CA  SER B 247       2.633  -4.512  22.984  1.00 93.94           C  
ATOM   4058  C   SER B 247       1.631  -3.604  23.688  1.00 93.94           C  
ATOM   4059  CB  SER B 247       2.215  -4.711  21.516  1.00 93.94           C  
ATOM   4060  O   SER B 247       0.420  -3.820  23.594  1.00 93.94           O  
ATOM   4061  OG  SER B 247       1.923  -3.469  20.906  1.00 93.94           O  
ATOM   4062  N   TYR B 248       2.121  -2.592  24.234  1.00 93.50           N  
ATOM   4063  CA  TYR B 248       1.262  -1.657  24.953  1.00 93.50           C  
ATOM   4064  C   TYR B 248       0.259  -1.003  24.000  1.00 93.50           C  
ATOM   4065  CB  TYR B 248       2.102  -0.583  25.641  1.00 93.50           C  
ATOM   4066  O   TYR B 248      -0.951  -1.062  24.234  1.00 93.50           O  
ATOM   4067  CG  TYR B 248       2.562  -0.975  27.031  1.00 93.50           C  
ATOM   4068  CD1 TYR B 248       1.728  -0.818  28.125  1.00 93.50           C  
ATOM   4069  CD2 TYR B 248       3.832  -1.502  27.234  1.00 93.50           C  
ATOM   4070  CE1 TYR B 248       2.148  -1.176  29.406  1.00 93.50           C  
ATOM   4071  CE2 TYR B 248       4.266  -1.863  28.500  1.00 93.50           C  
ATOM   4072  OH  TYR B 248       3.840  -2.053  30.844  1.00 93.50           O  
ATOM   4073  CZ  TYR B 248       3.416  -1.697  29.578  1.00 93.50           C  
ATOM   4074  N   PRO B 249       0.674  -0.454  22.891  1.00 94.38           N  
ATOM   4075  CA  PRO B 249      -0.299   0.203  22.016  1.00 94.38           C  
ATOM   4076  C   PRO B 249      -1.373  -0.754  21.500  1.00 94.38           C  
ATOM   4077  CB  PRO B 249       0.561   0.726  20.859  1.00 94.38           C  
ATOM   4078  O   PRO B 249      -2.555  -0.401  21.469  1.00 94.38           O  
ATOM   4079  CG  PRO B 249       1.952   0.760  21.406  1.00 94.38           C  
ATOM   4080  CD  PRO B 249       2.059  -0.260  22.500  1.00 94.38           C  
ATOM   4081  N   SER B 250      -0.949  -1.941  21.125  1.00 95.06           N  
ATOM   4082  CA  SER B 250      -1.911  -2.916  20.625  1.00 95.06           C  
ATOM   4083  C   SER B 250      -2.873  -3.361  21.719  1.00 95.06           C  
ATOM   4084  CB  SER B 250      -1.188  -4.133  20.031  1.00 95.06           C  
ATOM   4085  O   SER B 250      -4.078  -3.484  21.469  1.00 95.06           O  
ATOM   4086  OG  SER B 250      -0.346  -3.752  18.969  1.00 95.06           O  
ATOM   4087  N   TYR B 251      -2.344  -3.541  22.891  1.00 95.62           N  
ATOM   4088  CA  TYR B 251      -3.156  -3.930  24.031  1.00 95.62           C  
ATOM   4089  C   TYR B 251      -4.191  -2.859  24.359  1.00 95.62           C  
ATOM   4090  CB  TYR B 251      -2.271  -4.180  25.266  1.00 95.62           C  
ATOM   4091  O   TYR B 251      -5.367  -3.168  24.578  1.00 95.62           O  
ATOM   4092  CG  TYR B 251      -3.035  -4.637  26.484  1.00 95.62           C  
ATOM   4093  CD1 TYR B 251      -3.309  -3.756  27.516  1.00 95.62           C  
ATOM   4094  CD2 TYR B 251      -3.486  -5.949  26.594  1.00 95.62           C  
ATOM   4095  CE1 TYR B 251      -4.012  -4.172  28.641  1.00 95.62           C  
ATOM   4096  CE2 TYR B 251      -4.191  -6.375  27.703  1.00 95.62           C  
ATOM   4097  OH  TYR B 251      -5.145  -5.898  29.844  1.00 95.62           O  
ATOM   4098  CZ  TYR B 251      -4.449  -5.480  28.734  1.00 95.62           C  
ATOM   4099  N   ILE B 252      -3.830  -1.684  24.328  1.00 93.12           N  
ATOM   4100  CA  ILE B 252      -4.695  -0.552  24.641  1.00 93.12           C  
ATOM   4101  C   ILE B 252      -5.836  -0.475  23.625  1.00 93.12           C  
ATOM   4102  CB  ILE B 252      -3.906   0.775  24.656  1.00 93.12           C  
ATOM   4103  O   ILE B 252      -6.996  -0.306  24.000  1.00 93.12           O  
ATOM   4104  CG1 ILE B 252      -2.928   0.795  25.844  1.00 93.12           C  
ATOM   4105  CG2 ILE B 252      -4.859   1.972  24.719  1.00 93.12           C  
ATOM   4106  CD1 ILE B 252      -1.878   1.895  25.750  1.00 93.12           C  
ATOM   4107  N   VAL B 253      -5.527  -0.633  22.344  1.00 92.31           N  
ATOM   4108  CA  VAL B 253      -6.527  -0.561  21.281  1.00 92.31           C  
ATOM   4109  C   VAL B 253      -7.520  -1.712  21.438  1.00 92.31           C  
ATOM   4110  CB  VAL B 253      -5.871  -0.595  19.891  1.00 92.31           C  
ATOM   4111  O   VAL B 253      -8.734  -1.505  21.359  1.00 92.31           O  
ATOM   4112  CG1 VAL B 253      -6.930  -0.784  18.797  1.00 92.31           C  
ATOM   4113  CG2 VAL B 253      -5.070   0.683  19.641  1.00 92.31           C  
ATOM   4114  N   LEU B 254      -7.047  -2.867  21.719  1.00 94.06           N  
ATOM   4115  CA  LEU B 254      -7.898  -4.043  21.844  1.00 94.06           C  
ATOM   4116  C   LEU B 254      -8.797  -3.936  23.062  1.00 94.06           C  
ATOM   4117  CB  LEU B 254      -7.051  -5.316  21.922  1.00 94.06           C  
ATOM   4118  O   LEU B 254      -9.992  -4.211  23.000  1.00 94.06           O  
ATOM   4119  CG  LEU B 254      -6.375  -5.766  20.625  1.00 94.06           C  
ATOM   4120  CD1 LEU B 254      -5.379  -6.883  20.906  1.00 94.06           C  
ATOM   4121  CD2 LEU B 254      -7.418  -6.215  19.609  1.00 94.06           C  
ATOM   4122  N   GLN B 255      -8.211  -3.533  24.156  1.00 92.44           N  
ATOM   4123  CA  GLN B 255      -8.992  -3.344  25.375  1.00 92.44           C  
ATOM   4124  C   GLN B 255     -10.016  -2.230  25.203  1.00 92.44           C  
ATOM   4125  CB  GLN B 255      -8.070  -3.035  26.547  1.00 92.44           C  
ATOM   4126  O   GLN B 255     -11.156  -2.354  25.656  1.00 92.44           O  
ATOM   4127  CG  GLN B 255      -7.223  -4.223  27.000  1.00 92.44           C  
ATOM   4128  CD  GLN B 255      -8.047  -5.309  27.656  1.00 92.44           C  
ATOM   4129  NE2 GLN B 255      -7.434  -6.469  27.875  1.00 92.44           N  
ATOM   4130  OE1 GLN B 255      -9.227  -5.109  27.984  1.00 92.44           O  
ATOM   4131  N   TYR B 256      -9.625  -1.138  24.547  1.00 86.75           N  
ATOM   4132  CA  TYR B 256     -10.531  -0.024  24.281  1.00 86.75           C  
ATOM   4133  C   TYR B 256     -11.734  -0.478  23.469  1.00 86.75           C  
ATOM   4134  CB  TYR B 256      -9.797   1.104  23.547  1.00 86.75           C  
ATOM   4135  O   TYR B 256     -12.875  -0.224  23.844  1.00 86.75           O  
ATOM   4136  CG  TYR B 256     -10.664   2.297  23.250  1.00 86.75           C  
ATOM   4137  CD1 TYR B 256     -11.219   2.475  21.984  1.00 86.75           C  
ATOM   4138  CD2 TYR B 256     -10.945   3.250  24.219  1.00 86.75           C  
ATOM   4139  CE1 TYR B 256     -12.016   3.574  21.688  1.00 86.75           C  
ATOM   4140  CE2 TYR B 256     -11.742   4.352  23.938  1.00 86.75           C  
ATOM   4141  OH  TYR B 256     -13.070   5.594  22.391  1.00 86.75           O  
ATOM   4142  CZ  TYR B 256     -12.281   4.504  22.672  1.00 86.75           C  
ATOM   4143  N   LEU B 257     -11.523  -1.196  22.438  1.00 85.62           N  
ATOM   4144  CA  LEU B 257     -12.578  -1.684  21.547  1.00 85.62           C  
ATOM   4145  C   LEU B 257     -13.461  -2.697  22.266  1.00 85.62           C  
ATOM   4146  CB  LEU B 257     -11.969  -2.314  20.297  1.00 85.62           C  
ATOM   4147  O   LEU B 257     -14.672  -2.729  22.047  1.00 85.62           O  
ATOM   4148  CG  LEU B 257     -11.344  -1.350  19.297  1.00 85.62           C  
ATOM   4149  CD1 LEU B 257     -10.523  -2.119  18.250  1.00 85.62           C  
ATOM   4150  CD2 LEU B 257     -12.422  -0.509  18.609  1.00 85.62           C  
ATOM   4151  N   TYR B 258     -12.844  -3.518  23.078  1.00 88.56           N  
ATOM   4152  CA  TYR B 258     -13.594  -4.496  23.844  1.00 88.56           C  
ATOM   4153  C   TYR B 258     -14.594  -3.812  24.766  1.00 88.56           C  
ATOM   4154  CB  TYR B 258     -12.648  -5.375  24.672  1.00 88.56           C  
ATOM   4155  O   TYR B 258     -15.703  -4.316  24.984  1.00 88.56           O  
ATOM   4156  CG  TYR B 258     -13.352  -6.434  25.484  1.00 88.56           C  
ATOM   4157  CD1 TYR B 258     -13.453  -6.320  26.875  1.00 88.56           C  
ATOM   4158  CD2 TYR B 258     -13.914  -7.547  24.875  1.00 88.56           C  
ATOM   4159  CE1 TYR B 258     -14.094  -7.293  27.625  1.00 88.56           C  
ATOM   4160  CE2 TYR B 258     -14.555  -8.523  25.625  1.00 88.56           C  
ATOM   4161  OH  TYR B 258     -15.289  -9.359  27.734  1.00 88.56           O  
ATOM   4162  CZ  TYR B 258     -14.648  -8.391  27.000  1.00 88.56           C  
ATOM   4163  N   HIS B 259     -14.289  -2.662  25.328  1.00 81.12           N  
ATOM   4164  CA  HIS B 259     -15.133  -1.958  26.281  1.00 81.12           C  
ATOM   4165  C   HIS B 259     -16.109  -1.031  25.578  1.00 81.12           C  
ATOM   4166  CB  HIS B 259     -14.273  -1.161  27.266  1.00 81.12           C  
ATOM   4167  O   HIS B 259     -17.141  -0.669  26.141  1.00 81.12           O  
ATOM   4168  CG  HIS B 259     -13.602  -2.008  28.297  1.00 81.12           C  
ATOM   4169  CD2 HIS B 259     -13.914  -2.252  29.594  1.00 81.12           C  
ATOM   4170  ND1 HIS B 259     -12.445  -2.723  28.031  1.00 81.12           N  
ATOM   4171  CE1 HIS B 259     -12.086  -3.371  29.125  1.00 81.12           C  
ATOM   4172  NE2 HIS B 259     -12.961  -3.102  30.094  1.00 81.12           N  
ATOM   4173  N   VAL B 260     -15.852  -0.591  24.312  1.00 71.44           N  
ATOM   4174  CA  VAL B 260     -16.641   0.432  23.641  1.00 71.44           C  
ATOM   4175  C   VAL B 260     -17.547  -0.219  22.594  1.00 71.44           C  
ATOM   4176  CB  VAL B 260     -15.750   1.502  22.969  1.00 71.44           C  
ATOM   4177  O   VAL B 260     -18.641   0.276  22.312  1.00 71.44           O  
ATOM   4178  CG1 VAL B 260     -16.594   2.543  22.250  1.00 71.44           C  
ATOM   4179  CG2 VAL B 260     -14.859   2.170  24.016  1.00 71.44           C  
ATOM   4180  N   LYS B 261     -17.141  -1.228  22.016  1.00 69.88           N  
ATOM   4181  CA  LYS B 261     -17.891  -1.900  20.953  1.00 69.88           C  
ATOM   4182  C   LYS B 261     -18.516  -3.201  21.469  1.00 69.88           C  
ATOM   4183  CB  LYS B 261     -17.000  -2.182  19.750  1.00 69.88           C  
ATOM   4184  O   LYS B 261     -17.797  -4.184  21.703  1.00 69.88           O  
ATOM   4185  CG  LYS B 261     -17.750  -2.629  18.516  1.00 69.88           C  
ATOM   4186  CD  LYS B 261     -16.812  -2.805  17.328  1.00 69.88           C  
ATOM   4187  CE  LYS B 261     -17.547  -3.270  16.078  1.00 69.88           C  
ATOM   4188  NZ  LYS B 261     -16.656  -3.354  14.891  1.00 69.88           N  
ATOM   4189  N   PRO B 262     -19.781  -3.252  21.750  1.00 77.75           N  
ATOM   4190  CA  PRO B 262     -20.453  -4.496  22.141  1.00 77.75           C  
ATOM   4191  C   PRO B 262     -20.281  -5.609  21.109  1.00 77.75           C  
ATOM   4192  CB  PRO B 262     -21.922  -4.086  22.266  1.00 77.75           C  
ATOM   4193  O   PRO B 262     -20.391  -5.359  19.906  1.00 77.75           O  
ATOM   4194  CG  PRO B 262     -21.984  -2.703  21.703  1.00 77.75           C  
ATOM   4195  CD  PRO B 262     -20.578  -2.219  21.484  1.00 77.75           C  
ATOM   4196  N   GLY B 263     -19.891  -6.785  21.438  1.00 75.25           N  
ATOM   4197  CA  GLY B 263     -19.719  -7.914  20.547  1.00 75.25           C  
ATOM   4198  C   GLY B 263     -18.312  -8.000  19.969  1.00 75.25           C  
ATOM   4199  O   GLY B 263     -18.047  -8.805  19.078  1.00 75.25           O  
ATOM   4200  N   PHE B 264     -17.547  -7.043  20.438  1.00 78.81           N  
ATOM   4201  CA  PHE B 264     -16.172  -7.020  19.969  1.00 78.81           C  
ATOM   4202  C   PHE B 264     -15.438  -8.297  20.375  1.00 78.81           C  
ATOM   4203  CB  PHE B 264     -15.430  -5.793  20.516  1.00 78.81           C  
ATOM   4204  O   PHE B 264     -15.477  -8.695  21.547  1.00 78.81           O  
ATOM   4205  CG  PHE B 264     -14.023  -5.652  20.016  1.00 78.81           C  
ATOM   4206  CD1 PHE B 264     -12.938  -6.020  20.797  1.00 78.81           C  
ATOM   4207  CD2 PHE B 264     -13.781  -5.152  18.734  1.00 78.81           C  
ATOM   4208  CE1 PHE B 264     -11.633  -5.891  20.328  1.00 78.81           C  
ATOM   4209  CE2 PHE B 264     -12.477  -5.020  18.266  1.00 78.81           C  
ATOM   4210  CZ  PHE B 264     -11.406  -5.387  19.062  1.00 78.81           C  
ATOM   4211  N   LYS B 265     -14.859  -8.961  19.422  1.00 85.44           N  
ATOM   4212  CA  LYS B 265     -14.070 -10.164  19.641  1.00 85.44           C  
ATOM   4213  C   LYS B 265     -12.570  -9.859  19.547  1.00 85.44           C  
ATOM   4214  CB  LYS B 265     -14.445 -11.234  18.609  1.00 85.44           C  
ATOM   4215  O   LYS B 265     -12.000  -9.859  18.453  1.00 85.44           O  
ATOM   4216  CG  LYS B 265     -15.875 -11.742  18.750  1.00 85.44           C  
ATOM   4217  CD  LYS B 265     -16.141 -12.930  17.828  1.00 85.44           C  
ATOM   4218  CE  LYS B 265     -17.578 -13.414  17.938  1.00 85.44           C  
ATOM   4219  NZ  LYS B 265     -17.812 -14.641  17.125  1.00 85.44           N  
ATOM   4220  N   MET B 266     -11.984  -9.672  20.641  1.00 90.38           N  
ATOM   4221  CA  MET B 266     -10.586  -9.273  20.750  1.00 90.38           C  
ATOM   4222  C   MET B 266      -9.672 -10.273  20.047  1.00 90.38           C  
ATOM   4223  CB  MET B 266     -10.180  -9.133  22.219  1.00 90.38           C  
ATOM   4224  O   MET B 266      -8.789  -9.891  19.281  1.00 90.38           O  
ATOM   4225  CG  MET B 266      -8.984  -8.227  22.438  1.00 90.38           C  
ATOM   4226  SD  MET B 266      -8.555  -8.047  24.219  1.00 90.38           S  
ATOM   4227  CE  MET B 266      -9.961  -7.047  24.781  1.00 90.38           C  
ATOM   4228  N   SER B 267      -9.875 -11.492  20.344  1.00 89.75           N  
ATOM   4229  CA  SER B 267      -9.031 -12.555  19.812  1.00 89.75           C  
ATOM   4230  C   SER B 267      -9.102 -12.609  18.281  1.00 89.75           C  
ATOM   4231  CB  SER B 267      -9.445 -13.914  20.391  1.00 89.75           C  
ATOM   4232  O   SER B 267      -8.094 -12.867  17.625  1.00 89.75           O  
ATOM   4233  OG  SER B 267     -10.844 -14.109  20.266  1.00 89.75           O  
ATOM   4234  N   LYS B 268     -10.258 -12.383  17.703  1.00 89.31           N  
ATOM   4235  CA  LYS B 268     -10.430 -12.383  16.250  1.00 89.31           C  
ATOM   4236  C   LYS B 268      -9.656 -11.227  15.617  1.00 89.31           C  
ATOM   4237  CB  LYS B 268     -11.914 -12.289  15.883  1.00 89.31           C  
ATOM   4238  O   LYS B 268      -8.953 -11.422  14.617  1.00 89.31           O  
ATOM   4239  CG  LYS B 268     -12.195 -12.469  14.398  1.00 89.31           C  
ATOM   4240  CD  LYS B 268     -13.688 -12.414  14.109  1.00 89.31           C  
ATOM   4241  CE  LYS B 268     -13.961 -12.523  12.609  1.00 89.31           C  
ATOM   4242  NZ  LYS B 268     -15.430 -12.570  12.328  1.00 89.31           N  
ATOM   4243  N   ILE B 269      -9.781 -10.062  16.156  1.00 89.50           N  
ATOM   4244  CA  ILE B 269      -9.125  -8.867  15.633  1.00 89.50           C  
ATOM   4245  C   ILE B 269      -7.613  -8.992  15.812  1.00 89.50           C  
ATOM   4246  CB  ILE B 269      -9.641  -7.590  16.328  1.00 89.50           C  
ATOM   4247  O   ILE B 269      -6.844  -8.625  14.922  1.00 89.50           O  
ATOM   4248  CG1 ILE B 269     -11.102  -7.324  15.953  1.00 89.50           C  
ATOM   4249  CG2 ILE B 269      -8.758  -6.391  15.977  1.00 89.50           C  
ATOM   4250  CD1 ILE B 269     -11.320  -7.055  14.469  1.00 89.50           C  
ATOM   4251  N   ALA B 270      -7.191  -9.523  16.984  1.00 94.00           N  
ATOM   4252  CA  ALA B 270      -5.770  -9.750  17.219  1.00 94.00           C  
ATOM   4253  C   ALA B 270      -5.191 -10.727  16.188  1.00 94.00           C  
ATOM   4254  CB  ALA B 270      -5.543 -10.273  18.641  1.00 94.00           C  
ATOM   4255  O   ALA B 270      -4.102 -10.500  15.664  1.00 94.00           O  
ATOM   4256  N   LYS B 271      -5.848 -11.773  15.961  1.00 93.88           N  
ATOM   4257  CA  LYS B 271      -5.457 -12.742  14.945  1.00 93.88           C  
ATOM   4258  C   LYS B 271      -5.355 -12.094  13.570  1.00 93.88           C  
ATOM   4259  CB  LYS B 271      -6.449 -13.906  14.898  1.00 93.88           C  
ATOM   4260  O   LYS B 271      -4.363 -12.273  12.859  1.00 93.88           O  
ATOM   4261  CG  LYS B 271      -6.129 -14.961  13.852  1.00 93.88           C  
ATOM   4262  CD  LYS B 271      -7.172 -16.062  13.828  1.00 93.88           C  
ATOM   4263  CE  LYS B 271      -6.934 -17.047  12.688  1.00 93.88           C  
ATOM   4264  NZ  LYS B 271      -7.906 -18.172  12.711  1.00 93.88           N  
ATOM   4265  N   GLU B 272      -6.387 -11.391  13.180  1.00 92.19           N  
ATOM   4266  CA  GLU B 272      -6.414 -10.703  11.898  1.00 92.19           C  
ATOM   4267  C   GLU B 272      -5.250  -9.727  11.773  1.00 92.19           C  
ATOM   4268  CB  GLU B 272      -7.742  -9.969  11.703  1.00 92.19           C  
ATOM   4269  O   GLU B 272      -4.594  -9.664  10.727  1.00 92.19           O  
ATOM   4270  CG  GLU B 272      -7.926  -9.383  10.312  1.00 92.19           C  
ATOM   4271  CD  GLU B 272      -9.273  -8.711  10.117  1.00 92.19           C  
ATOM   4272  OE1 GLU B 272      -9.523  -8.148   9.023  1.00 92.19           O  
ATOM   4273  OE2 GLU B 272     -10.094  -8.742  11.062  1.00 92.19           O  
ATOM   4274  N   ALA B 273      -4.992  -8.938  12.789  1.00 91.25           N  
ATOM   4275  CA  ALA B 273      -3.900  -7.973  12.797  1.00 91.25           C  
ATOM   4276  C   ALA B 273      -2.549  -8.672  12.664  1.00 91.25           C  
ATOM   4277  CB  ALA B 273      -3.938  -7.137  14.078  1.00 91.25           C  
ATOM   4278  O   ALA B 273      -1.713  -8.266  11.852  1.00 91.25           O  
ATOM   4279  N   LEU B 274      -2.346  -9.727  13.469  1.00 94.44           N  
ATOM   4280  CA  LEU B 274      -1.100 -10.484  13.406  1.00 94.44           C  
ATOM   4281  C   LEU B 274      -0.900 -11.086  12.016  1.00 94.44           C  
ATOM   4282  CB  LEU B 274      -1.090 -11.594  14.461  1.00 94.44           C  
ATOM   4283  O   LEU B 274       0.191 -11.000  11.453  1.00 94.44           O  
ATOM   4284  CG  LEU B 274       0.163 -12.469  14.516  1.00 94.44           C  
ATOM   4285  CD1 LEU B 274       1.357 -11.656  15.008  1.00 94.44           C  
ATOM   4286  CD2 LEU B 274      -0.070 -13.688  15.406  1.00 94.44           C  
ATOM   4287  N   GLU B 275      -1.874 -11.672  11.461  1.00 93.31           N  
ATOM   4288  CA  GLU B 275      -1.802 -12.320  10.156  1.00 93.31           C  
ATOM   4289  C   GLU B 275      -1.551 -11.297   9.047  1.00 93.31           C  
ATOM   4290  CB  GLU B 275      -3.088 -13.094   9.875  1.00 93.31           C  
ATOM   4291  O   GLU B 275      -0.802 -11.570   8.109  1.00 93.31           O  
ATOM   4292  CG  GLU B 275      -3.254 -14.344  10.727  1.00 93.31           C  
ATOM   4293  CD  GLU B 275      -4.492 -15.156  10.375  1.00 93.31           C  
ATOM   4294  OE1 GLU B 275      -4.676 -16.250  10.945  1.00 93.31           O  
ATOM   4295  OE2 GLU B 275      -5.281 -14.688   9.531  1.00 93.31           O  
ATOM   4296  N   LEU B 276      -2.176 -10.188   9.195  1.00 86.00           N  
ATOM   4297  CA  LEU B 276      -1.916  -9.102   8.258  1.00 86.00           C  
ATOM   4298  C   LEU B 276      -0.452  -8.680   8.305  1.00 86.00           C  
ATOM   4299  CB  LEU B 276      -2.816  -7.902   8.562  1.00 86.00           C  
ATOM   4300  O   LEU B 276       0.182  -8.500   7.266  1.00 86.00           O  
ATOM   4301  CG  LEU B 276      -4.148  -7.848   7.812  1.00 86.00           C  
ATOM   4302  CD1 LEU B 276      -5.152  -6.996   8.578  1.00 86.00           C  
ATOM   4303  CD2 LEU B 276      -3.945  -7.305   6.402  1.00 86.00           C  
ATOM   4304  N   GLY B 277       0.035  -8.508   9.508  1.00 86.88           N  
ATOM   4305  CA  GLY B 277       1.438  -8.164   9.680  1.00 86.88           C  
ATOM   4306  C   GLY B 277       2.383  -9.242   9.188  1.00 86.88           C  
ATOM   4307  O   GLY B 277       3.383  -8.953   8.531  1.00 86.88           O  
ATOM   4308  N   MET B 278       2.064 -10.477   9.461  1.00 90.56           N  
ATOM   4309  CA  MET B 278       2.889 -11.609   9.055  1.00 90.56           C  
ATOM   4310  C   MET B 278       2.922 -11.742   7.539  1.00 90.56           C  
ATOM   4311  CB  MET B 278       2.371 -12.906   9.680  1.00 90.56           C  
ATOM   4312  O   MET B 278       3.965 -12.055   6.961  1.00 90.56           O  
ATOM   4313  CG  MET B 278       2.631 -13.016  11.172  1.00 90.56           C  
ATOM   4314  SD  MET B 278       4.418 -12.922  11.586  1.00 90.56           S  
ATOM   4315  CE  MET B 278       4.988 -14.500  10.891  1.00 90.56           C  
ATOM   4316  N   ARG B 279       1.800 -11.492   6.918  1.00 83.25           N  
ATOM   4317  CA  ARG B 279       1.705 -11.516   5.461  1.00 83.25           C  
ATOM   4318  C   ARG B 279       2.572 -10.422   4.836  1.00 83.25           C  
ATOM   4319  CB  ARG B 279       0.251 -11.344   5.012  1.00 83.25           C  
ATOM   4320  O   ARG B 279       3.137 -10.617   3.758  1.00 83.25           O  
ATOM   4321  CG  ARG B 279      -0.468 -12.656   4.750  1.00 83.25           C  
ATOM   4322  CD  ARG B 279      -1.882 -12.438   4.230  1.00 83.25           C  
ATOM   4323  NE  ARG B 279      -2.885 -12.914   5.176  1.00 83.25           N  
ATOM   4324  NH1 ARG B 279      -4.207 -13.930   3.574  1.00 83.25           N  
ATOM   4325  NH2 ARG B 279      -4.816 -14.000   5.781  1.00 83.25           N  
ATOM   4326  CZ  ARG B 279      -3.967 -13.617   4.844  1.00 83.25           C  
ATOM   4327  N   GLN B 280       2.686  -9.375   5.539  1.00 74.12           N  
ATOM   4328  CA  GLN B 280       3.477  -8.258   5.051  1.00 74.12           C  
ATOM   4329  C   GLN B 280       4.969  -8.508   5.250  1.00 74.12           C  
ATOM   4330  CB  GLN B 280       3.064  -6.961   5.750  1.00 74.12           C  
ATOM   4331  O   GLN B 280       5.781  -8.195   4.375  1.00 74.12           O  
ATOM   4332  CG  GLN B 280       2.766  -5.812   4.793  1.00 74.12           C  
ATOM   4333  CD  GLN B 280       2.340  -4.547   5.508  1.00 74.12           C  
ATOM   4334  NE2 GLN B 280       2.100  -3.484   4.746  1.00 74.12           N  
ATOM   4335  OE1 GLN B 280       2.229  -4.520   6.738  1.00 74.12           O  
ATOM   4336  N   LEU B 281       5.367  -9.062   6.348  1.00 75.69           N  
ATOM   4337  CA  LEU B 281       6.766  -9.273   6.703  1.00 75.69           C  
ATOM   4338  C   LEU B 281       7.336 -10.477   5.961  1.00 75.69           C  
ATOM   4339  CB  LEU B 281       6.914  -9.477   8.211  1.00 75.69           C  
ATOM   4340  O   LEU B 281       8.477 -10.438   5.488  1.00 75.69           O  
ATOM   4341  CG  LEU B 281       6.664  -8.250   9.086  1.00 75.69           C  
ATOM   4342  CD1 LEU B 281       6.680  -8.633  10.562  1.00 75.69           C  
ATOM   4343  CD2 LEU B 281       7.703  -7.168   8.805  1.00 75.69           C  
ATOM   4344  N   PHE B 282       6.535 -11.547   5.906  1.00 77.00           N  
ATOM   4345  CA  PHE B 282       6.984 -12.812   5.348  1.00 77.00           C  
ATOM   4346  C   PHE B 282       5.945 -13.383   4.391  1.00 77.00           C  
ATOM   4347  CB  PHE B 282       7.273 -13.820   6.469  1.00 77.00           C  
ATOM   4348  O   PHE B 282       5.379 -14.445   4.641  1.00 77.00           O  
ATOM   4349  CG  PHE B 282       8.195 -13.297   7.535  1.00 77.00           C  
ATOM   4350  CD1 PHE B 282       9.555 -13.156   7.289  1.00 77.00           C  
ATOM   4351  CD2 PHE B 282       7.703 -12.945   8.781  1.00 77.00           C  
ATOM   4352  CE1 PHE B 282      10.414 -12.672   8.273  1.00 77.00           C  
ATOM   4353  CE2 PHE B 282       8.547 -12.453   9.773  1.00 77.00           C  
ATOM   4354  CZ  PHE B 282       9.906 -12.320   9.516  1.00 77.00           C  
ATOM   4355  N   PRO B 283       5.738 -12.812   3.207  1.00 77.75           N  
ATOM   4356  CA  PRO B 283       4.664 -13.195   2.285  1.00 77.75           C  
ATOM   4357  C   PRO B 283       4.809 -14.625   1.771  1.00 77.75           C  
ATOM   4358  CB  PRO B 283       4.809 -12.188   1.143  1.00 77.75           C  
ATOM   4359  O   PRO B 283       3.824 -15.367   1.731  1.00 77.75           O  
ATOM   4360  CG  PRO B 283       6.184 -11.617   1.303  1.00 77.75           C  
ATOM   4361  CD  PRO B 283       6.598 -11.773   2.736  1.00 77.75           C  
ATOM   4362  N   ASP B 284       6.012 -15.047   1.458  1.00 72.62           N  
ATOM   4363  CA  ASP B 284       6.223 -16.375   0.913  1.00 72.62           C  
ATOM   4364  C   ASP B 284       6.043 -17.453   1.990  1.00 72.62           C  
ATOM   4365  CB  ASP B 284       7.617 -16.484   0.292  1.00 72.62           C  
ATOM   4366  O   ASP B 284       5.328 -18.438   1.785  1.00 72.62           O  
ATOM   4367  CG  ASP B 284       7.793 -15.617  -0.936  1.00 72.62           C  
ATOM   4368  OD1 ASP B 284       6.781 -15.250  -1.574  1.00 72.62           O  
ATOM   4369  OD2 ASP B 284       8.953 -15.281  -1.271  1.00 72.62           O  
ATOM   4370  N   LEU B 285       6.707 -17.250   3.174  1.00 81.88           N  
ATOM   4371  CA  LEU B 285       6.609 -18.188   4.281  1.00 81.88           C  
ATOM   4372  C   LEU B 285       5.176 -18.297   4.777  1.00 81.88           C  
ATOM   4373  CB  LEU B 285       7.531 -17.766   5.430  1.00 81.88           C  
ATOM   4374  O   LEU B 285       4.695 -19.406   5.062  1.00 81.88           O  
ATOM   4375  CG  LEU B 285       9.016 -18.094   5.262  1.00 81.88           C  
ATOM   4376  CD1 LEU B 285       9.852 -17.234   6.215  1.00 81.88           C  
ATOM   4377  CD2 LEU B 285       9.273 -19.578   5.492  1.00 81.88           C  
ATOM   4378  N   TYR B 286       4.582 -17.141   4.816  1.00 88.00           N  
ATOM   4379  CA  TYR B 286       3.209 -17.125   5.309  1.00 88.00           C  
ATOM   4380  C   TYR B 286       2.277 -17.875   4.355  1.00 88.00           C  
ATOM   4381  CB  TYR B 286       2.721 -15.688   5.500  1.00 88.00           C  
ATOM   4382  O   TYR B 286       1.406 -18.625   4.789  1.00 88.00           O  
ATOM   4383  CG  TYR B 286       1.434 -15.586   6.281  1.00 88.00           C  
ATOM   4384  CD1 TYR B 286       0.207 -15.484   5.629  1.00 88.00           C  
ATOM   4385  CD2 TYR B 286       1.440 -15.586   7.672  1.00 88.00           C  
ATOM   4386  CE1 TYR B 286      -0.982 -15.383   6.344  1.00 88.00           C  
ATOM   4387  CE2 TYR B 286       0.258 -15.484   8.398  1.00 88.00           C  
ATOM   4388  OH  TYR B 286      -2.121 -15.289   8.438  1.00 88.00           O  
ATOM   4389  CZ  TYR B 286      -0.947 -15.383   7.723  1.00 88.00           C  
ATOM   4390  N   SER B 287       2.375 -17.688   3.020  1.00 83.50           N  
ATOM   4391  CA  SER B 287       1.559 -18.375   2.018  1.00 83.50           C  
ATOM   4392  C   SER B 287       1.715 -19.891   2.107  1.00 83.50           C  
ATOM   4393  CB  SER B 287       1.930 -17.891   0.612  1.00 83.50           C  
ATOM   4394  O   SER B 287       0.729 -20.625   2.031  1.00 83.50           O  
ATOM   4395  OG  SER B 287       1.548 -16.547   0.423  1.00 83.50           O  
ATOM   4396  N   LYS B 288       2.922 -20.344   2.330  1.00 82.00           N  
ATOM   4397  CA  LYS B 288       3.191 -21.766   2.488  1.00 82.00           C  
ATOM   4398  C   LYS B 288       2.580 -22.312   3.781  1.00 82.00           C  
ATOM   4399  CB  LYS B 288       4.699 -22.047   2.473  1.00 82.00           C  
ATOM   4400  O   LYS B 288       1.992 -23.391   3.795  1.00 82.00           O  
ATOM   4401  CG  LYS B 288       5.344 -21.859   1.107  1.00 82.00           C  
ATOM   4402  CD  LYS B 288       6.848 -22.109   1.163  1.00 82.00           C  
ATOM   4403  CE  LYS B 288       7.504 -21.859  -0.190  1.00 82.00           C  
ATOM   4404  NZ  LYS B 288       8.992 -21.984  -0.115  1.00 82.00           N  
ATOM   4405  N   ALA B 289       2.715 -21.516   4.852  1.00 89.38           N  
ATOM   4406  CA  ALA B 289       2.145 -21.891   6.141  1.00 89.38           C  
ATOM   4407  C   ALA B 289       0.621 -21.938   6.074  1.00 89.38           C  
ATOM   4408  CB  ALA B 289       2.596 -20.922   7.230  1.00 89.38           C  
ATOM   4409  O   ALA B 289      -0.005 -22.828   6.652  1.00 89.38           O  
ATOM   4410  N   GLU B 290       0.125 -21.000   5.363  1.00 89.06           N  
ATOM   4411  CA  GLU B 290      -1.325 -20.969   5.203  1.00 89.06           C  
ATOM   4412  C   GLU B 290      -1.824 -22.156   4.395  1.00 89.06           C  
ATOM   4413  CB  GLU B 290      -1.757 -19.656   4.527  1.00 89.06           C  
ATOM   4414  O   GLU B 290      -2.838 -22.766   4.738  1.00 89.06           O  
ATOM   4415  CG  GLU B 290      -3.242 -19.359   4.664  1.00 89.06           C  
ATOM   4416  CD  GLU B 290      -3.639 -18.016   4.082  1.00 89.06           C  
ATOM   4417  OE1 GLU B 290      -4.754 -17.516   4.379  1.00 89.06           O  
ATOM   4418  OE2 GLU B 290      -2.828 -17.438   3.318  1.00 89.06           O  
ATOM   4419  N   GLU B 291      -1.174 -22.469   3.363  1.00 84.94           N  
ATOM   4420  CA  GLU B 291      -1.525 -23.625   2.543  1.00 84.94           C  
ATOM   4421  C   GLU B 291      -1.413 -24.922   3.340  1.00 84.94           C  
ATOM   4422  CB  GLU B 291      -0.635 -23.688   1.300  1.00 84.94           C  
ATOM   4423  O   GLU B 291      -2.291 -25.781   3.258  1.00 84.94           O  
ATOM   4424  CG  GLU B 291      -1.157 -24.625   0.219  1.00 84.94           C  
ATOM   4425  CD  GLU B 291      -0.266 -24.672  -1.012  1.00 84.94           C  
ATOM   4426  OE1 GLU B 291      -0.538 -25.484  -1.924  1.00 84.94           O  
ATOM   4427  OE2 GLU B 291       0.712 -23.891  -1.063  1.00 84.94           O  
ATOM   4428  N   LEU B 292      -0.378 -25.094   4.102  1.00 83.12           N  
ATOM   4429  CA  LEU B 292      -0.161 -26.266   4.938  1.00 83.12           C  
ATOM   4430  C   LEU B 292      -1.262 -26.391   5.988  1.00 83.12           C  
ATOM   4431  CB  LEU B 292       1.206 -26.188   5.625  1.00 83.12           C  
ATOM   4432  O   LEU B 292      -1.769 -27.484   6.230  1.00 83.12           O  
ATOM   4433  CG  LEU B 292       2.342 -26.969   4.957  1.00 83.12           C  
ATOM   4434  CD1 LEU B 292       3.641 -26.172   5.023  1.00 83.12           C  
ATOM   4435  CD2 LEU B 292       2.512 -28.328   5.613  1.00 83.12           C  
ATOM   4436  N   SER B 293      -1.627 -25.266   6.602  1.00 88.12           N  
ATOM   4437  CA  SER B 293      -2.676 -25.234   7.617  1.00 88.12           C  
ATOM   4438  C   SER B 293      -4.035 -25.578   7.012  1.00 88.12           C  
ATOM   4439  CB  SER B 293      -2.738 -23.875   8.297  1.00 88.12           C  
ATOM   4440  O   SER B 293      -4.848 -26.266   7.641  1.00 88.12           O  
ATOM   4441  OG  SER B 293      -1.462 -23.500   8.789  1.00 88.12           O  
ATOM   4442  N   ARG B 294      -4.250 -25.078   5.852  1.00 85.62           N  
ATOM   4443  CA  ARG B 294      -5.508 -25.344   5.156  1.00 85.62           C  
ATOM   4444  C   ARG B 294      -5.613 -26.812   4.758  1.00 85.62           C  
ATOM   4445  CB  ARG B 294      -5.637 -24.453   3.920  1.00 85.62           C  
ATOM   4446  O   ARG B 294      -6.672 -27.422   4.898  1.00 85.62           O  
ATOM   4447  CG  ARG B 294      -7.070 -24.234   3.469  1.00 85.62           C  
ATOM   4448  CD  ARG B 294      -7.145 -23.312   2.256  1.00 85.62           C  
ATOM   4449  NE  ARG B 294      -6.531 -22.016   2.523  1.00 85.62           N  
ATOM   4450  NH1 ARG B 294      -6.832 -21.203   0.382  1.00 85.62           N  
ATOM   4451  NH2 ARG B 294      -5.824 -19.906   1.978  1.00 85.62           N  
ATOM   4452  CZ  ARG B 294      -6.395 -21.047   1.627  1.00 85.62           C  
ATOM   4453  N   LYS B 295      -4.621 -27.344   4.242  1.00 83.12           N  
ATOM   4454  CA  LYS B 295      -4.574 -28.734   3.840  1.00 83.12           C  
ATOM   4455  C   LYS B 295      -4.859 -29.656   5.023  1.00 83.12           C  
ATOM   4456  CB  LYS B 295      -3.217 -29.078   3.227  1.00 83.12           C  
ATOM   4457  O   LYS B 295      -5.496 -30.703   4.863  1.00 83.12           O  
ATOM   4458  CG  LYS B 295      -3.094 -28.719   1.754  1.00 83.12           C  
ATOM   4459  CD  LYS B 295      -1.742 -29.125   1.188  1.00 83.12           C  
ATOM   4460  CE  LYS B 295      -1.582 -28.688  -0.260  1.00 83.12           C  
ATOM   4461  NZ  LYS B 295      -0.226 -29.016  -0.793  1.00 83.12           N  
ATOM   4462  N   LYS B 296      -4.426 -29.328   6.191  1.00 83.81           N  
ATOM   4463  CA  LYS B 296      -4.621 -30.125   7.395  1.00 83.81           C  
ATOM   4464  C   LYS B 296      -5.945 -29.781   8.070  1.00 83.81           C  
ATOM   4465  CB  LYS B 296      -3.465 -29.922   8.375  1.00 83.81           C  
ATOM   4466  O   LYS B 296      -6.258 -30.312   9.141  1.00 83.81           O  
ATOM   4467  CG  LYS B 296      -2.209 -30.703   8.016  1.00 83.81           C  
ATOM   4468  CD  LYS B 296      -2.256 -32.125   8.578  1.00 83.81           C  
ATOM   4469  CE  LYS B 296      -0.936 -32.844   8.367  1.00 83.81           C  
ATOM   4470  NZ  LYS B 296      -0.955 -34.219   8.969  1.00 83.81           N  
ATOM   4471  N   GLY B 297      -6.707 -28.812   7.566  1.00 82.25           N  
ATOM   4472  CA  GLY B 297      -8.016 -28.484   8.109  1.00 82.25           C  
ATOM   4473  C   GLY B 297      -7.938 -27.656   9.383  1.00 82.25           C  
ATOM   4474  O   GLY B 297      -8.781 -27.797  10.266  1.00 82.25           O  
ATOM   4475  N   LEU B 298      -6.977 -26.938   9.602  1.00 81.62           N  
ATOM   4476  CA  LEU B 298      -6.746 -26.203  10.844  1.00 81.62           C  
ATOM   4477  C   LEU B 298      -7.227 -24.766  10.727  1.00 81.62           C  
ATOM   4478  CB  LEU B 298      -5.258 -26.234  11.211  1.00 81.62           C  
ATOM   4479  O   LEU B 298      -7.184 -24.016  11.703  1.00 81.62           O  
ATOM   4480  CG  LEU B 298      -4.656 -27.609  11.508  1.00 81.62           C  
ATOM   4481  CD1 LEU B 298      -3.137 -27.562  11.375  1.00 81.62           C  
ATOM   4482  CD2 LEU B 298      -5.059 -28.078  12.898  1.00 81.62           C  
ATOM   4483  N   LEU B 299      -7.535 -24.344   9.586  1.00 78.62           N  
ATOM   4484  CA  LEU B 299      -8.016 -22.969   9.391  1.00 78.62           C  
ATOM   4485  C   LEU B 299      -9.539 -22.938   9.367  1.00 78.62           C  
ATOM   4486  CB  LEU B 299      -7.457 -22.391   8.086  1.00 78.62           C  
ATOM   4487  O   LEU B 299     -10.172 -23.750   8.688  1.00 78.62           O  
ATOM   4488  CG  LEU B 299      -5.961 -22.078   8.070  1.00 78.62           C  
ATOM   4489  CD1 LEU B 299      -5.461 -21.938   6.637  1.00 78.62           C  
ATOM   4490  CD2 LEU B 299      -5.676 -20.812   8.867  1.00 78.62           C  
ATOM   4491  N   LYS B 300     -10.086 -22.359  10.461  1.00 59.62           N  
ATOM   4492  CA  LYS B 300     -11.531 -22.234  10.539  1.00 59.62           C  
ATOM   4493  C   LYS B 300     -12.016 -21.000   9.789  1.00 59.62           C  
ATOM   4494  CB  LYS B 300     -11.992 -22.172  12.000  1.00 59.62           C  
ATOM   4495  O   LYS B 300     -11.281 -20.016   9.656  1.00 59.62           O  
ATOM   4496  CG  LYS B 300     -12.039 -23.531  12.688  1.00 59.62           C  
ATOM   4497  CD  LYS B 300     -12.578 -23.406  14.109  1.00 59.62           C  
ATOM   4498  CE  LYS B 300     -12.609 -24.766  14.805  1.00 59.62           C  
ATOM   4499  NZ  LYS B 300     -13.094 -24.656  16.219  1.00 59.62           N  
TER    4500      LYS B 300                                                      
ENDMDL                                                                          
END                                                                             
