# Supplementary material for: Coupling chromosome organization to genome segregation in Archaea
Source: Nat Commun. 2025 Jul 22;16:6759. doi: 10.1038/s41467-025-61997-3 (PMC12284271; doi:10.1038/s41467-025-61997-3)
Supplement: Supplementary file 10 — Source Data [file 41467_2025_61997_MOESM10_ESM.xlsx]

## Sheet: Figure 1
Cluster & n occurrence		Accession	Protein description					Figure 1	Bioinformatic analysis of gene neighbours
1(1)		WP_054837324.1 ParA family protein
1(1)		WP_009071778.1 ParA family protein
1(1)		WP_174631254.1 ParA family protein
1(1)		WP_013294881.1 MULTISPECIES: ParA family protein
1(1)		WP_013414172.1 AAA family ATPase
1(1)		WP_148206166.1 ParA family protein
1(1)		WP_087037914.1 AAA family ATPase
1(2)		WP_010980379.1 MULTISPECIES: ParA family protein
1(1)		WP_071907923.1 ParA family protein
1(1)		WP_011277124.1 ParA family protein
1(1)		WP_013774858.1 ParA family protein
1(1)		WP_012020519.1 MULTISPECIES: ParA family protein
1(1)		WP_115892684.1 ParA family protein
1(1)		WP_012712046.1 ParA family protein
1(1)		WP_095608143.1 ParA family protein
1(1)		WP_152941642.1 ParA family protein
1(1)		WP_009989606.1 ParA family protein
1(1)		WP_013824551.1 ParA family protein
1(1)		WP_155863737.1 ParA family protein
1(1)		WP_054845952.1 ParA family protein
1(1)		WP_148690692.1 ParA family protein
1(1)		WP_048175992.1 ParA family protein
1(1)		WP_112094098.1 ParA family protein
1(1)		WP_156007995.1 ParA family protein
2(1)		WP_009071776.1 NAD(P)/FAD-dependent oxidoreductase
2(1)		WP_155863738.1 FAD/NAD(P)-binding oxidoreductase
2(1)		WP_054837645.1 FAD-dependent oxidoreductase
2(1)		WP_152941644.1 FAD-dependent oxidoreductase
2(1)		WP_149564912.1 FAD/NAD(P)-binding oxidoreductase
2(1)		WP_174631258.1 NAD(P)/FAD-dependent oxidoreductase
2(1)		WP_148690694.1 FAD-dependent oxidoreductase
2(1)		WP_110368935.1 FAD/NAD(P)-binding oxidoreductase
2(1)		WP_048060249.1 MULTISPECIES: FAD/NAD(P)-binding oxidoreductase
2(1)		WP_013774856.1 FAD-dependent oxidoreductase
3(1)		WP_174631250.1 (Fe-S)-binding protein
3(1)		WP_232515989.1 (Fe-S)-binding protein
3(1)		WP_156007344.1 (Fe-S)-binding protein
3(1)		WP_054837642.1 (Fe-S)-binding protein
3(1)		WP_110369738.1 (Fe-S)-binding protein
3(1)		WP_225938884.1 MULTISPECIES: (Fe-S)-binding protein
3(1)		WP_156015392.1 (Fe-S)-binding protein
3(1)		WP_009071780.1 (Fe-S)-binding protein
3(1)		WP_015385382.1 (Fe-S)-binding protein
3(1)		WP_010980380.1 (Fe-S)-binding protein
4(1)		WP_149564914.1 FAD-linked oxidase C-terminal domain-containing protein
4(1)		WP_156016453.1 FAD-linked oxidase C-terminal domain-containing protein
4(1)		WP_015385383.1 FAD-linked oxidase C-terminal domain-containing protein
4(1)		WP_184651012.1 FAD-linked oxidase C-terminal domain-containing protein
4(1)		WP_156007346.1 FAD-linked oxidase C-terminal domain-containing protein
4(1)		WP_240938870.1 FAD-linked oxidase C-terminal domain-containing protein
4(1)		WP_010980381.1 FAD-linked oxidase C-terminal domain-containing protein
4(1)		WP_174631248.1 FAD-binding protein
4(1)		WP_009071781.1 FAD-binding protein
4(1)		WP_012020516.1 MULTISPECIES: FAD-linked oxidase C-terminal domain-containing protein
5(1)		WP_009989599.1 PadR family transcriptional regulator
5(1)		WP_013774855.1 PadR family transcriptional regulator
5(1)		WP_054845949.1 PadR family transcriptional regulator
5(1)		WP_155863739.1 PadR family transcriptional regulator
5(1)		WP_148690695.1 PadR family transcriptional regulator
5(1)		WP_054837646.1 PadR family transcriptional regulator
5(1)		WP_245544568.1 PadR family transcriptional regulator
5(1)		WP_152941646.1 PadR family transcriptional regulator
5(1)		WP_012712042.1 PadR family transcriptional regulator
6(1)		WP_071907925.1 radical SAM protein
6(1)		WP_115892682.1 radical SAM protein
6(1)		WP_095608141.1 helix-hairpin-helix domain-containing protein
6(1)		WP_013824553.1 putative DNA modification/repair radical SAM protein
6(1)		WP_048061302.1 MULTISPECIES: radical SAM protein
6(1)		WP_013294883.1 radical SAM protein
6(1)		WP_112094100.1 helix-hairpin-helix domain-containing protein
7(1)		WP_010877065.1 MULTISPECIES: threonine--tRNA ligase
7(1)		WP_071907922.1 threonine--tRNA ligase
7(1)		WP_095608145.1 threonine--tRNA ligase
7(1)		WP_013294880.1 MULTISPECIES: threonine--tRNA ligase
7(1)		WP_112094097.1 threonine--tRNA ligase
7(1)		WP_115892685.1 threonine--tRNA ligase
8(1)		WP_155863735.1 hypothetical protein
8(1)		WP_012712048.1 hypothetical protein
8(1)		WP_148690689.1 hypothetical protein
8(1)		WP_013774860.1 hypothetical protein
8(1)		WP_152941638.1 hypothetical protein
8(1)		WP_014511478.1 hypothetical protein
9(1)		WP_013774854.1 phosphomethylpyrimidine kinase
9(1)		WP_009071773.1 hypothetical protein
9(1)		WP_152941648.1 thiamine-phosphate synthase family protein
9(1)		WP_148690696.1 thiamine-phosphate synthase family protein
9(1)		WP_009989596.1 thiamine-phosphate synthase family protein
9(1)		WP_155863740.1 thiamine-phosphate synthase family protein
10(1)		WP_009989608.1 hypothetical protein				SegC	ThDP-domain containing NTP hydrolase
10(1)		WP_012020518.1 MULTISPECIES: hypothetical protein
10(1)		WP_009071779.1 hypothetical protein
10(1)		WP_012712047.1 hypothetical protein
10(1)		WP_054837325.1 hypothetical protein
10(1)		WP_174631252.1 hypothetical protein
11(1)		WP_232616485.1 FAD-binding oxidoreductase
11(1)		WP_221267101.1 FAD-binding oxidoreductase
11(1)		WP_054837641.1 FAD-binding oxidoreductase
11(1)		WP_011277127.1 FAD-dependent oxidoreductase
11(1)		WP_054845954.1 FAD-binding oxidoreductase
11(1)		WP_156007348.1 FAD-binding oxidoreductase
12(2)		WP_048175996.1 MULTISPECIES: Ni-sirohydrochlorin a,c-diamide synthase
12(1)		WP_112094101.1 Ni-sirohydrochlorin a,c-diamide synthase
12(1)		WP_013824556.1 Ni-sirohydrochlorin a,c-diamide synthase
12(1)		WP_013294885.1 Ni-sirohydrochlorin a,c-diamide synthase
13(1)		WP_009989610.1 carbon-nitrogen hydrolase family protein
13(1)		WP_013774861.1 carbon-nitrogen hydrolase family protein
13(1)		WP_155863734.1 carbon-nitrogen hydrolase family protein
13(1)		WP_012712049.1 carbon-nitrogen hydrolase family protein
13(1)		WP_152941636.1 carbon-nitrogen hydrolase family protein
14(1)		WP_009989602.1 hypothetical protein
14(1)		WP_016730967.1 hypothetical protein
14(1)		WP_054845950.1 hypothetical protein
14(1)		WP_054837644.1 hypothetical protein
15(1)		WP_013294886.1 oligosaccharide repeat unit polymerase family protein
15(1)		WP_010877071.1 MULTISPECIES: oligosaccharide repeat unit polymerase family protein
15(1)		WP_115892681.1 oligosaccharide repeat unit polymerase family protein
15(1)		WP_112094102.1 oligosaccharide repeat unit polymerase family protein
16(1)		WP_115892687.1 hydroxylamine reductase
16(1)		WP_083750458.1 MULTISPECIES: hydroxylamine reductase
16(1)		WP_013294878.1 hydroxylamine reductase
16(1)		WP_112094096.1 hydroxylamine reductase
17(1)		WP_152941640.1 VIT1/CCC1 family protein
17(1)		WP_013774859.1 VIT1/CCC1 family protein
17(1)		WP_148690690.1 VIT1/CCC1 family protein
17(1)		WP_155863736.1 VIT1/CCC1 family protein
18(1)		WP_152941650.1 hypothetical protein
18(1)		WP_009071771.1 hypothetical protein
18(1)		WP_155863741.1 hypothetical protein
18(1)		WP_013774853.1 hypothetical protein
19(1)		WP_010980375.1 endonuclease NucS
19(1)		WP_156015388.1 endonuclease NucS
19(1)		WP_156007336.1 endonuclease NucS
19(1)		WP_011277120.1 endonuclease NucS
20(1)		WP_156015389.1 glycosyltransferase family 2 protein
20(1)		WP_010980376.1 glycosyltransferase family 2 protein
20(1)		WP_011277121.1 glycosyltransferase family 2 protein
20(1)		WP_156007338.1 glycosyltransferase family 2 protein
21(1)		WP_011277122.1 hypothetical protein
21(1)		WP_156015390.1 hypothetical protein
21(1)		WP_010980377.1 hypothetical protein
21(1)		WP_156007340.1 hypothetical protein
22(1)		WP_110369737.1 DUF1614 domain-containing protein
22(1)		WP_174631263.1 DUF1614 domain-containing protein
22(1)		WP_048059982.1 MULTISPECIES: DUF1614 domain-containing protein
22(1)		WP_148690697.1 DUF1614 domain-containing protein
23(1)		WP_095608140.1 DUF2207 domain-containing protein
23(1)		WP_013824555.1 DUF2207 domain-containing protein
23(1)		WP_071907927.1 DUF2207 domain-containing protein
24(1)		WP_071907926.1 LemA family protein
24(1)		WP_013824554.1 LemA family protein
24(1)		WP_095608195.1 LemA family protein
25(1)		WP_052846764.1 hypothetical protein
25(1)		WP_156015387.1 hypothetical protein
25(1)		WP_156007334.1 hypothetical protein
26(1)		WP_048061059.1 MULTISPECIES: TrmB family transcriptional regulator
26(1)		WP_170130325.1 TrmB family transcriptional regulator
26(1)		WP_013294879.1 TrmB family transcriptional regulator
27(1)		WP_013294884.1 hypothetical protein
27(1)		WP_211305662.1 hypothetical protein
27(1)		WP_048175994.1 hypothetical protein
28(1)		WP_225938909.1 MULTISPECIES: NTP transferase domain-containing protein
28(1)		WP_246263781.1 NTP transferase domain-containing protein
28(1)		WP_240938869.1 NTP transferase domain-containing protein
29(1)		WP_009989601.1 flagellar hook-basal body protein
29(1)		WP_012712043.1 flagellar hook-basal body protein
30(1)		WP_087037910.1 glycerophosphodiester phosphodiesterase
30(1)		WP_087037912.1 hypothetical protein
31(1)		WP_048160313.1 hypothetical protein
31(1)		WP_148206165.1 hypothetical protein

## Sheet: Figure 2
Time (h)	WT	ΔsegB		ΔsegB(psegB)		ΔsegB (empty)		Figure 2a S. solfataricus		Growth curve
0	0.05	0.05		0.05		0.05
24	0.143	0.086		0.145		0.024
48	0.283	0.043		0.227		0.038
72	0.365	0.074		0.285		0.09		Experiment 1
96	0.477	0.073		0.399		0.024
120	0.485	0.111		0.454		0.023
0	0.05	0.05		0.05		0.05
24	0.159	0.127		0.135		0.015
48	0.464	0.307		0.277		0.033
72	0.529	0.305		0.372		0.068		Experiment 2
96	0.558	0.298		0.456		0.03
120	0.573	0.346		0.587		0.05
0	0.05	0.05		0.05		0.05
24	0.186	0.07		0.105		0.007
48	0.364	0.069		0.27		0.033
72	0.512	0.035		0.432		0.065		Experiment 3
96	0.544	0.049		0.485		0.011
120	0.541	0.047		0.484		0.03
	WT	ΔsegB	ΔsegAB					Figure 2a S. acidocaldarius Growth curve
0	0.05	0.05	0.05
24	0.189	0.021	0.106
48	0.232	0.027	0.181
72	0.277	0.032	0.21					Experiment 1
96	0.349	0.03	0.244
120	0.419	0.044	0.236
0	0.05	0.05	0.05
24	0.1222	0.051	0.173
48	0.512	0.038	0.504
72	0.573	0.045	0.545					Experiment 2
96	0.547	0.055	0.56
120	0.587	0.048	0.553
0	0.02	0.02	0.02
24	0.188	0.024	0.152
48	0.592	0.031	0.516
72	0.96	0.041	0.664					Experiment 3
96	1.077	0.036	0.758
120	1.075	0.051	0.833
Experiment 1			250 cells		3 anucleate		0.012		Figure 2b S. solfataricus anucleate cells					Experiment 1			392 cells		3 anucleate		0.0077		Figure 2B S. acidocaldarius anucleate cells
Experiment 2			242 cells		1 anucleate		0.0041		WT					Experiment 2			204 cells		5 anucleate		0.024		WT
Experiment 3			306 cells		5 anucleate		0.0163							Experiment 3			466 cells		8 anucleate		0.017
		total	798 cells													total	1062
							1.08% Mean														1.62% Mean
Experiment 1			407 cells		38 anucleate		0.093		Figure 2b S. solfataricus anucleate cells					Experiment 1			382		40		0.1047		Figure 2B S. acidocaldarius anucleate cells
Experiment 2			300 cells		67 anucleate		0.223		ΔsegB					Experiment 2			416		44		0.1057		ΔsegB
Experiment 3			414 cells		55 anucleate		0.132							Experiment 3			526		77		0.1463
		total	1121													total	1324
							14.93% Mean														11.88% Mean
														Experiment 1			234		29		0.1239		Figure 2B S. acidocaldarius anucleate cells
														Experiment 2			150		19		0.1266		ΔsegAB
														Experiment 3			181		31		0.1712
Figure 2b S. solfataricus cell diameter				Figure 2b S. acidocaldarius cell diameter				Triplicates were combined in one dataset.								total	565
																					14.05% Mean
WT	ΔsegB			WT	ΔsegB	ΔsegAB
1.48	1.53			1.37	1.11	1.23
1.14	1.45			1.69	1.05	1.06
1.16	1.84			1.68	1.17	0.893
2.03	1.73			1.17	1.07	1.23
1.39	2.05			1.05	1.12	1.04
2.32	2.19			0.939	1.11	0.817
1.89	2.08			1.13	0.916	1.02
1.3	2.38			1.04	1.02	1.14
0.998	1.52			1.41	0.996	0.893
1.34	1.68			1.09	1.1	1.02
1.14	1.6			1.23	1.25	1.18
1.27	2			1.17	1.29	1.14
1.67	1.64			1.1	1.15	1.25
1.64	2.1			1.12	0.967	1.77
1.41	1.68			1.26	1.01	0.838
1.3	2.09			0.832	1.34	0.793
1.02	1.83			0.979	1.34	1.05
1.32	2.01			1.56	1.06	1.06
1.84	1.61			1.54	1.12	1.27
1.56	2.1			1.34	1.09	1.1
1.64	2.21			0.886	1.46	1.06
1.45	1.89			0.943	1.32	1.09
1.63	1.15			0.866	0.968	0.901
1.83	1.71			1.37	1.27	1.16
1.57	1.23			1.4	1.41	1.27
1.4	1.49			0.985	1.21	0.998
1.64	1.73			1.05	1.4	1.32
1.27	1.52			1.17	1.3	0.943
1.63	1.76			0.753	1.24	1.16
1.56	2.21			1.96	1.11	1.18
1.41	1.66			1.22	1.17	1.06
1.39	1.71			0.967	1.11	1.27
1.34	1.52			1.44	1.17	1.42
1.39	1.86			1.34	1.05	1.31
1.61	1.36			1.44	0.875	1.19
1.55	1.47			1.43	0.998	1.26
1.78	1.42			1.32	1.22	1.07
1.22	1.31			1.09	0.968	1.39
0.847	1.78			1.16	0.979	0.875
1.26	1.68			1.06	0.916	0.943
1.04	1.94			1.07	1.41	1.06
1.38	1.3			0.968	1.14	1.1
1.33	2.28			1.02	1.03	1.21
1.2	2			1.3	1.12	1.3
1.53	1.99			1.06	1.03	1.23
1.82	1.83			1.25	1.2	1
1.41	2.25			1.14	1.34	1.16
1.17	1.99			1.54	1.06	0.591
1.6	2.83			1.55	1.67	0.893
1.53	2.15			1.16	1.16	1.1
1.75	1.84			1.16	1.11	0.99
1.13	1.82			1.11	1.51	1.23
1.4	1.77			1.34	1.44	1.42
1.17	2.58			1.67	1.46	1.01
1.52	1.45			1.61	1.15	1.12
1.15	1.41			1.44	1.14	1.22
1.43	2.06			1.4	1.16	1.13
1.18	1.73			1.07	1.09	0.921
1.58	1.92			0.83	1.42	1.13
1.76	1.98			1.37	1.38	0.893
1.75	2.18			1.19	1.31	1.4
1.29	2.34			1.38	0.985	1.38
1.49	1.48			1.57	1.21	1.04
1.27	1.41			1.06	1.12	0.775
1.4	1.63			1.24	1.65	1.32
1.79	1.78			1.18	1.34	1.37
1.41	1.5			0.998	0.798	1.14
1.08	1.87			1.29	0.548	0.847
1.33	2.02			1.06	0.745	1.31
1.74	1.06			0.99	0.985	1.21
1.57	1.74			1.15	1.45	1.14
1.51	1.69			1.06	0.887	0.913
1.41	2.14			1.4	1.14	1.34
0.707	2.08			1.11	1.34	1.42
1.44	2.08			1.55	1.01	0.967
1.1	1.78			1.47	0.916	1.09
1.07	1.9			1.37	1.1	0.787
1.15	1.88			0.783	1.06	1.06
1.26	1.94			0.893	1.18	1.11
1.66	1.79			1.25	1.23	1.04
1.1	1.86			1.06	0.913	1.29
2.01	2.17			1.26	0.769	1.17
1.5	2.16			1.12	0.947	1.23
1.25	1.99			1.24	1.37	1.05
1.48	2.46			1.41	1.07	1.02
2.03	1.74			1.3	0.609	0.83
1.54	1.81			1.37	0.722	0.709
1.35	1.75			1.02	0.823	1.02
1.36	1.75			0.887	0.845	1.02
1.51	1.11			1.28	1.04	1
1.63	1.41			1.14	1.22	1.07
1.64	1.75			1.2	1.17	0.667
1.53	1.59			1.06	1.26	0.99
1.44	1.58			1.22	1.32	1.24
1.56	1.43			1.17	1.07	0.941
1.82	1.83			1.1	1.11	0.745
1.94	1.58			0.967	1.07	0.823
1.87	1.52			1.45	1.28	1.2
2.26	1.35			1.63	1.46	0.875
1.75	1.17			1.49	1.02	0.83
1.28	2.08			1.31	1.29	1.11
1.25	2.74			1.03	1.17	0.939
1.75	2.08			1.37	0.998	0.968
1.71	1.54			1.1	1.53	1.18
1.85	1.81			1.33	1.11	1.39
1.42	1.73			0.943	1.02	0.845
1.34	1.93			1.21	1.28	0.952
1.33	1.63			1.33	0.945	0.939
1.14	2.1			1.14	1.3	1.03
1.71	2.78			1.28	1.02	0.798
1.29	1.82			1.02	0.947	1.66
0.948	2.16			0.998	1.34	0.893
1.41	1.99			1.21	1.22	1.05
1.48	1.11			1.68	1.16	0.967
0.969	1.23			1.37	1.22	0.753
1.15	1.05			1.41	1.33	1.05
1.32	3.27			1.27	1.1	0.952
1.58	2.08			1.69	1.33	0.769
1.36	1.27			1.41	1.27	0.956
1.16	1.48			1.71	1.05	1.11
1.55	1.21			1.06	0.859	0.998
1.37	1.2			1.86	1.21	0.722
1.4	1.93			1.28	1.23	0.967
1.32	1.3			1.37	1.53	0.787
1.58	1.66			0.57	1.44	1.31
1.9	1.52			0.894	1.73	0.875
1.41	2.08			1.03	1.25	1.15
1.37	1.33			1.06	0.952	0.967
1.3	1.41			0.793	1.11	1.12
1.13	1.59			1.25	1.29	0.939
1.39	1.45			0.943	1.07	1.06
1.1	1.23			1.28	1.39	1.18
1.47	1.63			1.03	1.06	0.996
1.99	1.01			1.82	0.967	1.1
1.33	1.26			1.24	1.24	1.1
1.35	1.27			1.02	1.37	1.21
1.33	1.34			1.07	1.12	1.17
1.49	1.29			1.33	1.06	0.893
0.966	1.43			1.57	1.04	1.21
1.77	1.36			1.02	1.41	0.998
1.6	1.01			1.28	0.823	1.21
1.46	1.39			1.83	1.14	0.861
1.36	1.49			1.53	1.17	0.875
1.56	1.57			1.31	1.1	0.845
1.5	1.35			1.12	1.31	0.554
1.51	1.92			1.27	1.25	0.722
1.54	1.78			0.941	1.21	0.979
1.29	1.21			0.847	0.99	1.02
1.19	1.16			0.947	0.898	1.38
1.45	1.52			1.06	1.28	1.21
1.39	1.34			1.11	1.32	1.42
1.8	1.26			1.14	1.34	1.06
1.25	1.25			1.04	1.2	1.06
1.27	1.2			1.35	1	0.875
1.44	1.17			0.939	1.2	0.916
1.39	1.49			1.14	1.16	0.941
1.46	1.63			1.34	1.28	1.21
1.3	1.83			1.06	1.86	0.83
1.41	1.68			1.16	1.44	2.03
1.4	1.95			1.16	1.29	1.28
1.95	1.94			1.06	1.22	1.14
1.7	2.05			1.18	1.05	1.17
1.08	1.41			1.15	1.15	1.3
1.64	1.35			1.15	1.06	1.11
1.58	1.01			1.35	1	1.25
1.37	1.66			1.34	1.54	1.1
1.7	1.36			1.04	1.26	1.22
1.3	2.1			1.03	1.22	0.967
1.17	1.57			1.07	1.17	0.667
1.47	1.48			1.07	1.22	1.26
1.04	1.41			1.42	1.26	0.952
1.29	2.26			1.12	1.18	1.01
1.25	1.71			1.33	1.05	0.866
1.31	1.55			1.11	1.44	1
1.51	1.75			1.1	1.42	0.908
1.6	1.94			1.06	1.19	0.745
1.6	1.53			1.16	1.4	0.783
1.6	1.08			1.06	0.939	1.61
1.17	1.41			1.17	0.817	0.998
1.82	1.47			1.45	1.57	1.11
1.56	1.21			1.02	1.18	0.947
1.96	2.22			1.07	0.998	1.23
1.75	2.17			1.21	1.07	0.775
1.68	1.33			1.29	1.21	0.775
1.54	1.5			1.09	1.19	0.941
1.49	2.26			1.26	1.47	0.894
1.6	2.84			0.847	1.18	0.817
1.55	2.51			1.17	0.985	0.83
1.45	1.5			1.19	1.34	0.921
1.25	1.82			1.34	1.23	0.985
1.28	2.38			1.16	0.745	1.14
1.58	1.66			1.22	1	0.981
1.5	2.24			1.13	1.27	0.985
1.32	3.64			1.28	1.22	0.901
1.23	2.45			1.02	1.37	0.886
1.43	1.61			1.07	0.894	1.16
1.81	2.14			1.37	1.06	0.823
1.67	1.5			1.14	1.3	1.02
1.79	1.75			1.34	0.967	0.798
1.91	1.56			1.56	1.29	0.952
1.47	2.16			0.967	1.16	1.41
1.54	2.76			0.979	1.55	0.981
1.23	1.65			1.11	1.14	0.599
1.91	2.19			0.985	1.37	0.673
1.62	1.71			1.11	1.41	1.19
1.48	2.34			1.33	1.21	1.39
1.45	1.5			1.01	1.17	1.18
1.84	1.41			1.11	0.998	0.921
1.59	1.53			1.11	1.3	0.806
1.55	1.21			0.998	1.56	1.12
1.3	1.13			1.4	1.57	1.35
1.16	1.45			1.37	1.37	1.18
1.31	1.42			0.771	1.05	1.32
1.36	2.42			1.17	1.17	1.14
1.31	1.47			1.05	1.14	1.11
1.16	1.42			0.886	1.05	0.928
1.31	1.6			1.05	1.37	0.823
1.16	1.68			1.44	1.33	0.952
0.958	1.31			1.05	1.28	0.998
1.12	1.25			1.24	1.12	1.24
1.58	1.74			1.11	0.946	0.685
1.32	1.59			0.96	1.36	0.845
1.09	1.65			1.44	1.22	1.23
1.21	1.64			0.985	1.23	0.832
1.39	1.86			1.11	1.47	0.875
1.21	1.54			1.21	1.19	0.956
1.93	1.43			1.23	1.53	0.787
1.13	1.5			1.02	0.886	1.02
1.25	2.11			1.3	1.36	1.1
1.34	2.64			1.07	1.05	1.24
1.14	1.75			1.17	1.03	1.06
1.28	1.9			0.908	1.03	0.908
1.18	1.43			1.11	1.34	1.07
1.35	1.97			1.16	1.23	1.14
1.26	1.63			0.99	1.04	0.901
1.21	2.41			1.05	1.05	0.777
1.44	1.3			1.23	1.03	1.19
1.17	1.35			1.02	1.14	1.27
1.43	1.61			1.26	0.943	1.16
1.14	1.5			1.07	1.37	1.12
1.55	1.34			1.06	1.53	1.23
1.41	1.48			1.11	1.34	1.38
1.33	1.34			0.793	1.12	0.893
1.2	1.27			1.1	1.21	0.967
1.33	1.25			0.941	1.21	1.32
1.63	1.6			1.07	1.09	0.783
1.44	0.947			1.03	1.37	0.998
1.25	1.61			1.29	1.23	0.939
0.867	1.19			0.913	1.34	1.17
1.39	1.81			0.901	1.03	0.946
1.3	1.69			1.21	1.21	1.06
1.15	1.6			1.33	1.09	1.02
1.35	1.26			1.22	1.17	0.783
1.27	1.64			1.39	1.38	1.05
1.12	1.2			1.14	1.02	1.24
1.62	1.41			0.921	0.985	0.722
1.27	1.41			0.793	0.941	1.09
1.12	1.71			1.03	1.18	0.793
1.12	1.31			1.18	1.13	1.29
1.37	1.31			1.12	1.17	0.941
1.06	1.43			1.16	1.11	0.901
1.22	1.33			0.967	1.38	0.753
1.76	1.26			1.33	1.23	0.456
1.3	2.16			1.23	1.09	0.817
1.41	1.5			0.843	1.17	1.22
1.23	1.97			1.13	1.11	0.856
1.15	1.39			1.21	1.2	1.04
1.38	1.49			1.11	1.1	0.856
1.15	1.6			1.37	1.21	1.45
1.08	1.45			1.49	0.979	1.22
1.09	1.78			0.979	1.31	1.24
1.54	1.68			0.709	0.823	0.852
1.05	1.3			0.998	1.17	1.06
1.4	1.47			1.01	1.02	0.852
1.16	1.75			1.49	1.37	1.46
1.12	2.83			0.908	1.1	1.05
1.25	2.32			1.42	1.12	1.21
1.4	1.08			1.28	0.901	1.24
1.08	1.26			0.943	1.04	1.06
1.2	2.71			1.26	1.19	1.27
1.32	1.78			1.12	1.3	1.05
1.5	1.48			1.06	1.19	1.14
1.12	1.77			1.04	1.34	1.05
1.58	2.02			0.941	1.23	1.1
1.38	1.43			1.28	0.952	1.26
1.13	1.87			1.27	0.998	1.18
1.17	1.67			1.14	1.37	1.29
1.18	1.82			1.05	1.12	1.06
1.15	1.25			0.72	1.46	1.13
1.59	1.88			1.41	1.17	1.04
0.99	1.83			1.03	1.39	1.08
1.25	1.23			1.21	1.2	1.47
1.35	1.58			1.37	1.41	1.16
1.58	1.6			1.22	1.1	1.22
1.19	1.71			0.998	1.41	0.937
1.23	2.16			1.3	1.27	0.725
1.25	2.76			1.06	1.43	1.06
1.16	1.17			1.16	1.19	0.594
1.26	1.15			1.05	1.26	0.632
1.16	1.63			0.875	1.33	1.34
0.99	1.91			1.16	1.11	1.38
1.43	1.94			1.12	1.27	1.15
1.15	1.34			1.22	1.41	1.27
1.22	1.36			0.832	1.06	1.61
1.39	2.56			1.3	1.15	0.856
1.68	1.91			1.46	0.979	1.5
1.39	1.18			1.35	1.13	1.35
1.25	1.6			0.967	1.31	1.03
1.17	1.35			0.967	0.777	1.15
1.17	1.91			1.12	0.913	1.06
0.987	1.73			0.979	0.999	1.35
1.25	1.66			1.05	0.859	1.13
1.47	3.48			1.19	1.1	0.84
1.31	1.76			0.998	1.07	1.1
1.41	1.75			1.29	1.26	1.06
1.46	2.2			1.24	1.14	1
1.58	1.71			0.941	1.11	1.12
1.65	1.13			1.02	1.29	1.45
1.64	1.58			0.996	1.12	0.928
1.54	1.23			0.887	1.25	1.1
1.69	1.59			1.02	1.14	0.819
1.13	1.61			1.19	1.24	1.09
0.91	1.75			0.817	0.968	1.13
1.97	1.42			1.41	1.24	1.28
1.58	1.5			1.26	0.998	1.1
1.71	2.42			1.14	1.18	1
1.17	1.41			1.22	1.11	1.23
1.21	1.76			1.15	1.3	1.23
1.42	0.867			0.981	0.956	0.917
1.34	1.41			1.07	1.27	0.958
1.33	1.55			0.952	1.24	1.12
1.35	1.64			0.99	0.943	1.39
1.48	0.968			1.11	0.901	0.841
1.45	1.83			1.01	1.07	1.2
1.17	0.83			1.13	1.03	0.789
1.63	2.34			1.09	1.26	1.13
1.08	1.12			1.04	1.14	1.06
1.08	1.47			1.09	1.17	1.1
1.22	1.66			0.968	1.45	1.3
1.66	1.67			0.83	1.26	1.41
1.87	2.68			1.18	1.28	1.23
1.32	1.8			1.04	1.02	0.969
1.67	1.45			1.1	1.19	1.25
1.46	1.3			0.928	1.12	1.11
1.39	1.2			0.99	1.34	0.922
1.62	1.29			1.26	1.15	1.277
1.34	1.88			1.19	1.14	0.799
1.12	1.9			1.04	1.12	1.38
1	1.37			1.25	1.11	1.05
1.49	1.82			1.11	0.998	1.11
1.29	1.94			1.2	1.18	0.972
1.29	1.1			1.26	1.22	0.856
1.44	0.928			1.05	0.998	1.13
1.41	1.77			0.875	1.06	1.45
1.68	1.84			1.07	1.44	1.19
1.31	1.94			1.4	1.52	1.16
1.17	1.53			0.787	1.72	1
1.5	1.26			1.11	1.18	0.687
1.46	1.58			0.793	1.07	1.23
0.958	2.29			0.996	1.19	1.06
1.42	1.5			1.24	1.25	1.24
1.68	1.6			1.17	1.34	1.37
1.2	2.01			1.31	1.68	1.19
1.56	1.08			0.998	1.17	0.958
1.41	1.79			1.09	1.25	1.15
1.14	1.65			1.18	1.31	0.969
1.26	1.61			1.06	1.22	1.3
1.32	2.36			1.06	0.913	0.973
1.15	1.78			1.53	1.13	1.18
1.01	1.42			1.09	1.12	1.33
1.45	1.6			0.943	1.07	1.24
1.34	1.76			0.901	0.956	1.46
2.45	1.95			0.947	1.27	1.28
1.33	2.12			1.03	1.33	1.12
1.48	2.39			0.946	1.34	1.2
1.06	1.45			0.843	0.967	1.23
1.33	2.08			0.738	1.28	1.12
1.37	1.37			0.676	0.769	1.22
1.12	1.35			0.709		1.44
1.5	1.23			1.23		1.35
1.52	1.82			0.979		1.21
1.45	1.9			0.967		1.22
1.59	1.43			1.18		0.799
1.34	1.93			1.29		1.19
1.33	1.54			1.05		1.1
1.43	1.87			1.05		0.947
1.23	1.5			1.11		1.14
1.14	1.68			1.05		1
1.26	1.12			0.775		1.19
1.24	2.12			1.04		1.33
1.12	2.19			1.22		1
1.21	1.83			0.866		1.42
1.45	1.99			1.27		0.83
1.62	1.79			0.783		0.917
1.43	1.66			0.941		1.39
1.17	1.55			1.24		1.12
1.17	1.38			1.17		1.02
1.4	2.36			1.21		1.29
1.21	2.08			1.31		0.968
0.873	2.02			1.16		1
1.18	1.5			0.887		0.948
1.1	1.64			0.981		1.05
1.62	1.66			1.02		0.891
1.18	1.23			1.2		0.969
1.21	1.55			1.31		1.24
1.1	1.5			1.14		1.22
1.17	1.7			1.18		1.25
1.12	1.6			0.832		1.19
1.47	1.71			1.37		0.958
1.36	1.66			1.09		0.998
1.12	1.83			1.29		0.881
1.21	1.82			1.14		0.824
0.969	1.41			1.07		1.24
1.18	1.52			1.37		1.04
1.33	1.27			0.901		1.04
1.08	1.84			0.875		1.28
1.26	1.7			0.943		1.17
1.61	0.972			1.07		0.687
1.39	1.17			1.04		1.17
1.39	1.26			1.22		0.881
1.3	2.04			0.83		0.997
1.45	1.34			1.8		1
1.36	1.48			1.14		0.685
1.46	2.19			1.02		1.1
1.5	1.29			0.893		0.984
1.32	2.12			1.12		1.05
1.18	1.82			1.02		1.09
1.19	1.99			0.921		0.711
1.18	1.58			0.845		0.824
1.31	2.63			0.998		1.5
1.28	1.26			1.07		0.966
1.12	2.01			1.09		1.21
	1.37			1.21		1.09
	1.2			1.22		1.14
	1.75			0.979		1.2
	1.16			1.03		0.896
	1.53			1.04		1.03
	1.5			1.26		1.21
	2.06			1.11		1.53
	1.71			1.12		1
	1.82			1.44		0.99
	2.31			0.921		1.33
	1.61			1.25		1.47
	1.63			0.99		1.25
	1.52			0.893		1.54
	1.75			1.13		1.03
	2.35			1.05		1.88
	1.08			0.722		0.83
	1.35			0.998		1
	1.41			1.06		1
	1.69			0.941		0.852
	1.68			1.14		1.06
	2.35			1.38		1.21
	1.35			1.06		0.958
	1.33			1.3		0.669
	2.5			0.887		0.599
	2.78			0.913		1.11
	1.45			1.02		0.822
	1.6			1.19		0.941
	1.49			1.02		1
	1.41			0.743		0.691
	1.47			1.47		0.922
	1.53			0.967		0.632
	1.6			1.11		0.748
	1.45			1.23		1.08
	1.31			0.823		0.98
	1.13			1.3		0.91
	1.11			1.28		0.873
	2.08			1.25		1.5
	1.63			0.928		1.05
	2.36			1.16		1.04
	1.47			1.38		1.39
	1.3			1.32		0.789
	1.73			1.38		1.42
	1.94			1.2		1.34
	1.53			1.06		1.3
	2.83			1.14		0.888
	1.59			1.23		0.917
	1.47			1.49		1.12
	1.5			1.03		0.656
	1.77			1.16		0.956
	1.21			1.57		1.49
	2.39			0.967		1.08
	1.53			0.967		0.91
	1.5			1.15		1.04
	1.27			1.21		1.15
	1.39			1.13		1.22
	1.84			1.14		0.876
	1.47			1.41		0.968
	1.13			1.14		0.968
	1.73			0.979		0.818
	1.41			1.65		1.05
	1.7			1.39		1.19
	1.35			1.22		1.15
	2.19			1.29		0.98
	1.6			1.38		1.19
	1.64			1.03		1.14
	1.5			0.943		0.922
	1.08			1.2		1.16
	2.28			1.19		0.887
	2.23			1.32		1.12
	1.67			1.34		1.05
	1.33			1.09		1.26
	1.33			0.893		1.08
	2.06			1.17		1.03
	2.12			1.14		1.11
	2.08			1.05		1.26
	1.6			1.28		1.17
	1.98			1.11		0.922
	1.49			1.15		0.887
	1.42			1.24		1.06
	2.42			1.06		0.928
	1.11			1.11		1.03
	1.95			1.89		1.22
	1.87			1.14		1.29
	1.64			1.21		1.04
	2.83			0.865		1.06
	2.42			1.17		1.08
	1.9			1.57		1.13
	1.59			1.26		1.08
	1.71			0.893		1.09
	2.23			1.34		0.981
	2.49			0.946		1.15
	1.64			1.11		1.12
	1.35			1.29		1.23
	1.34			1.11		0.82
	1.5			1.05		1.09
	2.08			1.27		0.82
	2.76			1.18
	1.2			0.998
	2.11			0.806
	1.27			0.921
	1.43			1.2
	1.53			1.11
	1.37			0.928
	1.53			0.875
	1.5			1.21
	1.8			0.941
	1.76			1.26
	1.65			0.985
	1.78			0.893
	1.66			1.12
	1.23			1.46
	1.31			1.22
	1.35			1
	1.47			0.728
	1.79			1.04
	1.73			0.875
	1.08			1.06
	1.17			0.979
	1.19			1.1
	1.94			0.985
	1.63			0.947
	1.52			1.02
	1.67			1.89
	1.41			1.11
	1.68			1.19
	1.43			0.99
	2.48
	1.19
	1.9
	1.25
	2.24
	1.97
	1.64
	1.25
	1.38
	2.12
	1.76
	1.5
	1.41
	1.52
	1.6
	1.41
	1.53
	1.18
	1.84
	1.6
	2.06
	1.49
	1.34
	1.66
	1.49
	1.53
	1.59
	1.45
	1.47
	1.5
	1.6
	1.67
	1.29
	2.44
	1.17
	1.49
	2.97
	1.17
	2.12
	1.27
	1.19
	1.83
	1.42
	1.58
	1.3
	1.33
	1.29
	1.64
	1.43
	1.6
	2.05
	1.16
	1.35
	1.9
	1.47
	1.76
	1.97
	2.26
	1.16
	2.5
	1.15
	1.93
	1.82
	1.58
	1.11
	1.3

## Sheet: Figure 6
Figure 6a				Figure 6b				Figure 6c				Figure 6d					Figure 6e				DNaseI Footprints with SegB			(S. solfataricus)
Peak B-3				Peak B-4				Peak B-5				Peak B-6					Peak D

## Sheet: Figure 7
Microscopy
Figure 7b				Figure 7e			Figure 7f
PCC	Cell area (um2)			Foci number	% Cells		Normalised cell radius	% Cells
0.726683	2.78235			1	2.04479		0.05	0.385134
0.810521	2.48077			2	8.95813		0.1	1.52128
0.765477	4.11134			3	15.9688		0.15	2.02195
0.393266	2.63418			4	18.9873		0.2	2.71519
0.265632	2.2507			5	16.261		0.25	3.71654
0.836998	2.26406			6	13.3398		0.3	4.19796
0.747412	2.54361			7	10.5161		0.35	4.81417
0.516693	2.12384			8	6.23174		0.4	6.02734
0.36984	2.69262			9	3.89484		0.45	5.93106
0.212142	1.70767			10	1.75268		0.5	7.45234
0.948515	2.12044			11	0.876339		0.55	7.83747
0.732794	3.93015			12	0.584226		0.6	8.20335
0.596262	3.08423			13	0.486855		0.65	8.0493
0.61613	1.98696						0.7	7.93376
0.106456	2.09177			Total number of cells=1026			0.75	6.85538
0.77718	3.15457						0.8	7.02869
0.763415	2.69241						0.85	6.48951
0.782932	2.31717						0.9	4.60235
0.441966	1.94865						0.95	2.73445
0.197539	1.94098						1	1.23243
0.593007	1.85701
0.466497	3.70688						Total number of cells=1026
0.729108	3.11578
0.4234	2.92066
0.847064	4.99884
0.707196	2.38447
0.40998	2.80659
0.820499	3.22855
0.830836	3.42169
0.911736	2.59999
0.682838	3.47339
0.855008	2.37498
0.566916	2.66224
0.422917	2.57475
0.862694	2.12422
0.66963	1.19884
0.842887	1.81416
0.857502	2.1037
0.15944	1.52845
0.493166	3.01777
0.547154	1.15733
0.215997	2.86651
0.585951	1.62159
0.315125	3.22398
0.345068	2.11769
0.372471	1.40144
0.697243	3.18137
0.190986	1.83706
0.497735	1.61057
0.668906	3.97504
0.658006	2.02107
0.34683	2.43982
0.637187	2.41846
0.532485	2.28068
0.185361	2.39913
0.716512	5.26077
0.690632	1.67228
0.613356	2.52639
0.688776	1.70613
0.2454	3.00829
0.913619	1.74497
0.442438	2.93149
0.515354	1.73579
0.715398	2.09768
0.809006	1.95445
0.539234	1.43549
0.378011	1.96562
0.714107	2.44251
0.558889	1.9157
0.753124	1.96088
0.836524	2.28604
0.545517	1.59608
0.732011	1.60527
0.659126	2.07584
0.354357	2.86451
0.196573	2.56464
0.306518	2.09497
0.685016	1.67415
0.795647	2.46355
0.180852	4.30914
0.150122	1.89943
0.603271	3.05584
0.834436	2.28331
0.694599	2.82081
0.0276597	3.57675
0.695057	3.75519
0.216132	1.28478
0.864747	1.58258
0.681475	1.61394
0.594992	2.44767
0.266629	2.92577
0.118921	1.65624
0.580872	1.96462
0.273989	1.89741
0.437472	2.18129
0.696991	1.85408
0.775904	1.38782
0.532038	2.15601
0.571418	2.4236
0.605294	2.10653
0.895823	1.42319
0.850986	3.63305
0.53628	1.92269
0.296776	1.97789
0.585741	1.92817
0.827671	2.26208
0.592377	2.30911
0.128057	3.73013
0.227799	2.6811
0.593602	3.34712
0.711313	1.49311
0.437219	12.89
0.49441	2.55399
0.894556	2.41573
0.0946468	2.23845
0.762175	1.4929
0.723987	3.21353
0.709607	4.25873
0.693795	2.24538
0.372545	1.92484
0.60105	2.36435
0.335329	2.02392
0.362891	1.93599
0.474841	2.31398
0.715337	1.54823
0.264245	3.0855
0.794826	2.03878
0.128074	1.48107
0.537729	1.94906
0.481101	2.26759
0.712804	1.74333
0.84445	2.19916
0.471347	1.83741
0.25323	3.27527
0.625408	1.85142
0.119109	2.81885
0.694803	2.68965
0.818345	2.46704
0.741811	2.148
0.852099	2.20145
0.455753	1.47063
0.278561	1.74779
0.823754	2.61528
0.357023	2.97345
0.76523	3.14777
0.916623	1.8287
0.195951	2.00476
0.979134	1.79272
0.731651	2.40356
0.735271	2.10099
0.617073	2.62051
0.579052	1.37443
0.403835	3.32551
0.633889	1.64821
0.680437	2.36669
0.756601	1.0274
0.0558665	2.78309
0.19385	1.86753
0.449651	2.26696
0.0992268	3.28121
0.841797	4.01792
0.938952	1.99441
0.688048	2.68108
0.82522	2.46477
0.0323533	2.03499
0.565995	1.78007
0.793134	3.19945
0.333444	1.87322
0.828682	2.55325
0.749809	2.20071
0.551616	3.32545
0.772291	2.09741
0.329452	3.19548
0.75454	2.07383
0.46841	2.03608
0.494168	1.81644
0.630541	1.8813
0.447907	2.65329
0.77381	4.24058
0.571056	2.79929
0.911038	2.07744
0.216621	1.75895
0.630335	2.63057
0.145249	2.05303
0.712189	2.40638
0.10911	1.9861
0.735424	3.58416
0.251972	1.82399
0.0984973	1.82086
0.93126	2.35447
0.492465	3.25455
0.142805	1.92439
0.652474	2.6764
0.0371227	1.83918
0.548907	2.88372
0.917681	1.87542
0.601907	2.87515
0.918609	3.02114
0.71939	2.13487
0.479988	2.55929
0.433815	1.81315
0.751727	3.17176
0.751163	2.12086
0.851178	3.3674
0.865997	2.07627
0.891535	1.45648
0.378195	1.11183
0.903271	2.91891
0.847447	3.16857
0.895772	2.47932
0.735375	2.48863
0.680585	1.21238
0.668594	3.61952
0.827675	3.22727
0.43768	3.1946
0.418475	1.74857
0.753095	4.62781
0.299773	3.86538
0.322031	1.68008
0.0642984	2.01877
0.553063	2.12645
0.160088	1.62451
0.501018	1.99659
0.643395	2.44515
0.302246	2.99417
0.789271	1.7879
0.76887	2.53101
0.152165	1.376
0.85721	1.8135
0.432552	2.0444
0.825587	2.7722
0.501355	2.64179
0.829884	2.79444
0.788817	2.62554
0.0347803	1.66605
0.452029	1.45128
0.0246902	5.09962
0.707972	3.9538
0.806039	2.53025
0.585965	2.54838
0.474093	1.4378
0.713527	1.82394
0.805629	1.73541
0.618453	2.05111
0.91029	1.61185
0.294072	2.01604
0.67282	2.88191
0.240614	2.34474
0.4853	2.45638
0.591016	2.15443
0.565843	1.75698
0.256465	1.5591
0.351696	2.72519
0.28021	2.16625
0.728096	2.07228
0.620576	3.1647
0.776585	2.03637
0.54613	4.3223
0.784957	2.27081
0.906315	1.65304
0.543721	1.73392
0.707158	2.49217
0.522603	1.24975
0.593899	1.63222
0.173709	1.15841
0.254175	2.74319
0.0502471	1.5664
0.166738	2.06256
0.649905	1.86561
0.458981	3.07664
0.54781	1.96693
0.385662	1.44882
0.551969	1.13528
0.733126	2.75171
0.0169935	3.15078
0.124388	2.93037
0.528025	1.83178
0.827209	1.97912
0.479036	1.58032
0.59356	2.88374
0.00526284	3.05172
0.715106	2.19189
0.687131	1.71228
0.0708111	1.60205
0.199757	2.77701
0.115611	2.1916
0.594222	2.73782
0.281304	2.00573
0.0809603	2.17771
0.100962	2.64121
0.708724	2.79404
0.352875	2.28905
0.481939	2.90239
0.0790356	1.45814
0.319321	1.67373
0.2658	1.57387
0.146462	0.962665
0.524329	7.08547
0.614251	2.22256
0.275041	4.76299
0.523464	2.66526
0.627869	2.97851
0.38765	3.02256
0.164949	1.97253
0.50708	2.24707
0.832297	3.66687
0.377937	3.70106
0.750936	1.82907
0.207063	1.41627
0.814667	6.42038
0.193847	2.46226
0.469331	1.88318
0.0451533	2.29107
0.594867	2.35722
0.0367824	2.08479
0.547632	3.15747
0.652981	2.71403
0.467786	1.91866
0.913121	1.92755
0.597984	2.36811
0.717094	1.60984
0.143189	3.00306
0.353909	1.78286
0.787505	2.23614
0.574497	3.4601
0.790154	2.55427
0.807101	2.61913
0.890486	3.10532
0.197143	1.8104
0.715638	1.91645
0.561353	2.32639
0.296673	2.17236
0.830357	2.88915
0.750062	2.11269
0.944135	3.31397
0.794832	1.88493
0.771115	1.47626
0.971356	3.13881
0.933979	3.16934
0.859703	2.49507
0.829276	2.24677
0.672012	1.22955
0.00296718	2.9515
0.924316	3.47425
0.573968	3.17904
0.678781	1.53911
0.815054	1.68975
0.0534815	2.55489
0.502668	3.86979
0.587999	1.46243
0.400588	2.18019
0.676627	1.79428
0.833413	2.37486
0.497204	1.68599
0.854136	5.29854
0.823978	1.90504
0.487903	1.79641
0.783072	2.14478
0.62768	2.57428
0.912387	1.7927
0.857759	2.90961
0.769528	2.13667
0.0776161	1.49116
0.755784	1.43217
0.488788	1.56066
0.861802	1.7821
0.756946	3.73614
0.88764	7.64836
0.700137	2.67504
0.439477	1.29987
0.811914	1.94028
0.95744	3.33666
0.952453	1.65108
0.839659	3.05468
0.0762543	2.35853
0.797726	2.17548
0.736289	1.72963
0.715604	1.57539
0.601204	2.56056
0.795413	2.05123
0.290416	1.80312
0.788397	2.12836
0.512177	4.43782
0.0957896	1.44945
0.87865	1.59467
0.857265	1.59139
0.543317	1.09074
0.611516	2.64859
0.401357	1.51704
0.685013	2.42887
0.727176	2.95892
0.248405	2.6816
0.405442	1.23582
0.723883	3.76971
0.155033	1.48655
0.837714	2.59975
0.748337	3.0002
0.420769	2.12282
0.124341	2.65516
0.727774	1.49539
0.701075	1.7752
0.888504	1.83915
0.685608	1.51294
0.924602	2.80753
0.663513	4.49793
0.0339522	3.63409
0.808046	1.72672
0.889562	2.30597
0.896636	2.05487
0.265245	1.50636
0.485256	2.51357
0.304019	1.94917
0.371636	2.30274
0.95483	4.3282
0.551185	2.44544
0.428438	1.90775
0.84337	2.55383
0.514327	2.79651
0.823928	1.43794
0.936756	3.93499
0.732597	2.1758
0.794913	1.66156
0.88358	1.43645
0.428955	2.68845
0.302707	1.67746
0.471234	1.89029
0.366	5.19803
0.785591	2.6942
0.761974	2.26105
0.703187	2.33733
0.817562	2.73454
0.584599	2.61811
0.0493359	2.572
0.237509	2.65371
0.756386	2.31905
0.626392	2.54169
0.903801	1.85751
0.505332	2.09021
0.473847	3.62779
0.183737	2.00132
0.252023	1.56097
0.479525	2.07103
0.463445	4.21685
0.725252	2.42095
0.687479	3.06697
0.663343	2.58588
0.228997	1.24068
0.243283	3.65523
0.751582	1.67653
0.581297	2.34667
0.696732	3.02627
0.774147	1.61532
0.784851	2.25002
0.722115	2.75315
0.978476	2.34425
0.831178	2.72759
0.777224	2.40377
0.962941	3.94575
0.814878	1.69772
0.523132	2.33384
0.0883285	1.78838
0.458499	2.26591
0.580216	2.05959
0.308074	2.32924
0.873655	2.29983
0.950104	2.10123
0.677811	1.86997
0.619211	2.82304
0.531404	2.02271
0.864373	2.62775
0.582567	1.61455
0.0768446	1.94568
0.681601	2.5794
0.447406	1.40699
0.813291	3.5607
0.24127	2.46821
0.599736	2.83774
0.897327	2.72548
0.794466	3.5057
0.770101	5.45118
0.944537	2.76085
0.5191	2.4143
0.961135	2.77213
0.56289	1.81361
0.383919	2.03669
0.473179	3.33759
0.413198	1.54112
0.925452	2.56959
0.694997	3.6154
0.505839	2.60878
0.543982	1.83037
0.979237	1.73501
0.960494	3.80095
0.21974	1.90277
0.686444	2.52588
0.274731	3.2007
0.300575	2.24264
0.856061	3.23241
0.562776	2.55606
0.610694	1.63643
0.451957	1.75674
0.417715	2.41735
0.567036	3.84401
0.700233	2.98222
0.412545	4.73704
0.467095	2.6236
0.157448	2.90754
0.943984	2.51803
0.488371	2.4406
0.0618086	1.89839
0.805459	1.84619
0.327014	2.15247
0.436643	2.62078
0.534204	2.30247
0.404716	5.36747
0.298533	2.86003
0.76742	1.68875
0.0562265	1.63265
0.126713	1.66811
0.181025	1.97438
0.253503	2.73443
0.501228	1.77528
0.791592	1.79084
0.926006	4.31674
0.654304	1.34827
0.871216	1.65519
0.423099	2.30001
0.377539	7.3334
0.721964	2.12101
0.629984	1.7473
0.0420433	2.07701
0.923122	1.45975
0.443457	1.06874
0.555356	2.27861
0.638679	1.3267
0.704905	1.69038
0.622013	2.67947
0.895369	1.6024
0.733424	3.30672
0.704184	2.09355
0.333671	1.14421
0.901772	2.67712
0.624207	2.20541
0.526558	1.6872
0.154817	2.60258
0.847311	1.79935
0.303658	1.59762
0.931116	1.75015
0.607297	1.37163
0.319187	1.9618
0.384401	1.95503
0.759428	1.71974
0.627909	3.20051
0.597386	2.46942
0.61308	2.37101
0.0108263	2.61283
0.323935	4.61399
0.427206	1.60088
0.21102	2.49339
0.59804	4.45655
0.955398	2.3099
0.298434	2.24691
0.898585	2.06482
0.141008	5.33961
0.249105	2.26786
0.24266	1.78882
0.810822	2.70102
0.216615	1.34884
0.656864	2.73476
0.298502	1.60973
0.615356	1.8703
0.619673	1.8009
0.0797986	2.191
0.379458	1.7677
0.976492	2.44083
0.773195	2.68835
0.177169	2.26745
0.160013	1.28374
0.0549268	1.56525
0.257422	1.80712
0.909146	3.25474
	1.90633
	2.36775
	1.74681
0.092446	3.03385
0.279897	2.20101
0.185977	2.2794
0.51064	1.74213
0.167308	2.33899
0.794385	2.70457
0.0426294	3.50095
0.0648157	2.09163
0.313973	4.98227
	2.14953
0.793125	4.34186
0.090627	3.39196
0.386115	2.79968
0.16783	3.09205
0.409422	2.10427
0.487827	2.06994
0.91454	3.1248
0.630435	2.34829
0.235444	2.87752
0.250054	1.89846
0.429949	6.62033
0.661726	2.28779
0.493709	4.53957
0.128887	3.6351
0.0612926	3.20651
0.114517	2.27959
0.95699	2.12327
0.383994	2.3479
0.0527157	1.64426
0.160941	2.01483
0.125722	2.19982
0.197329	2.14533
0.217429	1.7554
0.108305	2.34569
0.676172	1.98256
0.447361	2.17115
0.958349	2.15192
0.54841	2.10895
0.939	3.86564
0.173116	6.61206
0.220882	1.07429
0.326593	1.25526
0.203105	2.1339
0.663604	2.23226
0.143326	2.77405
0.621942	2.05559
0.931909	3.71879
0.653794	1.83472
0.808735	3.18199
0.167482	1.70772
0.764456	2.44252
0.0826354	3.26669
0.205616	1.92003
0.382548	2.74281
0.249937	3.54934
0.29472	1.4363
0.942055	2.22957
0.957645	4.97812
0.295106	2.73345
0.556858	3.27472
0.888131	2.55291
0.0100615	5.72613
0.066268	2.32865
0.575812	2.75966
0.947416	5.07157
0.528922	2.60366
0.719309	2.78981
0.16748	2.00316
0.547121	2.13173
0.0834079	2.14326
0.543026	2.89432
0.751856	2.06067
0.149814	3.97916
0.0595536	1.90921
0.411557	2.83928
0.284835	2.33814
0.518012	2.55852
0.444639	2.62595
0.508604	3.28663
0.870372	1.72906
0.145716	2.05657
0.139598	2.83809
0.378077	3.03296
0.434394	2.03707
0.941853	2.9065
0.603281	2.12485
0.260565	1.74247
0.0758278	4.146
0.687337	1.30278
0.442554	1.63828
0.102448	2.45101
0.00568778	2.27133
0.146548	3.74975
0.189191	3.26116
0.973769	3.61719
0.123383	3.41073
0.291698	3.23936
0.176961	2.07032
0.948509	3.01909
0.530453	2.42916
0.920308	2.38497
0.943572	5.26854
0.610038	2.08005
0.581586	3.51806
0.734955	1.37417
0.826148	2.00055
0.318475	2.21927
0.898915	3.1984
0.927781	1.70975
0.122033	1.5949
0.238118	3.63683
0.117045	1.52965
0.071075	2.59168
0.757556	1.54912
0.180846	1.65836
0.737356	2.42622
0.0916979	1.88632
0.394865	2.27687
0.827924	3.65012
0.921478	2.93512
0.155575	2.89544
0.833148	2.69007
0.565664	4.48992
0.275395	1.18111
0.181367	2.44931
0.905119	2.40938
0.311777	2.00858
0.350699	4.26933
0.390623	2.08484
0.0963213	2.28453
0.138865	3.14633
0.296289	1.6828
0.382627	3.00307
0.368354	3.68174
0.644534	1.89936
0.0709056	2.79566
0.0203732	4.08759
0.493253	3.25427
0.929524	1.74467
0.60537	2.22294
0.204737	3.01599
0.0937649	2.20136
0.787514	2.90068
0.400785	2.61235
0.23432	2.29573
0.261849	2.39301
0.274182	3.26328
0.651568	2.0676
0.0941914	2.01747
0.851533	2.96882
0.853894	3.15826
0.660919	4.67041
0.698012	1.50392
0.953887	2.35148
0.411085	1.30392
0.599451	2.73799
0.17138	5.01742
0.35629	4.41562
0.564829	2.18123
0.807845	3.74558
0.911068	2.87772
0.140513	2.79898
0.971371	1.74699
0.132814	2.9543
0.917726	2.43597
0.327631	3.7478
0.643116	1.82543
0.929027	4.14581
0.532892	4.4307
0.510879	3.47676
0.162426	3.27829
0.888711	1.92871
0.355342	2.06085
0.441279	1.85435
0.133801	3.86338
0.599822	2.71867
0.568495	3.86326
0.3301	2.11429
0.266914	2.22805
0.380776	1.39384
0.758765	2.03318
0.924097	2.25935
0.518768	2.73085
0.430772	2.57723
0.29182	2.10966
0.19526	1.12224
0.925354	3.74375
0.305331	1.16163
0.818605	2.60482
0.0016834	5.52365
0.282044	2.63223
0.562653	2.79016
0.0842948	3.02652
0.748065	1.76658
0.142093	2.404
0.00829692	3.61316
0.918526	2.87112
0.491116	2.65731
0.46742	4.22921
0.326691	2.31195
0.907632	2.61593
0.537032	2.82164
0.089501	1.94875
0.148673	1.84718
0.372811	2.53594
0.705782	2.04802
0.0695028	1.60236
0.405261	2.84956
0.206042	2.17359
0.892804	2.2575
0.407627	1.60029
0.14873	1.8741
0.394289	3.32113
0.426647	2.44284
0.574227	2.99353
0.43682	2.58295
0.862875	3.29057
0.0177256	1.96544
0.902641	2.55632
0.800851	2.06522
0.259128	3.30311
0.70804	2.99859
0.601935	1.77198
0.0995582	2.22613
0.767583	2.06132
0.278268	3.86524
0.212105	2.34371
0.0479373	2.33272
0.0314558	2.25478
0.0808781	2.48583
0.387685	1.99468
0.240247	2.48752
0.789766	2.03053
0.32343	3.73557
0.87836	1.9218
0.809386	3.88249
0.760653	4.22043
0.786451	4.74382
0.9383	2.74065
0.589159	2.35488
0.877597	3.26245
0.805441	3.98096
0.76772	2.32217
0.705621	2.4772
0.68476	2.77511
0.664368	2.944
0.85849	3.28526
0.489633	3.56342
0.585499	3.84454
0.821658	2.54584
0.636123	3.9771
0.520992	3.26589
0.839956	3.14427
0.69711	2.79792
0.882885	3.6319
0.911983	2.93742
0.902291	5.10652
0.894604	2.45265
0.56514	2.66862
0.551306	3.18716
0.841004	2.81084
0.672208	3.32415
0.874761	4.40948
0.820358	3.9182
0.672899	3.69657
0.819252	3.13754
0.802847	2.49495
0.92483	3.37687
0.739943	4.04677
0.840349	3.27618
0.725723	3.68213
0.877702	2.75786
0.91066	2.94764
0.891867	1.78378
0.509747	2.47769
0.52924	2.47678
0.317528	3.81468
0.844815	3.54133
0.823568	2.90664
0.819577	3.74541
0.803763	4.0989
0.770967	2.46152
0.799023	3.13145
0.551603	3.03546
0.799184	3.15679
0.801295	3.46419
0.939292	2.74631
0.524086	3.09937
0.870285	4.2088
0.787753	3.57946
0.896916	4.2378
0.752617	2.53173
0.746985	3.38826
0.873529	3.45234
0.819893	2.92817
0.842338	2.55171
0.786832	4.98913
0.701167	2.18635
0.642846	5.43859
0.67201	18.4893
0.840445	3.30437
0.768206	3.67717
0.854183	2.3757
0.858584	3.22008
0.567944	4.59884
0.780565	2.43944
0.886729	4.59821
0.846217	3.06535
0.740757	5.03539
0.851025	2.98254
0.861045	2.3684
0.908061	3.72621
0.768017	2.71238
0.935954	3.16775
0.828786	6.07599
0.735016	3.48956
0.852833	4.09007
0.557607	2.25236
0.771758	3.8651
0.77955	5.52928
0.687097	4.07188
0.623153	3.33848
0.777179	4.09212
0.839869	3.37975
0.91516	5.59994
0.634799	2.76819
0.771208	2.40191
0.849927	2.28992
0.680749	4.8441
0.76755	2.71626
0.836719	3.55493
0.825728	5.1246
0.835705	3.98284
0.776111	3.41374
0.418167	2.68812
0.464227	2.40151
0.863056	2.59718
0.609647	2.72012
0.770789	3.44881
0.709572	3.26763
0.730992	2.22346
0.901955	3.72549
0.830955	2.72819
0.827315	5.18537
0.709621	2.95199
0.908206	3.99277
0.848764	2.32868
0.708195	2.45858
0.799491	2.99299
0.812116	4.38225
0.803505	2.91959
0.769167	3.6207
0.581571	2.68816
0.807642	4.55292
0.895241	2.90945
0.758446	3.42289
0.750969	2.11157
0.828522	3.35241
0.9071	4.36663
0.853476	2.93669
0.83663	5.01423
0.735902	2.46275
0.862947	2.41659
0.742154	2.61308
0.677474	2.91903
0.903279	2.92885
0.801699	2.55862
0.729518	3.44509
0.83088	4.08484
0.930039	4.05828
0.794251	3.53985
0.858714	5.08471
0.812718	2.8864
0.785086	3.62502
0.629271	4.32828
0.690487	3.01395
0.557219	2.91985
0.883532	2.63208
0.789655	4.35779
0.717709	3.49463
0.852491	3.13663
0.966843	3.7763
0.542643	2.7084
0.807078	4.87586
0.826565	3.59598
0.844949	2.47975
0.785057	3.47889
0.849465	3.28637
0.720048	2.54934
0.934138	4.27487
0.807559	2.73973
0.827891	2.16241
0.529997	5.49381
0.843296	3.28351
0.794697	2.07133
0.827761	2.87154
0.797783	2.56611
0.676606	8.40217
0.714938	3.55565
0.736441	3.48182
0.845809	3.02165
0.820608	3.02472
0.785115	6.28835
0.727847	4.84314
0.898286	4.15272
0.722388	2.20968
0.8525	3.20778
0.910038	3.55958
0.8365	2.55134
0.718238	2.31965
0.815065	2.50503
0.702876	3.85548
0.815875	2.33567
0.823933	3.02738
0.716346	4.27823
0.822764	3.84062
0.766453	2.82871
0.853498	3.31671
0.765788	4.36646
0.61139	1.16145
0.81647	4.937
0.777256	3.2906
0.785982	3.02735
0.89217	3.29755
0.846887	3.83274
0.794085	2.44176
0.704745	3.75124

## Sheet: Figure 8
Figure 8b		Bare DNA								Figure 8b		DNA-SegB 100 nM						Figure 8b		DNA-SegB 300 nM						Figure 8b		DNA-SegB 700 nM
AFM
Figure 8d												Figure 8e
Bare DNA			DNA-SegB 100 nM			DNA-SegB 300 nM			DNA-SegB 700 nM
Molecule number	Contour length (nm)		Molecule number	Contour length (nm)		Molecule number	Contour length (nm)		Molecule number	Contour length (nm)		Bare DNA				DNA-SegB 100 nM			DNA-SegB 300 nM			DNA-SegB 700 nM
1	89.076		1	82.65		1	87.393		1	93.204
2	89.009		2	85.513		2	88.284		2	76.602		DNA Length	N molecules			DNA Length	N molecules		DNA Length	N molecules		DNA Length	N molecules
3	86.829		3	90.63		3	90.724		3	90.209		85.75	4			74.7	1		53.1	1		47.7	2
4	91.87		4	88.651		4	67.638		4	90.995		87.24	4			77.4	2		58.2	3		53.1	3
5	96.472		5	96.525		5	96.48		5	80.066		88.75	5			80.1	1		63.3	1		58.5	4
6	90.673		6	87.039		6	77.812		6	83.159		90.25	6			82.8	8		68.4	9		63.9	8
7	91.068		7	97.82		7	80.741		7	86.572		91.75	7			85.5	21		73.5	10		69.3	8
8	97.237		8	88.396		8	65.396		8	89.131		93.25	14			88.2	15		78.6	15		74.7	23
9	97.705		9	89.802		9	74.949		9	75.283		94.75	13			90.9	19		83.7	20		80.1	21
10	93.182		10	94.96		10	81.255		10	64.843		96.25	21			93.6	8		88.8	14		85.5	17
11	93.281		11	91.729		11	76.999		11	77.545		97.75	24			96.3	11		93.9	13		90.9	11
12	93.254		12	97.307		12	93.511		12	98.405		99.25	2			99	13		99	9		96.3	3
13	88.511		13	78.54		13	84.644		13	76.867
14	96.884		14	88.5		14	87.303		14	93.325
15	92.716		15	90.095		15	87.06		15	90.078
16	85.666		16	82.875		16	69.328		16	96.772
17	95.007		17	85.047		17	66.835		17	80.207
18	97.881		18	85.599		18	75.327		18	87.126
19	99.323		19	97.964		19	89.664		19	53.292
20	93.82		20	85.73		20	70.515		20	82.005
21	96.691		21	89.574		21	81.527		21	73.556
22	95.901		22	91.484		22	84.548		22	90.794
23	90.44		23	73.391		23	97.899		23	86.406
24	95.19		24	84.396		24	84.914		24	77.086
25	94.898		25	87.69		25	97.265		25	75.669
26	96.495		26	83.571		26	74.636		26	78.082
27	90.268		27	85.747		27	79.155		27	85.221
28	98.631		28	80.548		28	79.445		28	94.306
29	98.292		29	82.216		29	82.913		29	85.664
30	85.237		30	98.24		30	89.078		30	74.092
31	94.466		31	97.859		31	66.198		31	49.738
32	98.194		32	88.691		32	86.796		32	88.11
33	94.962		33	88.169		33	93.971		33	80.093
34	92.709		34	96.766		34	77.829		34	87.074
35	85.483		35	86.447		35	81.673		35	78.385
36	91.822		36	95.197		36	83.348		36	72.252
37	97.689		37	89.18		37	76.519		37	77.816
38	93.793		38	85.756		38	78.91		38	76.477
39	93.018		39	84.288		39	57.228		39	91.405
40	97.712		40	83.673		40	50.442		40	52.707
41	96.112		41	84.276		41	83.249		41	70.732
42	98.168		42	84.194		42	91.225		42	86.414
43	94.994		43	88.268		43	70.777		43	83.334
44	96.516		44	94.928		44	87.425		44	78.448
45	94.301		45	95.051		45	72.356		45	72.584
46	98.313		46	94.115		46	84.126		46	82.16
47	97.874		47	85.576		47	69.731		47	81.66
48	98.47		48	83.826		48	90.706		48	75.022
49	94.759		49	86.87		49	93.912		49	70.983
50	98.437		50	88.754		50	98.147		50	70.183
51	87.999		51	97.069		51	76.732		51	77.333
52	98.213		52	87.203		52	63.505		52	55.99
53	93.13		53	95.725		53	92.178		53	80.742
54	94.269		54	95.855		54	76.416		54	83.212
55	86.939		55	76.686		55	83.595		55	55.675
56	96.357		56	94.452		56	92.102		56	63.33
57	98.454		57	86.593		57	81.731		57	58.339
58	90.791		58	90.237		58	89.561		58	62.565
59	97.287		59	82.431		59	80.022		59	66.355
60	95.725		60	93.826		60	84.985		60	72.655
61	90.703		61	83.012		61	81.803		61	86.816
62	93.79		62	89.915		62	73.228		62	90.435
63	95.664		63	96.858		63	63.628		63	76.127
64	92.264		64	85.389		64	76.755		64	76.188
65	97.691		65	91.332		65	72.164		65	73.843
66	97.629		66	83.879		66	69.319		66	71.357
67	97.457		67	84.366		67	78.517		67	60.513
68	93.966		68	82.332		68	79.953		68	66.057
69	97.958		69	92.338		69	81.059		69	86.347
70	97.846		70	89.031		70	95.635		70	79.095
71	95.069		71	80.77		71	72.07		71	67.134
72	89.722		72	82.584		72	89.481		72	58.361
73	98.329		73	97.716		73	92.313		73	84.97
74	96.812		74	83.618		74	84.632		74	75.272
75	95.79		75	91.344		75	77.425		75	78.717
76	96.174		76	91.281		76	87.214		76	78.005
77	93.378		77	88.286		77	78.241		77	61.943
78	95.847		78	91.15		78	62.205		78	84.537
79	96.236		79	83.763		79	72.916		79	74.223
80	96.447		80	85.09		80	98.642		80	65.88
81	96.665		81	88.024		81	79.385		81	67.038
82	91.848		82	88.89		82	78.933		82	75.994
83	96.961		83	83.278		83	63.328		83	61.604
84	96.173		84	88.743		84	95.432		84	91.722
85	94.724		85	82.79		85	80.406		85	80.356
86	96.367		86	88.735		86	55.738		86	89.787
87	86.314		87	84		87	91.54		87	77.47
88	88.752		88	91.354		88	57.86		88	82.81
89	87.228		89	95.279		89	86.037		89	75.725
90	92.252		90	96.839		90	66.686		90	72.953
91	93.152		91	95.631		91	89.926		91	78.351
92	95.104		92	89.222		92	82.77		92	70.772
93	92.585		93	77.377		93	74.25		93	47.811
94	89.041		94	85.122		94	64.232		94	80.812
95	98.143		95	88.081		95	77.474		95	76.718
96	91.79		96	85.367					96	80.753
97	97.971		97	85.428					97	73.623
98	94.475		98	96.672					98	83.67
99	96.019		99	96.872					99	79.406
100	98.297								100	67.673
Mean	94.31		Mean	88.54		Mean	80.1		Mean	76.99
SD	3.56		SD	5.5		SD	10.5		SD	10.7

## Sheet: Figure 9
AFM									DNA-SegB 700 nM		Middle panel					DNA-SegB 700 nM		Bottom panel
Figure 9a		Bare DNA
									DNA-SegB 700 nM		Middle panel					DNA-SegB 700 nM		Bottom panel
Figure 9b		Bare DNA

## Sheet: Suppl. Figure 1
	Supplementary Figure 1			PCR on cDNA
		segA	segB		segAB

## Sheet: Suppl. Figure 5
Verification of deletion strains by PCR on chromosomal DNA						Supplementary Figure 5
	S. solfataricus				Suppl. Fig. 5a				S. acidocaldarius					Suppl. Fig. 5b
		WT	ΔsegB							WT	ΔsegB	ΔsegAB

## Sheet: Suppl. Figure 6
Flow cytometry experiments			Supplementary Figure 6
S. solfataricus		Total cells	Single cells	% polyploidy in single cell population						S. acidocaldarius		Total cells	Single cells	% polyploidy in single cell population
WT, PBL2025										WT, MW001
Experiment 1		1365626	686804	26.3						Experiment 1		1180675	958791	2.89
Experiment 2		1359296	628720	25.8						Experiment 2		1309500	947345	2.89
Experiment 3		1170579	628949	26.7						Experiment 3		1177790	880492	2.88
Mean ± SD				26.27 ± 0.45						Mean ± SD				2.88 ± 0.005
ΔsegB										ΔsegB
Experiment 1		1305585	678881	46.5						Experiment 1		1084450	735278	11.4
Experiment 2		1356348	618983	43.9						Experiment 2		1246595	845432	12.2
										Experiment 3		1171751	861122	8.54
Mean ± SD				45.20 ± 1.83
										Mean ± SD				10.71 ± 1.92
ΔsegB (psegB)										ΔsegAB
Experiment 1		1006051	703982	5.28						Experiment 1		671494	265964	6.27
Experiment 2		1001644	745616	2.83						Experiment 2		1052489	834172	7.13
Experiment 3		1002015	595089	1.92						Experiment 3		743783	498362	11.3
Mean ± SD				3.43 ± 1.73						Mean ± SD				8.23 ± 2.69

## Sheet: Suppl. Figure 10
	Supplementary Figure 10			EMSA
																			Peak B-6							Peak D
	Peak B-3					Peak B-4						Peak B-5

[truncated: 3 more sheets: Suppl. Figure 11, Suppl. Figure 12, Suppl. Figure 13]
